# Supplementary material for: Integrated assessment modelling as a positive science: private passenger road transport policies to meet a climate target well below 2 ∘C
Source: Clim Change. 2018 Sep 3;151(2):109–29. doi: 10.1007/s10584-018-2262-7 (PMC6404732; doi:10.1007/s10584-018-2262-7)
Supplement: Supplementary file 2 — (XLSX 12.7 MB) [file 10584_2018_2262_MOESM2_ESM.xlsx]

## Sheet: Historical Shares
Shares of the vehicle fleet by technology and country						Calculated using privately purchased data from Marklines and integrated using survival functions
Belgium	1			1995	1996	1997	1998	1999	2000	2001	2002	2003	2004	2005	2006	2007	2008	2009	2010	2011	2012
	Econ			0	0	0	0	0	0	0	0	0	0.257806	0.261341	0.254951	0.248051	0.240215	0.233835	0.227909	0.139198	0.134944
Petrol	Mid			0	0	0	0	0	0	0	0	0	0.189328	0.174888	0.161156	0.148715	0.135856	0.126286	0.117274	0.19358	0.192777
	Lux			0	0	0	0	0	0	0	0	0	0.0516106	0.0440195	0.0401421	0.0368411	0.0339641	0.0318525	0.0302404	0.0282717	0.027164
	Econ			0	0	0	0	0	0	0	0	0	0	0	0	0	0	0	0	0	0
Adv Petrol	Mid			0	0	0	0	0	0	0	0	0	0	0	0	0	0	0	0	0	0
	Lux			0	0	0	0	0	0	0	0	0	0	0	0	0	0	0	0	0	0
	Econ			0	0	0	0	0	0	0	0	0	0.0239909	0.024369	0.0334974	0.0426277	0.0508512	0.0569598	0.0612184	0.0279115	0.025264
Diesel	Mid			0	0	0	0	0	0	0	0	0	0.351744	0.369498	0.384338	0.396958	0.411174	0.421765	0.434429	0.4835	0.487234
	Lux			0	0	0	0	0	0	0	0	0	0.0851537	0.0851926	0.0856044	0.0871842	0.0887999	0.090686	0.0909056	0.0902173	0.0938376
	Econ			0	0	0	0	0	0	0	0	0	0	0	0	0	0	0	0	0	0
Adv Diesel	Mid			0	0	0	0	0	0	0	0	0	0	0	0	0	0	0	0	0	0
	Lux			0	0	0	0	0	0	0	0	0	0	0	0	0	0	0	0	0	0
	Econ			0	0	0	0	0	0	0	0	0	0.00067771	0.000604941	0.00072962	0.00079605	0.000823289	0.000787203	0.000712065	0.000284044	0.00026007
CNG	Mid			0	0	0	0	0	0	0	0	0	0.00993628	0.00917248	0.00837143	0.00741299	0.00665697	0.00582893	0.00505309	0.00492038	0.00501564
	Lux			0	0	0	0	0	0	0	0	0	0.00240547	0.00211483	0.00186458	0.00162812	0.00143768	0.00125331	0.00105737	0.000918105	0.000965975
	Econ			0	0	0	0	0	0	0	0	0	0	0	0	0	0	0	3.50346e-05	6.50159e-05	7.83225e-05
Hybrid	Mid			0	0	0	0	0	0	0	0	0	2.60389e-05	9.75858e-05	0.000188283	0.000334651	0.000589311	0.000768204	0.00111215	0.00125087	0.00153021
	Lux			0	0	0	0	0	0	0	0	0	1.0015e-06	2.31849e-05	7.93863e-05	0.000127475	0.000170506	0.000187103	0.000181879	0.000174865	0.000170427
	Econ			0	0	0	0	0	0	0	0	0	0	0	0	0	0	0	0	0	0
Electric	Mid			0	0	0	0	0	0	0	0	0	0	0	0	0	0	0	0	2.48503e-05	7.40638e-05
	Lux			0	0	0	0	0	0	0	0	0	0	0	0	0	0	0	0	3.34938e-05	0.000126986
	Econ			0	0	0	0	0	0	0	0	0	0.00417986	0.00470328	0.00508862	0.00548357	0.00589233	0.00634558	0.00678086	0.00714581	0.00782302
Bikes	Lux			0	0	0	0	0	0	0	0	0	0.0231395	0.0239753	0.0239892	0.0238403	0.0235693	0.0234459	0.0230908	0.0225049	0.0227356
	Adv Econ			0	0	0	0	0	0	0	0	0	0	0	0	0	0	0	0	0	0
	Adv Lux			0	0	0	0	0	0	0	0	0	0	0	0	0	0	0	0	0	0
Denmark	2			1995	1996	1997	1998	1999	2000	2001	2002	2003	2004	2005	2006	2007	2008	2009	2010	2011	2012
	Econ			0	0	0	0	0	0	0	0	0	0.266388	0.25688	0.248287	0.242434	0.242542	0.245627	0.24871	0.254217	0.259067
Petrol	Mid			0	0	0	0	0	0	0	0	0	0.612268	0.625589	0.63297	0.635187	0.632758	0.634091	0.628988	0.6218	0.613647
	Lux			0	0	0	0	0	0	0	0	0	0.0262367	0.0216547	0.0225123	0.023336	0.0237172	0.0244737	0.0244776	0.0247689	0.0232442
	Econ			0	0	0	0	0	0	0	0	0	0	0	0	0	0	0	0	0	0
Adv Petrol	Mid			0	0	0	0	0	0	0	0	0	0	0	0	0	0	0	0	0	0
	Lux			0	0	0	0	0	0	0	0	0	0	0	0	0	0	0	0	0	0
	Econ			0	0	0	0	0	0	0	0	0	0.000186597	0.000334546	0.000443617	0.000524083	0.00085511	0.000978317	0.000958843	0.00101049	0.000965716
Diesel	Mid			0	0	0	0	0	0	0	0	0	0.0304154	0.02944	0.0278	0.0269903	0.0271497	0.0274907	0.0276321	0.0276719	0.0286743
	Lux			0	0	0	0	0	0	0	0	0	0.0205257	0.0205746	0.02085	0.0208323	0.0197744	0.0198598	0.0196999	0.019277	0.0196115
	Econ			0	0	0	0	0	0	0	0	0	0	0	0	0	0	0	0	0	0
Adv Diesel	Mid			0	0	0	0	0	0	0	0	0	0	0	0	0	0	0	0	0	0
	Lux			0	0	0	0	0	0	0	0	0	0	0	0	0	0	0	0	0	0
	Econ			0	0	0	0	0	0	0	0	0	0	0	0	0	0	0	0	0	0
CNG	Mid			0	0	0	0	0	0	0	0	0	0	0	0	0	0	0	0	0	0
	Lux			0	0	0	0	0	0	0	0	0	0	0	0	0	0	0	0	0	0
	Econ			0	0	0	0	0	0	0	0	0	0	0	0	0	0	9.1054e-06	1.16408e-05	2.79546e-05	2.8513e-05
Hybrid	Mid			0	0	0	0	0	0	0	0	0	6.60479e-05	0.000249547	0.000485435	0.000870995	0.00155314	0.002074	0.00306463	0.00353802	0.00449583
	Lux			0	0	0	0	0	0	0	0	0	2.5403e-06	5.92886e-05	0.000204675	0.000331779	0.000449372	0.00050514	0.000501183	0.000494595	0.00050072
	Econ			0	0	0	0	0	0	0	0	0	0	0	0	0	0	0	0	0	0
Electric	Mid			0	0	0	0	0	0	0	0	0	0	0	0	0	0	1.4164e-05	2.12695e-05	2.43409e-05	2.58225e-05
	Lux			0	0	0	0	0	0	0	0	0	0	0	0	0	1.50022e-06	9.09781e-06	1.46895e-05	0.000196501	0.000351423
	Econ			0	0	0	0	0	0	0	0	0	0.0282347	0.0283066	0.0282859	0.0295477	0.0298495	0.0254852	0.0253936	0.0252717	0.0258297
Bikes	Lux			0	0	0	0	0	0	0	0	0	0.0156762	0.0169116	0.0181606	0.019946	0.0213503	0.0193831	0.0205261	0.0217017	0.0235579
	Adv Econ			0	0	0	0	0	0	0	0	0	0	0	0	0	0	0	0	0	0
	Adv Lux			0	0	0	0	0	0	0	0	0	0	0	0	0	0	0	0	0	0
Germany	3			1995	1996	1997	1998	1999	2000	2001	2002	2003	2004	2005	2006	2007	2008	2009	2010	2011	2012
	Econ			0	0	0	0	0	0	0	0	0	0.276488	0.278821	0.279918	0.281591	0.282652	0.28745	0.294091	0.301122	0.301982
Petrol	Mid			0	0	0	0	0	0	0	0	0	0.376675	0.360024	0.346227	0.333738	0.321078	0.310421	0.297846	0.283063	0.271515
	Lux			0	0	0	0	0	0	0	0	0	0.0909208	0.0854909	0.0835894	0.0819477	0.0802091	0.0732931	0.0699506	0.0655975	0.0618812
	Econ			0	0	0	0	0	0	0	0	0	0	0	0	0	0	0	0	0	0
Adv Petrol	Mid			0	0	0	0	0	0	0	0	0	0	0	0	0	0	0	0	0	0
	Lux			0	0	0	0	0	0	0	0	0	0	0	0	0	0	0	0	0	0
	Econ			0	0	0	0	0	0	0	0	0	0.00384216	0.00455982	0.00517953	0.00565918	0.00615528	0.00668148	0.00712986	0.00766032	0.007846
Diesel	Mid			0	0	0	0	0	0	0	0	0	0.122034	0.133917	0.142454	0.147183	0.152542	0.15875	0.163228	0.169679	0.178796
	Lux			0	0	0	0	0	0	0	0	0	0.0602426	0.0650162	0.0681142	0.0693966	0.0710009	0.0730136	0.0742462	0.0763899	0.0779551
	Econ			0	0	0	0	0	0	0	0	0	0	0	0	0	0	0	0	0	0
Adv Diesel	Mid			0	0	0	0	0	0	0	0	0	0	0	0	0	0	0	0	0	0
	Lux			0	0	0	0	0	0	0	0	0	0	0	0	0	0	0	0	0	0
	Econ			0	0	0	0	0	0	0	0	0	0.00114362	0.0015525	0.00180876	0.00246588	0.00282292	0.00348339	0.00404172	0.00450912	0.00494872
CNG	Mid			0	0	0	0	0	0	0	0	0	0.00155801	0.00200465	0.00223724	0.00292254	0.00320669	0.00376175	0.00409333	0.0042387	0.00444945
	Lux			0	0	0	0	0	0	0	0	0	0.000376069	0.000476021	0.000540135	0.000717613	0.00080107	0.000888183	0.000961339	0.000982282	0.00101408
	Econ			0	0	0	0	0	0	0	0	0	0	0	0	0	0	3.11447e-05	4.70871e-05	7.02471e-05	8.74937e-05
Hybrid	Mid			0	0	0	0	0	0	0	0	0	1.0895e-05	6.85909e-05	0.000128132	0.000231161	0.000319335	0.000411055	0.000505607	0.000679359	0.000997186
	Lux			0	0	0	0	0	0	0	0	0	0	0	0	0	0	0	0	4.31027e-06	8.2835e-05
	Econ			0	0	0	0	0	0	0	0	0	0	0	0	0	0	0	0	0	6.31045e-07
Electric	Mid			0	0	0	0	0	0	0	0	0	0	0	0	0	0	0	0	1.4083e-05	3.90344e-05
	Lux			0	0	0	0	0	0	0	0	0	0	0	0	0	0	0	0	2.32797e-05	5.04951e-05
	Econ			0	0	0	0	0	0	0	0	0	0.0320202	0.0370976	0.0390905	0.0430793	0.0477655	0.0499071	0.0519092	0.0538146	0.0560165
Bikes	Lux			0	0	0	0	0	0	0	0	0	0.0346885	0.0309714	0.030714	0.0310675	0.0314476	0.0319078	0.0319506	0.0321512	0.0323376
	Adv Econ			0	0	0	0	0	0	0	0	0	0	0	0	0	0	0	0	0	0
	Adv Lux			0	0	0	0	0	0	0	0	0	0	0	0	0	0	0	0	0	0
Greece	4			1995	1996	1997	1998	1999	2000	2001	2002	2003	2004	2005	2006	2007	2008	2009	2010	2011	2012
	Econ			0	0	0	0	0	0	0	0	0	0.302395	0.301278	0.304043	0.300068	0.300922	0.304402	0.310974	0.316453	0.319936
Petrol	Mid			0	0	0	0	0	0	0	0	0	0.27527	0.271703	0.271698	0.268953	0.26934	0.26973	0.269542	0.269864	0.267472
	Lux			0	0	0	0	0	0	0	0	0	0.0444351	0.0450856	0.043056	0.0436889	0.0443122	0.0435103	0.044358	0.0446672	0.0449162
	Econ			0	0	0	0	0	0	0	0	0	0	0	0	0	0	0	0	0	0
Adv Petrol	Mid			0	0	0	0	0	0	0	0	0	0	0	0	0	0	0	0	0	0
	Lux			0	0	0	0	0	0	0	0	0	0	0	0	0	0	0	0	0	0
	Econ			0	0	0	0	0	0	0	0	0	0.000219869	0.000255677	0.000286297	0.000302051	0.0003097	0.000319621	0.00032632	0.000331755	0.000338333
Diesel	Mid			0	0	0	0	0	0	0	0	0	0.00512246	0.00499906	0.00487595	0.00468123	0.00454227	0.0045002	0.00440603	0.00435343	0.00431754
	Lux			0	0	0	0	0	0	0	0	0	0.000345712	0.000333179	0.000343556	0.00033147	0.000321217	0.000327724	0.000341002	0.000339403	0.000362572
	Econ			0	0	0	0	0	0	0	0	0	0	0	0	0	0	0	0	0	0
Adv Diesel	Mid			0	0	0	0	0	0	0	0	0	0	0	0	0	0	0	0	0	0
	Lux			0	0	0	0	0	0	0	0	0	0	0	0	0	0	0	0	0	0
	Econ			0	0	0	0	0	0	0	0	0	0.000607281	0.000674794	0.000843325	0.00086361	0.000852093	0.00090191	0.000951777	0.00100968	0.00108822
CNG	Mid			0	0	0	0	0	0	0	0	0	0.000552807	0.000608554	0.000753609	0.00077406	0.000762665	0.00079918	0.000824969	0.000861039	0.00090977
	Lux			0	0	0	0	0	0	0	0	0	8.92361e-05	0.000100982	0.000119424	0.000125739	0.000125475	0.000128916	0.000135764	0.000142517	0.000152776
	Econ			0	0	0	0	0	0	0	0	0	0	0	0	0	0	1.20992e-05	5.86405e-05	6.51434e-05	6.77297e-05
Hybrid	Mid			0	0	0	0	0	0	0	0	0	0	0	0	5.81925e-05	0.000149411	0.000211909	0.000268016	0.000296449	0.000306895
	Lux			0	0	0	0	0	0	0	0	0	0	0	0	5.83528e-05	0.000131546	0.000155432	0.000170309	0.000167499	0.000165189
	Econ			0	0	0	0	0	0	0	0	0	0	0	0	0	0	0	0	0	0
Electric	Mid			0	0	0	0	0	0	0	0	0	0	0	0	0	0	0	0	0	0
	Lux			0	0	0	0	0	0	0	0	0	0	0	0	0	0	1.5124e-07	1.46381e-07	1.43084e-07	2.83614e-07
	Econ			0	0	0	0	0	0	0	0	0	0.309753	0.312343	0.311152	0.315859	0.31431	0.311625	0.305512	0.300364	0.299492
Bikes	Lux			0	0	0	0	0	0	0	0	0	0.0612087	0.0626185	0.0628288	0.064236	0.0639211	0.063375	0.0621317	0.0610848	0.0604743
	Adv Econ			0	0	0	0	0	0	0	0	0	0	0	0	0	0	0	0	0	0
	Adv Lux			0	0	0	0	0	0	0	0	0	0	0	0	0	0	0	0	0	0
Spain	5			1995	1996	1997	1998	1999	2000	2001	2002	2003	2004	2005	2006	2007	2008	2009	2010	2011	2012
	Econ			0	0	0	0	0	0	0	0	0	0.270579	0.257188	0.246354	0.233421	0.225799	0.219584	0.215509	0.212457	0.21035
Petrol	Mid			0	0	0	0	0	0	0	0	0	0.246308	0.231941	0.220146	0.209217	0.202102	0.194573	0.186796	0.181179	0.175856
	Lux			0	0	0	0	0	0	0	0	0	0.0397599	0.0384876	0.0348865	0.0339853	0.03325	0.0313867	0.0307407	0.0299882	0.0295312
	Econ			0	0	0	0	0	0	0	0	0	0	0	0	0	0	0	0	0	0
Adv Petrol	Mid			0	0	0	0	0	0	0	0	0	0	0	0	0	0	0	0	0	0
	Lux			0	0	0	0	0	0	0	0	0	0	0	0	0	0	0	0	0	0
	Econ			0	0	0	0	0	0	0	0	0	0.0122414	0.0156801	0.0193324	0.0222977	0.0242668	0.0261148	0.027945	0.029303	0.0305802
Diesel	Mid			0	0	0	0	0	0	0	0	0	0.285197	0.30658	0.329253	0.345572	0.355913	0.367691	0.377319	0.384526	0.39024
	Lux			0	0	0	0	0	0	0	0	0	0.0497785	0.0536514	0.0545175	0.0571948	0.0586956	0.0590136	0.0598242	0.0602988	0.0607972
	Econ			0	0	0	0	0	0	0	0	0	0	0	0	0	0	0	0	0	0
Adv Diesel	Mid			0	0	0	0	0	0	0	0	0	0	0	0	0	0	0	0	0	0
	Lux			0	0	0	0	0	0	0	0	0	0	0	0	0	0	0	0	0	0
	Econ			0	0	0	0	0	0	0	0	0	0	0	0	0	0	0	0	0	0
CNG	Mid			0	0	0	0	0	0	0	0	0	0	0	0	0	0	0	0	0	0
	Lux			0	0	0	0	0	0	0	0	0	0	0	0	0	0	0	0	0	0
	Econ			0	0	0	0	0	0	0	0	0	0	0	0	0	0	2.60762e-05	5.40977e-05	9.31212e-05	0.000146307
Hybrid	Mid			0	0	0	0	0	0	0	0	0	0	0	0	4.48855e-05	0.000141926	0.000268754	0.000455298	0.000801895	0.00111379
	Lux			0	0	0	0	0	0	0	0	0	0	0	0	0	0	0	0	2.46274e-05	5.76886e-05
	Econ			0	0	0	0	0	0	0	0	0	0	0	0	0	0	0	0	2.01534e-06	5.67831e-06
Electric	Mid			0	0	0	0	0	0	0	0	0	0	0	0	0	0	0	0	4.2322e-06	1.61968e-05
	Lux			0	0	0	0	0	0	0	0	0	0	0	0	0	0	0	0	1.18905e-05	2.46305e-05
	Econ			0	0	0	0	0	0	0	0	0	0.071429	0.0704244	0.068004	0.0687871	0.0684843	0.0690137	0.0683142	0.067777	0.0675549
Bikes	Lux			0	0	0	0	0	0	0	0	0	0.024707	0.0260474	0.0275073	0.0294802	0.031347	0.032328	0.0330422	0.0335339	0.0337268
	Adv Econ			0	0	0	0	0	0	0	0	0	0	0	0	0	0	0	0	0	0
	Adv Lux			0	0	0	0	0	0	0	0	0	0	0	0	0	0	0	0	0	0
France	6			1995	1996	1997	1998	1999	2000	2001	2002	2003	2004	2005	2006	2007	2008	2009	2010	2011	2012
	Econ			0	0	0	0	0	0	0	0	0	0.329093	0.315731	0.300142	0.287914	0.281397	0.318192	0.27671	0.293889	0.289832
Petrol	Mid			0	0	0	0	0	0	0	0	0	0.175484	0.168347	0.162312	0.156998	0.150249	0.135012	0.167288	0.157239	0.153245
	Lux			0	0	0	0	0	0	0	0	0	0.0193376	0.0185386	0.019523	0.0189264	0.0192494	0.0075768	0.0195576	0.0165272	0.0163239
	Econ			0	0	0	0	0	0	0	0	0	0	0	0	0	0	0	0	0	0
Adv Petrol	Mid			0	0	0	0	0	0	0	0	0	0	0	0	0	0	0	0	0	0
	Lux			0	0	0	0	0	0	0	0	0	0	0	0	0	0	0	0	0	0
	Econ			0	0	0	0	0	0	0	0	0	0.00976519	0.0102425	0.0244827	0.0298768	0.0203733	0.020598	0.0205548	0.0190197	0.0186764
Diesel	Mid			0	0	0	0	0	0	0	0	0	0.340304	0.356892	0.373938	0.389967	0.404694	0.397936	0.397552	0.402952	0.410666
	Lux			0	0	0	0	0	0	0	0	0	0.0864733	0.0906828	0.0799558	0.0799015	0.0872045	0.0848549	0.0832134	0.0755898	0.0768187
	Econ			0	0	0	0	0	0	0	0	0	0	0	0	0	0	0	0	0	0
Adv Diesel	Mid			0	0	0	0	0	0	0	0	0	0	0	0	0	0	0	0	0	0
	Lux			0	0	0	0	0	0	0	0	0	0	0	0	0	0	0	0	0	0
	Econ			0	0	0	0	0	0	0	0	0	0	0	0	0	0	0	0	0	0
CNG	Mid			0	0	0	0	0	0	0	0	0	0	0	0	0	0	0	0	0	0
	Lux			0	0	0	0	0	0	0	0	0	0	0	0	0	0	0	0	0	0
	Econ			0	0	0	0	0	0	0	0	0	0	0	0	0	0	5.03382e-05	9.83454e-05	0.000170919	0.000342227
Hybrid	Mid			0	0	0	0	0	0	0	0	0	0	0	0	0.000413274	0.00060677	0.000778429	0.000872682	0.0011134	0.00119883
	Lux			0	0	0	0	0	0	0	0	0	0	0	0	0	0	0	0	0	0
	Econ			0	0	0	0	0	0	0	0	0	0	0	0	0	0	0	0	0	0
Electric	Mid			0	0	0	0	0	0	0	0	0	0	0	0	0	0	0	0	5.66134e-05	0.000214637
	Lux			0	0	0	0	0	0	0	0	0	0	0	0	0	0	0	1.71437e-06	4.42337e-05	0.00014461
	Econ			0	0	0	0	0	0	0	0	0	0.0284311	0.0282502	0.0280695	0.0243378	0.0240174	0.0227509	0.0217549	0.02084	0.0198806
Bikes	Lux			0	0	0	0	0	0	0	0	0	0.0111115	0.0113159	0.0115767	0.0116649	0.012208	0.0122505	0.0123972	0.0125574	0.0126572
	Adv Econ			0	0	0	0	0	0	0	0	0	0	0	0	0	0	0	0	0	0
	Adv Lux			0	0	0	0	0	0	0	0	0	0	0	0	0	0	0	0	0	0
Ireland	7			1995	1996	1997	1998	1999	2000	2001	2002	2003	2004	2005	2006	2007	2008	2009	2010	2011	2012
	Econ			0	0	0	0	0	0	0	0	0	0.532506	0.520671	0.501705	0.473341	0.447316	0.435286	0.414869	0.410409	0.375955
Petrol	Mid			0	0	0	0	0	0	0	0	0	0.266253	0.263019	0.269734	0.278745	0.26222	0.253073	0.237068	0.234774	0.208112
	Lux			0	0	0	0	0	0	0	0	0	0.0515999	0.0524697	0.052091	0.0598145	0.0639816	0.0641895	0.0629292	0.0644289	0.0625916
	Econ			0	0	0	0	0	0	0	0	0	0	0	0	0	0	0	0	0	0
Adv Petrol	Mid			0	0	0	0	0	0	0	0	0	0	0	0	0	0	0	0	0	0
	Lux			0	0	0	0	0	0	0	0	0	0	0	0	0	0	0	0	0	0
	Econ			0	0	0	0	0	0	0	0	0	0	0.00057893	0.000565733	0.000860836	0.00158775	0.00129587	0.00151788	0.0014828	0.00195126
Diesel	Mid			0	0	0	0	0	0	0	0	0	0.114322	0.123423	0.144187	0.148336	0.176882	0.19415	0.223602	0.227439	0.285025
	Lux			0	0	0	0	0	0	0	0	0	0.0243851	0.0293466	0.0216206	0.0287684	0.0358084	0.0389677	0.0454172	0.0480697	0.0537552
	Econ			0	0	0	0	0	0	0	0	0	0	0	0	0	0	0	0	0	0
Adv Diesel	Mid			0	0	0	0	0	0	0	0	0	0	0	0	0	0	0	0	0	0
	Lux			0	0	0	0	0	0	0	0	0	0	0	0	0	0	0	0	0	0
	Econ			0	0	0	0	0	0	0	0	0	0	0	0	0	0	0	0	0	0
CNG	Mid			0	0	0	0	0	0	0	0	0	0	0	0	0	0	0	0	0	0
	Lux			0	0	0	0	0	0	0	0	0	0	0	0	0	0	0	0	0	0
	Econ			0	0	0	0	0	0	0	0	0	0	0	0	0	0	0	7.11464e-05	0.000117548	0.000139341
Hybrid	Mid			0	0	0	0	0	0	0	0	0	0	0	0	0.000243781	0.00054216	0.00063082	0.000899626	0.000939993	0.000967361
	Lux			0	0	0	0	0	0	0	0	0	0	0	0	0.000150059	0.000293643	0.000307996	0.000324434	0.000279583	0.000246552
	Econ			0	0	0	0	0	0	0	0	0	0	0	0	0	0	0	0	0	0
Electric	Mid			0	0	0	0	0	0	0	0	0	0	0	0	0	0	0	1.09954e-05	3.5083e-05	6.7736e-05
	Lux			0	0	0	0	0	0	0	0	0	0	0	0	0	0	0	0	0	0
	Econ			0	0	0	0	0	0	0	0	0	0.00437363	0.00372438	0.00315035	0.00262999	0.00472939	0.00504502	0.00555535	0.00502636	0.00468777
Bikes	Lux			0	0	0	0	0	0	0	0	0	0.00656045	0.00676684	0.00694692	0.00711071	0.00663933	0.00705335	0.00773496	0.00699842	0.00650022
	Adv Econ			0	0	0	0	0	0	0	0	0	0	0	0	0	0	0	0	0	0
	Adv Lux			0	0	0	0	0	0	0	0	0	0	0	0	0	0	0	0	0	0
Italy	8			1995	1996	1997	1998	1999	2000	2001	2002	2003	2004	2005	2006	2007	2008	2009	2010	2011	2012
	Econ			0	0	0	0	0	0	0	0	0	0.30725	0.291978	0.277063	0.263147	0.252101	0.239473	0.229775	0.222382	0.21872
Petrol	Mid			0	0	0	0	0	0	0	0	0	0.323672	0.310644	0.29856	0.287472	0.279428	0.270422	0.263699	0.259975	0.256927
	Lux			0	0	0	0	0	0	0	0	0	0.0105131	0.0106624	0.0108	0.0108337	0.0108204	0.010781	0.0105845	0.0101616	0.00945938
	Econ			0	0	0	0	0	0	0	0	0	0	0	0	0	0	0	0	0	0
Adv Petrol	Mid			0	0	0	0	0	0	0	0	0	0	0	0	0	0	0	0	0	0
	Lux			0	0	0	0	0	0	0	0	0	0	0	0	0	0	0	0	0	0
	Econ			0	0	0	0	0	0	0	0	0	0.00127755	0.00145989	0.00161232	0.00177194	0.00190359	0.00196707	0.00212183	0.00254039	0.0030958
Diesel	Mid			0	0	0	0	0	0	0	0	0	0.18205	0.206783	0.229794	0.251287	0.265326	0.276236	0.285855	0.296346	0.30501
	Lux			0	0	0	0	0	0	0	0	0	0.0448206	0.0475246	0.050289	0.0523483	0.0535762	0.0546048	0.0549703	0.0549359	0.0541519
	Econ			0	0	0	0	0	0	0	0	0	0	0	0	0	0	0	0	0	0
Adv Diesel	Mid			0	0	0	0	0	0	0	0	0	0	0	0	0	0	0	0	0	0
	Lux			0	0	0	0	0	0	0	0	0	0	0	0	0	0	0	0	0	0
	Econ			0	0	0	0	0	0	0	0	0	0.0124302	0.0121259	0.0119947	0.0118879	0.0131447	0.0168803	0.0197159	0.0195879	0.0206269
CNG	Mid			0	0	0	0	0	0	0	0	0	0.0130946	0.0129011	0.0129254	0.0129868	0.0145695	0.0190618	0.0226268	0.0228991	0.02423
	Lux			0	0	0	0	0	0	0	0	0	0.000425324	0.000442813	0.000467556	0.000489421	0.000564183	0.000759945	0.000908205	0.000895052	0.000892087
	Econ			0	0	0	0	0	0	0	0	0	0	0	0	0	0	9.9449e-05	0.000122278	0.000141385	0.000149189
Hybrid	Mid			0	0	0	0	0	0	0	0	0	0	0	0	9.67989e-05	0.000146671	0.000208215	0.000272877	0.000351971	0.000483659
	Lux			0	0	0	0	0	0	0	0	0	0	0	0	6.47581e-05	8.24548e-05	8.73537e-05	0.000110311	0.000124763	0.000139647
	Econ			0	0	0	0	0	0	0	0	0	0	0	0	0	0	0	0	0	0
Electric	Mid			0	0	0	0	0	0	0	0	0	0	0	0	0	0	0	0	2.3694e-06	4.43522e-06
	Lux			0	0	0	0	0	0	0	0	0	0	0	0	0	0	0	0	4.71438e-06	1.7814e-05
	Econ			0	0	0	0	0	0	0	0	0	0.0614261	0.0593848	0.0576133	0.0560669	0.0547106	0.0537248	0.0523247	0.0520847	0.0478477
Bikes	Lux			0	0	0	0	0	0	0	0	0	0.04304	0.0460944	0.0488808	0.0515471	0.0536272	0.0556944	0.0569127	0.0575673	0.0582448
	Adv Econ			0	0	0	0	0	0	0	0	0	0	0	0	0	0	0	0	0	0
	Adv Lux			0	0	0	0	0	0	0	0	0	0	0	0	0	0	0	0	0	0
Luxembourg	9			1995	1996	1997	1998	1999	2000	2001	2002	2003	2004	2005	2006	2007	2008	2009	2010	2011	2012
	Econ			0	0	0	0	0	0	0	0	0	0.16378	0.15045	0.137441	0.128957	0.123834	0.122745	0.118137	0.113399	0.109177
Petrol	Mid			0	0	0	0	0	0	0	0	0	0.245669	0.221069	0.200185	0.181712	0.167031	0.153431	0.124924	0.107613	0.0976844
	Lux			0	0	0	0	0	0	0	0	0	0.113386	0.107464	0.0985987	0.0908558	0.0863956	0.0792726	0.0682115	0.0592513	0.0574614
	Econ			0	0	0	0	0	0	0	0	0	0	0	0	0	0	0	0	0	0
Adv Petrol	Mid			0	0	0	0	0	0	0	0	0	0	0	0	0	0	0	0	0	0
	Lux			0	0	0	0	0	0	0	0	0	0	0	0	0	0	0	0	0	0
	Econ			0	0	0	0	0	0	0	0	0	0.0125044	0.0184224	0.0239027	0.0294685	0.0316784	0.0315386	0.033859	0.0349816	0.0348778
Diesel	Mid			0	0	0	0	0	0	0	0	0	0.278223	0.310111	0.334638	0.359515	0.38302	0.398636	0.430587	0.482572	0.494721
	Lux			0	0	0	0	0	0	0	0	0	0.12817	0.135098	0.146404	0.150289	0.149752	0.153431	0.161602	0.141329	0.143222
	Econ			0	0	0	0	0	0	0	0	0	0	0	0	0	0	0	0	0	0
Adv Diesel	Mid			0	0	0	0	0	0	0	0	0	0	0	0	0	0	0	0	0	0
	Lux			0	0	0	0	0	0	0	0	0	0	0	0	0	0	0	0	0	0
	Econ			0	0	0	0	0	0	0	0	0	0	0.00018324	0.000178861	0.000188258	0.000226871	0	0	0	0
CNG	Mid			0	0	0	0	0	0	0	0	0	0	0.000269251	0.000260515	0.000265272	0.000306012	0	0	0	0
	Lux			0	0	0	0	0	0	0	0	0	0	0.000130886	0.000128313	0.000132636	0.000158282	0	0	0	0
	Econ			0	0	0	0	0	0	0	0	0	0	0	0	0	0	0	0	0	0
Hybrid	Mid			0	0	0	0	0	0	0	0	0	0	0	0	0	0	0	0	0	0
	Lux			0	0	0	0	0	0	0	0	0	0	0	0	0	0	0	0	0	0
	Econ			0	0	0	0	0	0	0	0	0	0	0	0	0	0	0	0	0	0
Electric	Mid			0	0	0	0	0	0	0	0	0	0	0	0	0	0	0	0	0	0
	Lux			0	0	0	0	0	0	0	0	0	0	0	0	0	0	0	0	0	0
	Econ			0	0	0	0	0	0	0	0	0	0.0376992	0.0367512	0.0373465	0.0381008	0.0374381	0.0382132	0.0387364	0.0373641	0.0384054
Bikes	Lux			0	0	0	0	0	0	0	0	0	0.0205685	0.0200513	0.0209164	0.0205158	0.020159	0.0227329	0.0239439	0.0234895	0.0244512
	Adv Econ			0	0	0	0	0	0	0	0	0	0	0	0	0	0	0	0	0	0
	Adv Lux			0	0	0	0	0	0	0	0	0	0	0	0	0	0	0	0	0	0
Netherlands	10			1995	1996	1997	1998	1999	2000	2001	2002	2003	2004	2005	2006	2007	2008	2009	2010	2011	2012
	Econ			0	0	0	0	0	0	0	0	0	0.308399	0.306583	0.30613	0.305797	0.309068	0.312386	0.32245	0.335643	0.336365
Petrol	Mid			0	0	0	0	0	0	0	0	0	0.319747	0.32122	0.320782	0.318454	0.315259	0.312752	0.308467	0.301413	0.297142
	Lux			0	0	0	0	0	0	0	0	0	0.130569	0.129226	0.126549	0.123154	0.119987	0.11742	0.112707	0.106255	0.104594
	Econ			0	0	0	0	0	0	0	0	0	0	0	0	0	0	0	0	0	0
Adv Petrol	Mid			0	0	0	0	0	0	0	0	0	0	0	0	0	0	0	0	0	0
	Lux			0	0	0	0	0	0	0	0	0	0	0	0	0	0	0	0	0	0
	Econ			0	0	0	0	0	0	0	0	0	0.00173558	0.00237355	0.00311187	0.00379715	0.00408555	0.00403697	0.00711083	0.0136579	0.014521
Diesel	Mid			0	0	0	0	0	0	0	0	0	0.104535	0.107865	0.111509	0.113788	0.112538	0.1112	0.106663	0.102612	0.101171
	Lux			0	0	0	0	0	0	0	0	0	0.0364471	0.0370537	0.0388984	0.0407561	0.0414745	0.0425717	0.0425445	0.0414487	0.0413014
	Econ			0	0	0	0	0	0	0	0	0	0	0	0	0	0	0	0	0	0
Adv Diesel	Mid			0	0	0	0	0	0	0	0	0	0	0	0	0	0	0	0	0	0
	Lux			0	0	0	0	0	0	0	0	0	0	0	0	0	0	0	0	0	0
	Econ			0	0	0	0	0	0	0	0	0	0.0129155	0.0122826	0.0119586	0.0116001	0.0118239	0.011425	0.0110271	0.0109484	0.0101443
CNG	Mid			0	0	0	0	0	0	0	0	0	0.0133908	0.0128689	0.012531	0.0120802	0.0120608	0.0114384	0.0105489	0.00983182	0.00896144
	Lux			0	0	0	0	0	0	0	0	0	0.00546813	0.00517716	0.00494351	0.00467173	0.0045903	0.00429443	0.00385432	0.00346595	0.00315443
	Econ			0	0	0	0	0	0	0	0	0	0	0	0	0	0	0.000220443	0.000529937	0.000649056	0.000715016
Hybrid	Mid			0	0	0	0	0	0	0	0	0	0.000141383	0.000513307	0.000852719	0.00115104	0.00195389	0.00293849	0.00381526	0.00441154	0.00552677
	Lux			0	0	0	0	0	0	0	0	0	0	1.7406e-05	5.76137e-05	9.69254e-05	0.000127261	0.000135318	0.000131617	0.00012775	0.000123884
	Econ			0	0	0	0	0	0	0	0	0	0	0	0	0	0	0	0	0	0
Electric	Mid			0	0	0	0	0	0	0	0	0	0	0	0	0	0	1.83499e-06	1.7988e-06	1.77389e-06	2.53884e-06
	Lux			0	0	0	0	0	0	0	0	0	0	0	0	0	0	4.8933e-07	4.57745e-06	6.47526e-05	0.000131945
	Econ			0	0	0	0	0	0	0	0	0	0.0314596	0.029039	0.0265746	0.0283827	0.0303657	0.0319607	0.0326872	0.0319562	0.030001
Bikes	Lux			0	0	0	0	0	0	0	0	0	0.0351921	0.0357802	0.0361013	0.0362704	0.0366668	0.0372183	0.037457	0.0375138	0.0461437
	Adv Econ			0	0	0	0	0	0	0	0	0	0	0	0	0	0	0	0	0	0
	Adv Lux			0	0	0	0	0	0	0	0	0	0	0	0	0	0	0	0	0	0
Austria	11			1995	1996	1997	1998	1999	2000	2001	2002	2003	2004	2005	2006	2007	2008	2009	2010	2011	2012
	Econ			0	0	0	0	0	0	0	0	0	0.215599	0.213478	0.213705	0.2153	0.220163	0.225595	0.230248	0.240074	0.249872
Petrol	Mid			0	0	0	0	0	0	0	0	0	0.208579	0.19401	0.180708	0.170619	0.161655	0.153022	0.14542	0.164228	0.158817
	Lux			0	0	0	0	0	0	0	0	0	0.0484645	0.0463207	0.044734	0.0433667	0.0424723	0.0410753	0.0396979	0.0415773	0.0389632
	Econ			0	0	0	0	0	0	0	0	0	0	0	0	0	0	0	0	0	0
Adv Petrol	Mid			0	0	0	0	0	0	0	0	0	0	0	0	0	0	0	0	0	0
	Lux			0	0	0	0	0	0	0	0	0	0	0	0	0	0	0	0	0	0
	Econ			0	0	0	0	0	0	0	0	0	0	0	0.015059	0.0166458	0.0175523	0.0180978	0.0190132	0.0191591	0.0193523
Diesel	Mid			0	0	0	0	0	0	0	0	0	0.371863	0.387158	0.384668	0.389862	0.391786	0.393254	0.395934	0.366877	0.365759
	Lux			0	0	0	0	0	0	0	0	0	0.0860585	0.0887935	0.0921255	0.0935231	0.0940459	0.0955988	0.0961106	0.0966372	0.0938588
	Econ			0	0	0	0	0	0	0	0	0	0	0	0	0	0	0	0	0	0
Adv Diesel	Mid			0	0	0	0	0	0	0	0	0	0	0	0	0	0	0	0	0	0
	Lux			0	0	0	0	0	0	0	0	0	0	0	0	0	0	0	0	0	0
	Econ			0	0	0	0	0	0	0	0	0	0	0	0	0	0	0	0	0	0
CNG	Mid			0	0	0	0	0	0	0	0	0	0	0	0	0	0	0	0	0	0
	Lux			0	0	0	0	0	0	0	0	0	0	0	0	0	0	0	0	0	0
	Econ			0	0	0	0	0	0	0	0	0	0	0	0	0	0	5.06525e-05	4.94782e-05	4.40152e-05	4.28796e-05
Hybrid	Mid			0	0	0	0	0	0	0	0	0	2.30999e-05	0.000104112	0.000185285	0.000291317	0.000383284	0.000509698	0.000494874	0.000435105	0.000422987
	Lux			0	0	0	0	0	0	0	0	0	0	1.85639e-05	5.32789e-05	8.51553e-05	0.00010827	0.000112172	0.000108615	9.51175e-05	9.27235e-05
	Econ			0	0	0	0	0	0	0	0	0	0	0	0	0	0	0	0	0	0
Electric	Mid			0	0	0	0	0	0	0	0	0	0	0	0	0	0	4.25651e-06	4.15783e-06	3.69876e-06	3.60333e-06
	Lux			0	0	0	0	0	0	0	0	0	0	0	0	0	0	1.06413e-06	1.45733e-06	2.96737e-06	4.39087e-06
	Econ			0	0	0	0	0	0	0	0	0	0.0389407	0.039266	0.0380941	0.0388795	0.0397964	0.0401193	0.0400324	0.0338741	0.0339296
Bikes	Lux			0	0	0	0	0	0	0	0	0	0.0304723	0.0308518	0.0306678	0.031427	0.0320382	0.0325606	0.0328863	0.0369922	0.0388807
	Adv Econ			0	0	0	0	0	0	0	0	0	0	0	0	0	0	0	0	0	0
	Adv Lux			0	0	0	0	0	0	0	0	0	0	0	0	0	0	0	0	0	0
Portugal	12			1995	1996	1997	1998	1999	2000	2001	2002	2003	2004	2005	2006	2007	2008	2009	2010	2011	2012
	Econ			0	0	0	0	0	0	0	0	0	0.522128	0.508018	0.493621	0.47896	0.464077	0.448997	0.430472	0.415438	0.396179
Petrol	Mid			0	0	0	0	0	0	0	0	0	0.0959168	0.0926026	0.0892824	0.0859611	0.0826465	0.0793435	0.0754827	0.0722845	0.0660299
	Lux			0	0	0	0	0	0	0	0	0	0.0100024	0.00976388	0.00951814	0.00926557	0.00900691	0.00874264	0.00840922	0.00814194	0.00695052
	Econ			0	0	0	0	0	0	0	0	0	0	0	0	0	0	0	0	0	0
Adv Petrol	Mid			0	0	0	0	0	0	0	0	0	0	0	0	0	0	0	0	0	0
	Lux			0	0	0	0	0	0	0	0	0	0	0	0	0	0	0	0	0	0
	Econ			0	0	0	0	0	0	0	0	0	0.0343195	0.0367311	0.0392458	0.0418602	0.0445711	0.0473728	0.0498787	0.0528477	0.0564729
Diesel	Mid			0	0	0	0	0	0	0	0	0	0.217193	0.228344	0.239664	0.251113	0.262653	0.274235	0.283647	0.295232	0.307126
	Lux			0	0	0	0	0	0	0	0	0	0.0783453	0.0794337	0.0804036	0.0812468	0.0819581	0.0825303	0.0823298	0.082649	0.0818858
	Econ			0	0	0	0	0	0	0	0	0	0	0	0	0	0	0	0	0	0
Adv Diesel	Mid			0	0	0	0	0	0	0	0	0	0	0	0	0	0	0	0	0	0
	Lux			0	0	0	0	0	0	0	0	0	0	0	0	0	0	0	0	0	0
	Econ			0	0	0	0	0	0	0	0	0	0	0	0	0	0	0	0.00636743	0.00615586	0.00678641
CNG	Mid			0	0	0	0	0	0	0	0	0	0	0	0	0	0	0	0.00111652	0.0010711	0.00113107
	Lux			0	0	0	0	0	0	0	0	0	0	0	0	0	0	0	0.000124387	0.000120645	0.00011906
	Econ			0	0	0	0	0	0	0	0	0	0	0	0	0	0	0.000108713	0.00020569	0.000237477	0.000277999
Hybrid	Mid			0	0	0	0	0	0	0	0	0	5.35796e-06	4.65455e-05	8.82569e-05	0.000159538	0.000257867	0.000312543	0.000422795	0.000457955	0.000522359
	Lux			0	0	0	0	0	0	0	0	0	0	4.12144e-06	1.1092e-05	1.8209e-05	2.49755e-05	2.7462e-05	2.67209e-05	2.61146e-05	2.80805e-05
	Econ			0	0	0	0	0	0	0	0	0	0	0	0	0	0	0	0	0	0
Electric	Mid			0	0	0	0	0	0	0	0	0	0	0	0	0	0	0	0	0	0
	Lux			0	0	0	0	0	0	0	0	0	0	0	0	0	0	0	6.00658e-07	3.55435e-05	4.62872e-05
	Econ			0	0	0	0	0	0	0	0	0	0.0420892	0.0450565	0.0481659	0.0514157	0.054805	0.0583297	0.0615162	0.0653028	0.0764443
Bikes	Lux			0	0	0	0	0	0	0	0	0	0	0	0	0	0	0	0	0	0
	Adv Econ			0	0	0	0	0	0	0	0	0	0	0	0	0	0	0	0	0	0
	Adv Lux			0	0	0	0	0	0	0	0	0	0	0	0	0	0	0	0	0	0
Finland	13			1995	1996	1997	1998	1999	2000	2001	2002	2003	2004	2005	2006	2007	2008	2009	2010	2011	2012
	Econ			0	0	0	0	0	0	0	0	0	0.228212	0.214077	0.202032	0.192916	0.18726	0.184746	0.183426	0.184048	0.187697
Petrol	Mid			0	0	0	0	0	0	0	0	0	0.524524	0.521349	0.515049	0.505447	0.488534	0.476925	0.463884	0.450172	0.444595
	Lux			0	0	0	0	0	0	0	0	0	0.0810701	0.0885163	0.0944319	0.0980991	0.0967394	0.0960544	0.0947755	0.0932676	0.092777
	Econ			0	0	0	0	0	0	0	0	0	0	0	0	0	0	0	0	0	0
Adv Petrol	Mid			0	0	0	0	0	0	0	0	0	0	0	0	0	0	0	0	0	0
	Lux			0	0	0	0	0	0	0	0	0	0	0	0	0	0	0	0	0	0
	Econ			0	0	0	0	0	0	0	0	0	0.000405351	0.000779879	0.00112867	0.00146268	0.00276398	0.00334832	0.00355242	0.0040416	0.00398485
Diesel	Mid			0	0	0	0	0	0	0	0	0	0.0660722	0.0686294	0.0707299	0.0753278	0.0877564	0.0940878	0.102374	0.110678	0.118319
	Lux			0	0	0	0	0	0	0	0	0	0.0445886	0.0479626	0.0530474	0.0581414	0.0639171	0.0679709	0.0729862	0.0771012	0.0809231
	Econ			0	0	0	0	0	0	0	0	0	0	0	0	0	0	0	0	0	0
Adv Diesel	Mid			0	0	0	0	0	0	0	0	0	0	0	0	0	0	0	0	0	0
	Lux			0	0	0	0	0	0	0	0	0	0	0	0	0	0	0	0	0	0
	Econ			0	0	0	0	0	0	0	0	0	0	0	0	0	0	0	0	0	0
CNG	Mid			0	0	0	0	0	0	0	0	0	0	0	0	0	0	0	0	0	0
	Lux			0	0	0	0	0	0	0	0	0	0	0	0	0	0	0	0	0	0
	Econ			0	0	0	0	0	0	0	0	0	0	0	0	0	0	5.15641e-05	4.93961e-05	4.7638e-05	4.60971e-05
Hybrid	Mid			0	0	0	0	0	0	0	0	0	0	0	0	3.28213e-05	0.000273479	0.000442996	0.000425147	0.000405857	0.000392674
	Lux			0	0	0	0	0	0	0	0	0	0	0	0	1.27638e-05	2.86159e-05	3.16701e-05	3.02798e-05	2.87743e-05	2.7773e-05
	Econ			0	0	0	0	0	0	0	0	0	0	0	0	0	0	0	0	0	0
Electric	Mid			0	0	0	0	0	0	0	0	0	0	0	0	0	0	0	0	0	0
	Lux			0	0	0	0	0	0	0	0	0	0	0	0	0	0	0	0	0	0
	Econ			0	0	0	0	0	0	0	0	0	0.0321394	0.0342139	0.0375767	0.0409989	0.0441455	0.0470265	0.0489815	0.0505324	0.038183
Bikes	Lux			0	0	0	0	0	0	0	0	0	0.0229882	0.024472	0.0260049	0.0275611	0.0285818	0.0293152	0.0295145	0.0296777	0.033054
	Adv Econ			0	0	0	0	0	0	0	0	0	0	0	0	0	0	0	0	0	0
	Adv Lux			0	0	0	0	0	0	0	0	0	0	0	0	0	0	0	0	0	0
Sweden	14			1995	1996	1997	1998	1999	2000	2001	2002	2003	2004	2005	2006	2007	2008	2009	2010	2011	2012
	Econ			0	0	0	0	0	0	0	0	0	0.124392	0.120416	0.126388	0.13184	0.138254	0.140755	0.147191	0.162619	0.163882
Petrol	Mid			0	0	0	0	0	0	0	0	0	0.498549	0.509847	0.507155	0.497387	0.492168	0.485416	0.506793	0.539676	0.522813
	Lux			0	0	0	0	0	0	0	0	0	0.299257	0.285319	0.268804	0.250835	0.233109	0.221917	0.163277	0.100098	0.0977761
	Econ			0	0	0	0	0	0	0	0	0	0	0	0	0	0	0	0	0	0
Adv Petrol	Mid			0	0	0	0	0	0	0	0	0	0	0	0	0	0	0	0	0	0
	Lux			0	0	0	0	0	0	0	0	0	0	0	0	0	0	0	0	0	0
	Econ			0	0	0	0	0	0	0	0	0	0.000179836	0.000465826	0.000457928	0.000901472	0.00156599	0.00177523	0.00221774	0.00246603	0.00252988
Diesel	Mid			0	0	0	0	0	0	0	0	0	0.0264528	0.0221268	0.0281626	0.041017	0.0514539	0.0619111	0.0810055	0.0893819	0.092528
	Lux			0	0	0	0	0	0	0	0	0	0.0217674	0.0281825	0.0311391	0.0374111	0.0402683	0.0439369	0.0499519	0.0461166	0.0461469
	Econ			0	0	0	0	0	0	0	0	0	0	0	0	0	0	0	0	0	0
Adv Diesel	Mid			0	0	0	0	0	0	0	0	0	0	0	0	0	0	0	0	0	0
	Lux			0	0	0	0	0	0	0	0	0	0	0	0	0	0	0	0	0	0
	Econ			0	0	0	0	0	0	0	0	0	0	0	0	0	0	0	0	0	0
CNG	Mid			0	0	0	0	0	0	0	0	0	0	0	0	0	0	0	0	0	0
	Lux			0	0	0	0	0	0	0	0	0	0	0	0	0	0	0	0	0	0
	Econ			0	0	0	0	0	0	0	0	0	0	0	0	0	0	4.04699e-05	3.97309e-05	4.0029e-05	5.73776e-05
Hybrid	Mid			0	0	0	0	0	0	0	0	0	0.000173768	0.00057374	0.00103324	0.00155095	0.00227554	0.00275032	0.0031543	0.00313879	0.00364331
	Lux			0	0	0	0	0	0	0	0	0	0	5.03093e-05	0.000173307	0.000302942	0.000399235	0.000434203	0.000422975	0.000419507	0.000458788
	Econ			0	0	0	0	0	0	0	0	0	0	0	0	0	0	0	0	0	0
Electric	Mid			0	0	0	0	0	0	0	0	0	0	0	0	0	0	4.44724e-07	4.36604e-07	4.39879e-07	4.38407e-07
	Lux			0	0	0	0	0	0	0	0	0	0	0	0	0	0	0	0	0	5.91715e-05
	Econ			0	0	0	0	0	0	0	0	0	0.00645881	0.0085513	0.0105285	0.0115869	0.0124348	0.0121538	0.0177806	0.0241538	0.0335101
Bikes	Lux			0	0	0	0	0	0	0	0	0	0.0227666	0.0244653	0.0261561	0.0271652	0.0280695	0.0289064	0.028164	0.0318875	0.0365947
	Adv Econ			0	0	0	0	0	0	0	0	0	0	0	0	0	0	0	0	0	0
	Adv Lux			0	0	0	0	0	0	0	0	0	0	0	0	0	0	0	0	0	0
UK	15			1995	1996	1997	1998	1999	2000	2001	2002	2003	2004	2005	2006	2007	2008	2009	2010	2011	2012
	Econ			0	0	0	0	0	0	0	0	0	0.337805	0.330256	0.323796	0.317446	0.311212	0.312272	0.313283	0.301747	0.298268
Petrol	Mid			0	0	0	0	0	0	0	0	0	0.377381	0.370677	0.360378	0.350267	0.340347	0.329666	0.314461	0.286417	0.274084
	Lux			0	0	0	0	0	0	0	0	0	0.08005	0.0773513	0.0764597	0.0755812	0.0747171	0.0684024	0.0649008	0.0576864	0.0548167
	Econ			0	0	0	0	0	0	0	0	0	0	0	0	0	0	0	0	0	0
Adv Petrol	Mid			0	0	0	0	0	0	0	0	0	0	0	0	0	0	0	0	0	0
	Lux			0	0	0	0	0	0	0	0	0	0	0	0	0	0	0	0	0	0
	Econ			0	0	0	0	0	0	0	0	0	0.00567857	0.00695745	0.00855642	0.0101216	0.0116541	0.0136671	0.0153425	0.0216233	0.0229775
Diesel	Mid			0	0	0	0	0	0	0	0	0	0.135108	0.146745	0.156072	0.165195	0.174122	0.185327	0.198269	0.230058	0.242255
	Lux			0	0	0	0	0	0	0	0	0	0.0405242	0.0453909	0.051526	0.0575302	0.0634078	0.0658886	0.0693021	0.0784691	0.0831946
	Econ			0	0	0	0	0	0	0	0	0	0	0	0	0	0	0	0	0	0
Adv Diesel	Mid			0	0	0	0	0	0	0	0	0	0	0	0	0	0	0	0	0	0
	Lux			0	0	0	0	0	0	0	0	0	0	0	0	0	0	0	0	0	0
	Econ			0	0	0	0	0	0	0	0	0	0.000383448	0.000385525	0.000404645	0.000386863	0.000398914	0.000396226	0.000405585	0.000339597	0.000347979
CNG	Mid			0	0	0	0	0	0	0	0	0	0.000428372	0.00043271	0.000450361	0.000426861	0.00043626	0.000418297	0.000407109	0.000322343	0.00031976
	Lux			0	0	0	0	0	0	0	0	0	9.0866e-05	9.02962e-05	9.55511e-05	9.21088e-05	9.5773e-05	8.67923e-05	8.40224e-05	6.49223e-05	6.39529e-05
	Econ			0	0	0	0	0	0	0	0	0	7.23712e-08	1.7753e-07	1.75149e-07	1.72143e-07	1.67501e-07	8.58247e-05	0.00020198	0.000260062	0.000322677
Hybrid	Mid			0	0	0	0	0	0	0	0	0	5.74627e-05	0.000189592	0.000363582	0.000663008	0.000961989	0.00123456	0.00163068	0.00210601	0.00282943
	Lux			0	0	0	0	0	0	0	0	0	0	5.4255e-05	0.000148018	0.00026809	0.000367982	0.000415205	0.000408047	0.000385214	0.000399209
	Econ			0	0	0	0	0	0	0	0	0	0	0	1.04913e-05	2.12352e-05	2.25477e-05	2.3422e-05	2.29499e-05	2.15575e-05	2.24309e-05
Electric	Mid			0	0	0	0	0	0	0	0	0	0	0	0	0	0	0	0	0	0
	Lux			0	0	0	0	0	0	0	0	0	0	0	0	0	0	0	1.10365e-06	3.17784e-05	7.40125e-05
	Econ			0	0	0	0	0	0	0	0	0	0.00739999	0.00659152	0.00663057	0.00666639	0.00669921	0.0065466	0.00640521	0.00630408	0.00542698
Bikes	Lux			0	0	0	0	0	0	0	0	0	0.0150924	0.0148792	0.015109	0.0153349	0.0155573	0.0155703	0.0148746	0.0141637	0.0145988
	Adv Econ			0	0	0	0	0	0	0	0	0	0	0	0	0	0	0	0	0	0
	Adv Lux			0	0	0	0	0	0	0	0	0	0	0	0	0	0	0	0	0	0
Czech Republic	16			1995	1996	1997	1998	1999	2000	2001	2002	2003	2004	2005	2006	2007	2008	2009	2010	2011	2012
	Econ			0	0	0	0	0	0	0	0	0	0.513158	0.498138	0.482614	0.467301	0.448867	0.431567	0.416165	0.413396	0.386144
Petrol	Mid			0	0	0	0	0	0	0	0	0	0.182849	0.186283	0.19014	0.193394	0.196514	0.195563	0.193157	0.18076	0.184141
	Lux			0	0	0	0	0	0	0	0	0	0.0217786	0.0218386	0.0216882	0.0218478	0.0227274	0.0230534	0.0233021	0.0227033	0.0220969
	Econ			0	0	0	0	0	0	0	0	0	0	0	0	0	0	0	0	0	0
Adv Petrol	Mid			0	0	0	0	0	0	0	0	0	0	0	0	0	0	0	0	0	0
	Lux			0	0	0	0	0	0	0	0	0	0	0	0	0	0	0	0	0	0
	Econ			0	0	0	0	0	0	0	0	0	0	0.000204143	0.000262378	0.00037833	0.000609404	0.000456192	0.00048567	0.000536095	0.000602104
Diesel	Mid			0	0	0	0	0	0	0	0	0	0.122731	0.131515	0.142121	0.151979	0.163484	0.177603	0.191408	0.207527	0.224962
	Lux			0	0	0	0	0	0	0	0	0	0.0238203	0.0250816	0.0271208	0.0299107	0.0334	0.0372362	0.0403572	0.0380789	0.0476023
	Econ			0	0	0	0	0	0	0	0	0	0	0	0	0	0	0	0	0	0
Adv Diesel	Mid			0	0	0	0	0	0	0	0	0	0	0	0	0	0	0	0	0	0
	Lux			0	0	0	0	0	0	0	0	0	0	0	0	0	0	0	0	0	0
	Econ			0	0	0	0	0	0	0	0	0	0	0	0	0	0	0	0	0	0
CNG	Mid			0	0	0	0	0	0	0	0	0	0	0	0	0	0	0	0	0	0
	Lux			0	0	0	0	0	0	0	0	0	0	0	0	0	0	0	0	0	0
	Econ			0	0	0	0	0	0	0	0	0	0	0	0	0	0	2.53978e-06	8.07583e-06	9.56347e-06	9.30737e-06
Hybrid	Mid			0	0	0	0	0	0	0	0	0	6.8058e-07	8.95053e-06	1.17485e-05	2.98727e-05	5.33928e-05	6.8369e-05	8.2008e-05	9.47665e-05	0.000107977
	Lux			0	0	0	0	0	0	0	0	0	0	3.27578e-06	1.64083e-05	2.68263e-05	3.68498e-05	3.64339e-05	3.54705e-05	3.47354e-05	3.28198e-05
	Econ			0	0	0	0	0	0	0	0	0	0	0	0	0	0	0	0	0	0
Electric	Mid			0	0	0	0	0	0	0	0	0	0	0	0	0	0	0	0	0	0
	Lux			0	0	0	0	0	0	0	0	0	0	0	0	0	0	3.90736e-07	3.83234e-07	6.33659e-06	2.04094e-05
	Econ			0	0	0	0	0	0	0	0	0	0.104324	0.105434	0.104195	0.102025	0.0997904	0.0987936	0.0986838	0.0993561	0.0962793
Bikes	Lux			0	0	0	0	0	0	0	0	0	0.031338	0.0314934	0.0318298	0.0331076	0.034517	0.0356195	0.0363146	0.037498	0.0380014
	Adv Econ			0	0	0	0	0	0	0	0	0	0	0	0	0	0	0	0	0	0
	Adv Lux			0	0	0	0	0	0	0	0	0	0	0	0	0	0	0	0	0	0
Estonia	17			1995	1996	1997	1998	1999	2000	2001	2002	2003	2004	2005	2006	2007	2008	2009	2010	2011	2012
	Econ			0	0	0	0	0	0	0	0	0	0.210305	0.196472	0.126718	0.143449	0.144122	0.141285	0.138005	0.134734	0.130024
Petrol	Mid			0	0	0	0	0	0	0	0	0	0.519453	0.520048	0.577012	0.497929	0.480705	0.476118	0.467543	0.451332	0.429161
	Lux			0	0	0	0	0	0	0	0	0	0.119874	0.115277	0.101374	0.125941	0.130566	0.134437	0.133241	0.131148	0.126148
	Econ			0	0	0	0	0	0	0	0	0	0	0	0	0	0	0	0	0	0
Adv Petrol	Mid			0	0	0	0	0	0	0	0	0	0	0	0	0	0	0	0	0	0
	Lux			0	0	0	0	0	0	0	0	0	0	0	0	0	0	0	0	0	0
	Econ			0	0	0	0	0	0	0	0	0	0	0.00120289	0.00142781	0.00225904	0.00356738	0.00270317	0.00287992	0.00307377	0.00339194
Diesel	Mid			0	0	0	0	0	0	0	0	0	0.0757098	0.079992	0.113511	0.121423	0.123967	0.126328	0.132334	0.142418	0.154414
	Lux			0	0	0	0	0	0	0	0	0	0.0651945	0.0767843	0.0687132	0.0950678	0.101314	0.10236	0.108513	0.117486	0.128409
	Econ			0	0	0	0	0	0	0	0	0	0	0	0	0	0	0	0	0	0
Adv Diesel	Mid			0	0	0	0	0	0	0	0	0	0	0	0	0	0	0	0	0	0
	Lux			0	0	0	0	0	0	0	0	0	0	0	0	0	0	0	0	0	0
	Econ			0	0	0	0	0	0	0	0	0	0	0	0	0	0	0	0	0	0
CNG	Mid			0	0	0	0	0	0	0	0	0	0	0	0	0	0	0	0	0	0
	Lux			0	0	0	0	0	0	0	0	0	0	0	0	0	0	0	0	0	0
	Econ			0	0	0	0	0	0	0	0	0	0	0	0	0	0	0	0	0	0
Hybrid	Mid			0	0	0	0	0	0	0	0	0	0	0	0	0	0	0	0	0	0
	Lux			0	0	0	0	0	0	0	0	0	0	0	0	0	0	0	0	0	0
	Econ			0	0	0	0	0	0	0	0	0	0	0	0	0	0	0	0	0	0
Electric	Mid			0	0	0	0	0	0	0	0	0	0	0	0	0	0	0	0	0	0
	Lux			0	0	0	0	0	0	0	0	0	0	0	0	0	0	0	0	0	0
	Econ			0	0	0	0	0	0	0	0	0	0.000615142	0.00065437	0.000708371	0.000849774	0.00104009	0.00107319	0.00113646	0.00281284	0.0110962
Bikes	Lux			0	0	0	0	0	0	0	0	0	0.00884858	0.00957017	0.0105356	0.0130809	0.0147188	0.0156954	0.0163475	0.0169959	0.0173557
	Adv Econ			0	0	0	0	0	0	0	0	0	0	0	0	0	0	0	0	0	0
	Adv Lux			0	0	0	0	0	0	0	0	0	0	0	0	0	0	0	0	0	0
Cyprus	18			1995	1996	1997	1998	1999	2000	2001	2002	2003	2004	2005	2006	2007	2008	2009	2010	2011	2012
	Econ			0	0	0	0	0	0	0	0	0	0.348062	0.333156	0.338293	0.347504	0.337889	0.332398	0.333748	0.334085	0.337681
Petrol	Mid			0	0	0	0	0	0	0	0	0	0.462802	0.490405	0.49345	0.488822	0.497148	0.498598	0.497512	0.496003	0.493378
	Lux			0	0	0	0	0	0	0	0	0	0.0357861	0.0346482	0.0356098	0.0324337	0.0322824	0.0332398	0.0310945	0.030744	0.0283086
	Econ			0	0	0	0	0	0	0	0	0	0	0	0	0	0	0	0	0	0
Adv Petrol	Mid			0	0	0	0	0	0	0	0	0	0	0	0	0	0	0	0	0	0
	Lux			0	0	0	0	0	0	0	0	0	0	0	0	0	0	0	0	0	0
	Econ			0	0	0	0	0	0	0	0	0	0.0027	0.00266525	0.00254356	0.00231669	0.00215216	0.00207749	0.00207297	0.0020496	0.00404408
Diesel	Mid			0	0	0	0	0	0	0	0	0	0.024	0.0239872	0.022892	0.0254836	0.027978	0.0311624	0.0352405	0.0389424	0.0404408
	Lux			0	0	0	0	0	0	0	0	0	0.0686182	0.0613006	0.0559583	0.0556006	0.0559561	0.0581697	0.0580431	0.0573888	0.0545951
	Econ			0	0	0	0	0	0	0	0	0	0	0	0	0	0	0	0	0	0
Adv Diesel	Mid			0	0	0	0	0	0	0	0	0	0	0	0	0	0	0	0	0	0
	Lux			0	0	0	0	0	0	0	0	0	0	0	0	0	0	0	0	0	0
	Econ			0	0	0	0	0	0	0	0	0	0	0	0	0	0	0	0	0	0
CNG	Mid			0	0	0	0	0	0	0	0	0	0	0	0	0	0	0	0	0	0
	Lux			0	0	0	0	0	0	0	0	0	0	0	0	0	0	0	0	0	0
	Econ			0	0	0	0	0	0	0	0	0	0	0	0	0	0	0	0	0	0
Hybrid	Mid			0	0	0	0	0	0	0	0	0	0	0	0	0	0	0	0	0	0
	Lux			0	0	0	0	0	0	0	0	0	0	0	0	0	0	0	0	0	0
	Econ			0	0	0	0	0	0	0	0	0	0	0	0	0	0	0	0	0	0
Electric	Mid			0	0	0	0	0	0	0	0	0	0	0	0	0	0	0	0	0	0
	Lux			0	0	0	0	0	0	0	0	0	0	0	0	0	0	0	0	0	0
	Econ			0	0	0	0	0	0	0	0	0	0.0475282	0.0429088	0.0395671	0.0349708	0.0320568	0.0295844	0.0272761	0.0259406	0.0259706
Bikes	Lux			0	0	0	0	0	0	0	0	0	0.0105038	0.0109291	0.0116856	0.0128689	0.0145374	0.01477	0.0150124	0.0148465	0.0155823
	Adv Econ			0	0	0	0	0	0	0	0	0	0	0	0	0	0	0	0	0	0
	Adv Lux			0	0	0	0	0	0	0	0	0	0	0	0	0	0	0	0	0	0
Latvia	19			1995	1996	1997	1998	1999	2000	2001	2002	2003	2004	2005	2006	2007	2008	2009	2010	2011	2012
	Econ			0	0	0	0	0	0	0	0	0	0.203613	0.190169	0.1227	0.14051	0.140535	0.136758	0.121659	0.116357	0.111033
Petrol	Mid			0	0	0	0	0	0	0	0	0	0.502925	0.503366	0.558717	0.48773	0.468739	0.46086	0.412164	0.389775	0.366478
	Lux			0	0	0	0	0	0	0	0	0	0.11606	0.111579	0.0981599	0.123362	0.127316	0.130129	0.117459	0.11326	0.107723
	Econ			0	0	0	0	0	0	0	0	0	0	0	0	0	0	0	0	0	0
Adv Petrol	Mid			0	0	0	0	0	0	0	0	0	0	0	0	0	0	0	0	0	0
	Lux			0	0	0	0	0	0	0	0	0	0	0	0	0	0	0	0	0	0
	Econ			0	0	0	0	0	0	0	0	0	0	0.00132081	0.00154296	0.0023179	0.00368897	0.00285425	0.00378966	0.00409124	0.00453426
Diesel	Mid			0	0	0	0	0	0	0	0	0	0.0838606	0.0878337	0.122666	0.124587	0.128192	0.133389	0.174137	0.189561	0.206417
	Lux			0	0	0	0	0	0	0	0	0	0.0722133	0.0843115	0.0742552	0.0975451	0.104767	0.108081	0.142791	0.156376	0.171654
	Econ			0	0	0	0	0	0	0	0	0	0	0	0	0	0	0	0	0	0
Adv Diesel	Mid			0	0	0	0	0	0	0	0	0	0	0	0	0	0	0	0	0	0
	Lux			0	0	0	0	0	0	0	0	0	0	0	0	0	0	0	0	0	0
	Econ			0	0	0	0	0	0	0	0	0	0	0	0	0	0	0	0	0	0
CNG	Mid			0	0	0	0	0	0	0	0	0	0	0	0	0	0	0	0	0	0
	Lux			0	0	0	0	0	0	0	0	0	0	0	0	0	0	0	0	0	0
	Econ			0	0	0	0	0	0	0	0	0	0	0	0	0	0	0	0	0	0
Hybrid	Mid			0	0	0	0	0	0	0	0	0	0	0	0	0	0	0	0	0	0
	Lux			0	0	0	0	0	0	0	0	0	0	0	0	0	0	0	0	0	0
	Econ			0	0	0	0	0	0	0	0	0	0	0	0	0	0	0	0	0	0
Electric	Mid			0	0	0	0	0	0	0	0	0	0	0	0	0	0	0	0	0	0
	Lux			0	0	0	0	0	0	0	0	0	0	0	0	0	0	0	0	0	0
	Econ			0	0	0	0	0	0	0	0	0	0.0213282	0.0214196	0.0219597	0.0239477	0.0267625	0.0279283	0.028	0.0305794	0.0321616
Bikes	Lux			0	0	0	0	0	0	0	0	0	0	0	0	0	0	0	0	0	0
	Adv Econ			0	0	0	0	0	0	0	0	0	0	0	0	0	0	0	0	0	0
	Adv Lux			0	0	0	0	0	0	0	0	0	0	0	0	0	0	0	0	0	0
Lithuania	20			1995	1996	1997	1998	1999	2000	2001	2002	2003	2004	2005	2006	2007	2008	2009	2010	2011	2012
	Econ			0	0	0	0	0	0	0	0	0	0.203613	0.190169	0.1227	0.14051	0.140535	0.136758	0.121659	0.116357	0.111033
Petrol	Mid			0	0	0	0	0	0	0	0	0	0.502925	0.503366	0.558717	0.48773	0.468739	0.46086	0.412164	0.389775	0.366478
	Lux			0	0	0	0	0	0	0	0	0	0.11606	0.111579	0.0981599	0.123362	0.127316	0.130129	0.117459	0.11326	0.107723
	Econ			0	0	0	0	0	0	0	0	0	0	0	0	0	0	0	0	0	0
Adv Petrol	Mid			0	0	0	0	0	0	0	0	0	0	0	0	0	0	0	0	0	0
	Lux			0	0	0	0	0	0	0	0	0	0	0	0	0	0	0	0	0	0
	Econ			0	0	0	0	0	0	0	0	0	0	0.00132081	0.00154296	0.0023179	0.00368897	0.00285425	0.00378966	0.00409124	0.00453426
Diesel	Mid			0	0	0	0	0	0	0	0	0	0.0838606	0.0878337	0.122666	0.124587	0.128192	0.133389	0.174137	0.189561	0.206417
	Lux			0	0	0	0	0	0	0	0	0	0.0722133	0.0843115	0.0742552	0.0975451	0.104767	0.108081	0.142791	0.156376	0.171654
	Econ			0	0	0	0	0	0	0	0	0	0	0	0	0	0	0	0	0	0
Adv Diesel	Mid			0	0	0	0	0	0	0	0	0	0	0	0	0	0	0	0	0	0
	Lux			0	0	0	0	0	0	0	0	0	0	0	0	0	0	0	0	0	0
	Econ			0	0	0	0	0	0	0	0	0	0	0	0	0	0	0	0	0	0
CNG	Mid			0	0	0	0	0	0	0	0	0	0	0	0	0	0	0	0	0	0
	Lux			0	0	0	0	0	0	0	0	0	0	0	0	0	0	0	0	0	0
	Econ			0	0	0	0	0	0	0	0	0	0	0	0	0	0	0	0	0	0
Hybrid	Mid			0	0	0	0	0	0	0	0	0	0	0	0	0	0	0	0	0	0
	Lux			0	0	0	0	0	0	0	0	0	0	0	0	0	0	0	0	0	0
	Econ			0	0	0	0	0	0	0	0	0	0	0	0	0	0	0	0	0	0
Electric	Mid			0	0	0	0	0	0	0	0	0	0	0	0	0	0	0	0	0	0
	Lux			0	0	0	0	0	0	0	0	0	0	0	0	0	0	0	0	0	0
	Econ			0	0	0	0	0	0	0	0	0	0.0213282	0.0214196	0.0219597	0.0239477	0.0267625	0.0279283	0.028	0.0305794	0.0321616
Bikes	Lux			0	0	0	0	0	0	0	0	0	0	0	0	0	0	0	0	0	0
	Adv Econ			0	0	0	0	0	0	0	0	0	0	0	0	0	0	0	0	0	0
	Adv Lux			0	0	0	0	0	0	0	0	0	0	0	0	0	0	0	0	0	0
Hungary	21			1995	1996	1997	1998	1999	2000	2001	2002	2003	2004	2005	2006	2007	2008	2009	2010	2011	2012
	Econ			0	0	0	0	0	0	0	0	0	0.594708	0.591086	0.581962	0.571003	0.546852	0.541114	0.475245	0.486191	0.52257
Petrol	Mid			0	0	0	0	0	0	0	0	0	0.227716	0.242332	0.215855	0.21435	0.222009	0.220898	0.198555	0.189156	0.213963
	Lux			0	0	0	0	0	0	0	0	0	0.0208914	0.022708	0.0205576	0.0202441	0.0192215	0.018681	0.0174332	0.0171378	0.0173639
	Econ			0	0	0	0	0	0	0	0	0	0	0	0	0	0	0	0	0	0
Adv Petrol	Mid			0	0	0	0	0	0	0	0	0	0	0	0	0	0	0	0	0	0
	Lux			0	0	0	0	0	0	0	0	0	0	0	0	0	0	0	0	0	0
	Econ			0	0	0	0	0	0	0	0	0	0.0170613	0.0101398	0.0121126	0.01429	0.0170078	0.0178464	0.024932	0.0253815	0.0193163
Diesel	Mid			0	0	0	0	0	0	0	0	0	0.0957521	0.0885539	0.109619	0.117892	0.136062	0.140417	0.208322	0.208446	0.163011
	Lux			0	0	0	0	0	0	0	0	0	0.0240251	0.0239974	0.0287673	0.031557	0.0362619	0.0379949	0.0564258	0.0573421	0.0436601
	Econ			0	0	0	0	0	0	0	0	0	0	0	0	0	0	0	0	0	0
Adv Diesel	Mid			0	0	0	0	0	0	0	0	0	0	0	0	0	0	0	0	0	0
	Lux			0	0	0	0	0	0	0	0	0	0	0	0	0	0	0	0	0	0
	Econ			0	0	0	0	0	0	0	0	0	0.000245544	0.000234001	0.000214905	0.000211014	0	0	0	0	0
CNG	Mid			0	0	0	0	0	0	0	0	0	9.40198e-05	9.5935e-05	7.97101e-05	7.92127e-05	0	0	0	0	0
	Lux			0	0	0	0	0	0	0	0	0	8.62567e-06	8.98971e-06	7.59144e-06	7.4812e-06	0	0	0	0	0
	Econ			0	0	0	0	0	0	0	0	0	0	0	0	0	0	0	0	0	0
Hybrid	Mid			0	0	0	0	0	0	0	0	0	0	0	0	0	0	0	0	0	0
	Lux			0	0	0	0	0	0	0	0	0	0	0	0	0	0	0	0	0	0
	Econ			0	0	0	0	0	0	0	0	0	0	0	0	0	0	0	0	0	0
Electric	Mid			0	0	0	0	0	0	0	0	0	0	0	0	0	0	0	0	0	0
	Lux			0	0	0	0	0	0	0	0	0	0	0	0	0	0	0	0	0	0
	Econ			0	0	0	0	0	0	0	0	0	0.00522563	0.00546111	0.00961741	0.00904912	0.00481067	0.00414869	0.00418017	0.00341629	0.00400315
Bikes	Lux			0	0	0	0	0	0	0	0	0	0.014273	0.0153828	0.0212076	0.0213171	0.0177746	0.0188996	0.0149074	0.0129296	0.0161132
	Adv Econ			0	0	0	0	0	0	0	0	0	0	0	0	0	0	0	0	0	0
	Adv Lux			0	0	0	0	0	0	0	0	0	0	0	0	0	0	0	0	0	0
Malta	22			1995	1996	1997	1998	1999	2000	2001	2002	2003	2004	2005	2006	2007	2008	2009	2010	2011	2012
	Econ			0	0	0	0	0	0	0	0	0	0.569562	0.566351	0.563274	0.560322	0.557487	0.557666	0.545235	0.52587	0.544831
Petrol	Mid			0	0	0	0	0	0	0	0	0	0.129825	0.128242	0.126726	0.125271	0.123874	0.128784	0.120723	0.116726	0.125739
	Lux			0	0	0	0	0	0	0	0	0	0.0106058	0.0108603	0.0111043	0.0113384	0.0115631	0.0114897	0.0111877	0.0108526	0.0120252
	Econ			0	0	0	0	0	0	0	0	0	0	0	0	0	0	0	0	0	0
Adv Petrol	Mid			0	0	0	0	0	0	0	0	0	0	0	0	0	0	0	0	0	0
	Lux			0	0	0	0	0	0	0	0	0	0	0	0	0	0	0	0	0	0
	Econ			0	0	0	0	0	0	0	0	0	0.00916567	0.0109936	0.0127462	0.014428	0.0160474	0.0171519	0.0195036	0.0140285	0.0232477
Diesel	Mid			0	0	0	0	0	0	0	0	0	0.222237	0.224564	0.226793	0.22893	0.230979	0.225042	0.240544	0.26418	0.228934
	Lux			0	0	0	0	0	0	0	0	0	0.0273153	0.0280052	0.0286665	0.0293008	0.0299096	0.0300056	0.0338962	0.0392456	0.0357867
	Econ			0	0	0	0	0	0	0	0	0	0	0	0	0	0	0	0	0	0
Adv Diesel	Mid			0	0	0	0	0	0	0	0	0	0	0	0	0	0	0	0	0	0
	Lux			0	0	0	0	0	0	0	0	0	0	0	0	0	0	0	0	0	0
	Econ			0	0	0	0	0	0	0	0	0	0	0	0	0	0	0	0	0	0
CNG	Mid			0	0	0	0	0	0	0	0	0	0	0	0	0	0	0	0	0	0
	Lux			0	0	0	0	0	0	0	0	0	0	0	0	0	0	0	0	0	0
	Econ			0	0	0	0	0	0	0	0	0	0	0	0	0	0	0	0	0	0
Hybrid	Mid			0	0	0	0	0	0	0	0	0	0	0	0	0	0	0	0	0	0
	Lux			0	0	0	0	0	0	0	0	0	0	0	0	0	0	0	0	0	0
	Econ			0	0	0	0	0	0	0	0	0	0	0	0	0	0	0	0	0	0
Electric	Mid			0	0	0	0	0	0	0	0	0	0	0	0	0	0	0	0	0	0
	Lux			0	0	0	0	0	0	0	0	0	0	0	0	0	0	0	0	0	0
	Econ			0	0	0	0	0	0	0	0	0	0.0192742	0.0186212	0.0179847	0.0173943	0.016818	0.0164235	0.015467	0.0151893	0.0149832
Bikes	Lux			0	0	0	0	0	0	0	0	0	0.0120151	0.0123625	0.0127059	0.0130153	0.0133218	0.0134374	0.0134433	0.013909	0.0144534
	Adv Econ			0	0	0	0	0	0	0	0	0	0	0	0	0	0	0	0	0	0
	Adv Lux			0	0	0	0	0	0	0	0	0	0	0	0	0	0	0	0	0	0
Poland	23			1995	1996	1997	1998	1999	2000	2001	2002	2003	2004	2005	2006	2007	2008	2009	2010	2011	2012
	Econ			0	0	0	0	0	0	0	0	0	0.485574	0.480755	0.455813	0.427252	0.401885	0.382746	0.369045	0.35544	0.345019
Petrol	Mid			0	0	0	0	0	0	0	0	0	0.244261	0.245636	0.238325	0.228193	0.218761	0.208375	0.200925	0.194744	0.190686
	Lux			0	0	0	0	0	0	0	0	0	0.0184889	0.0198922	0.0202401	0.0203937	0.021139	0.0204727	0.0197392	0.0191456	0.0186123
	Econ			0	0	0	0	0	0	0	0	0	0	0	0	0	0	0	0	0	0
Adv Petrol	Mid			0	0	0	0	0	0	0	0	0	0	0	0	0	0	0	0	0	0
	Lux			0	0	0	0	0	0	0	0	0	0	0	0	0	0	0	0	0	0
	Econ			0	0	0	0	0	0	0	0	0	0.00661457	0.00456542	0.00560151	0.0065043	0.007554	0.00835381	0.00925187	0.0100766	0.0107674
Diesel	Mid			0	0	0	0	0	0	0	0	0	0.106471	0.0789165	0.0932838	0.112335	0.135241	0.153781	0.170403	0.185304	0.196941
	Lux			0	0	0	0	0	0	0	0	0	0.0259004	0.01924	0.023601	0.0289984	0.0342367	0.0361802	0.0374	0.0388216	0.039942
	Econ			0	0	0	0	0	0	0	0	0	0	0	0	0	0	0	0	0	0
Adv Diesel	Mid			0	0	0	0	0	0	0	0	0	0	0	0	0	0	0	0	0	0
	Lux			0	0	0	0	0	0	0	0	0	0	0	0	0	0	0	0	0	0
	Econ			0	0	0	0	0	0	0	0	0	0.0434896	0.0685892	0.0773429	0.0825377	0.0827803	0.0856355	0.0869537	0.0878088	0.0879861
CNG	Mid			0	0	0	0	0	0	0	0	0	0.0218768	0.0350448	0.0404393	0.0440829	0.0450605	0.0466217	0.0473416	0.0481101	0.0486284
	Lux			0	0	0	0	0	0	0	0	0	0.00165593	0.00283801	0.00343437	0.00393972	0.00435422	0.00458056	0.00465092	0.00472978	0.00474646
	Econ			0	0	0	0	0	0	0	0	0	0	0	0	0	0	3.88276e-06	3.68224e-06	7.61953e-06	7.44275e-06
Hybrid	Mid			0	0	0	0	0	0	0	0	0	3.8253e-06	8.29601e-06	1.20612e-05	1.9606e-05	2.29083e-05	2.35649e-05	2.2203e-05	5.5661e-05	6.79258e-05
	Lux			0	0	0	0	0	0	0	0	0	0	2.60881e-06	6.78455e-06	1.1284e-05	1.63033e-05	1.59191e-05	1.5003e-05	1.39589e-05	1.32644e-05
	Econ			0	0	0	0	0	0	0	0	0	0	0	0	0	0	0	0	0	0
Electric	Mid			0	0	0	0	0	0	0	0	0	0	0	0	0	0	0	0	0	5.12734e-08
	Lux			0	0	0	0	0	0	0	0	0	0	0	0	0	0	0	0	1.53801e-06	2.29987e-06
	Econ			0	0	0	0	0	0	0	0	0	0.0258004	0.0251052	0.0231703	0.0275315	0.030544	0.033736	0.034774	0.0360636	0.0368337
Bikes	Lux			0	0	0	0	0	0	0	0	0	0.019864	0.0194076	0.018729	0.0182019	0.0184047	0.0194754	0.0194756	0.0196761	0.0197465
	Adv Econ			0	0	0	0	0	0	0	0	0	0	0	0	0	0	0	0	0	0
	Adv Lux			0	0	0	0	0	0	0	0	0	0	0	0	0	0	0	0	0	0
Slovenia	24			1995	1996	1997	1998	1999	2000	2001	2002	2003	2004	2005	2006	2007	2008	2009	2010	2011	2012
	Econ			0	0	0	0	0	0	0	0	0	0.486558	0.471487	0.450971	0.425776	0.406904	0.390201	0.378746	0.369402	0.360818
Petrol	Mid			0	0	0	0	0	0	0	0	0	0.28134	0.275967	0.267795	0.256802	0.24828	0.239415	0.230824	0.223428	0.21338
	Lux			0	0	0	0	0	0	0	0	0	0.0198263	0.0193483	0.0189149	0.0181384	0.018197	0.0177571	0.0170505	0.0161744	0.0150847
	Econ			0	0	0	0	0	0	0	0	0	0	0	0	0	0	0	0	0	0
Adv Petrol	Mid			0	0	0	0	0	0	0	0	0	0	0	0	0	0	0	0	0	0
	Lux			0	0	0	0	0	0	0	0	0	0	0	0	0	0	0	0	0	0
	Econ			0	0	0	0	0	0	0	0	0	0.00696415	0.00810709	0.00892204	0.00954654	0.0105934	0.0113227	0.0119429	0.0126031	0.0135206
Diesel	Mid			0	0	0	0	0	0	0	0	0	0.156176	0.170249	0.190337	0.211933	0.22881	0.2472	0.263802	0.279426	0.297516
	Lux			0	0	0	0	0	0	0	0	0	0.0278566	0.0304016	0.0366795	0.0439141	0.0493866	0.0539623	0.0564961	0.0575099	0.0577779
	Econ			0	0	0	0	0	0	0	0	0	0	0	0	0	0	0	0	0	0
Adv Diesel	Mid			0	0	0	0	0	0	0	0	0	0	0	0	0	0	0	0	0	0
	Lux			0	0	0	0	0	0	0	0	0	0	0	0	0	0	0	0	0	0
	Econ			0	0	0	0	0	0	0	0	0	0	0	0	0	0	0	0	0	0
CNG	Mid			0	0	0	0	0	0	0	0	0	0	0	0	0	0	0	0	0	3.14826e-05
	Lux			0	0	0	0	0	0	0	0	0	0	0	0	0	0	0	0	0	0
	Econ			0	0	0	0	0	0	0	0	0	0	0	0	0	0	0	0	0	0
Hybrid	Mid			0	0	0	0	0	0	0	0	0	0	0	0	0	0	0	0	0	0
	Lux			0	0	0	0	0	0	0	0	0	0	0	0	0	0	0	0	0	0
	Econ			0	0	0	0	0	0	0	0	0	0	0	0	0	0	0	0	0	0
Electric	Mid			0	0	0	0	0	0	0	0	0	0	0	0	0	0	0	0	0	0
	Lux			0	0	0	0	0	0	0	0	0	0	0	0	0	0	0	0	0	0
	Econ			0	0	0	0	0	0	0	0	0	0.0152149	0.0177434	0.0186252	0.0238248	0.0264802	0.0276584	0.0275221	0.0268226	0.0260862
Bikes	Lux			0	0	0	0	0	0	0	0	0	0.00606467	0.00669654	0.0077561	0.0100654	0.0113487	0.0124844	0.013617	0.0146343	0.0157857
	Adv Econ			0	0	0	0	0	0	0	0	0	0	0	0	0	0	0	0	0	0
	Adv Lux			0	0	0	0	0	0	0	0	0	0	0	0	0	0	0	0	0	0
Slovakia	25			1995	1996	1997	1998	1999	2000	2001	2002	2003	2004	2005	2006	2007	2008	2009	2010	2011	2012
	Econ			0	0	0	0	0	0	0	0	0	0.467013	0.455393	0.438427	0.418455	0.402551	0.39136	0.379279	0.369131	0.359782
Petrol	Mid			0	0	0	0	0	0	0	0	0	0.270039	0.266548	0.260346	0.252386	0.245624	0.240127	0.231149	0.223264	0.212768
	Lux			0	0	0	0	0	0	0	0	0	0.0190299	0.0186879	0.0183888	0.0178265	0.0180023	0.0178099	0.0170745	0.0161625	0.0150414
	Econ			0	0	0	0	0	0	0	0	0	0	0	0	0	0	0	0	0	0
Adv Petrol	Mid			0	0	0	0	0	0	0	0	0	0	0	0	0	0	0	0	0	0
	Lux			0	0	0	0	0	0	0	0	0	0	0	0	0	0	0	0	0	0
	Econ			0	0	0	0	0	0	0	0	0	0.00668441	0.00783037	0.00867387	0.00938239	0.0104801	0.0113563	0.0119597	0.0125938	0.0134818
Diesel	Mid			0	0	0	0	0	0	0	0	0	0.149903	0.164438	0.185042	0.208289	0.226362	0.247934	0.264173	0.279222	0.296662
	Lux			0	0	0	0	0	0	0	0	0	0.0267376	0.0293639	0.0356592	0.043159	0.0488583	0.0541226	0.0565756	0.0574678	0.0576121
	Econ			0	0	0	0	0	0	0	0	0	0	0	0	0	0	0	0	0	0
Adv Diesel	Mid			0	0	0	0	0	0	0	0	0	0	0	0	0	0	0	0	0	0
	Lux			0	0	0	0	0	0	0	0	0	0	0	0	0	0	0	0	0	0
	Econ			0	0	0	0	0	0	0	0	0	0	0	0	0	0	0	0	0	0
CNG	Mid			0	0	0	0	0	0	0	0	0	0	0	0	0	0	0	0	0	0
	Lux			0	0	0	0	0	0	0	0	0	0	0	0	0	0	0	0	0	0
	Econ			0	0	0	0	0	0	0	0	0	0	0	0	0	0	0	0	0	0
Hybrid	Mid			0	0	0	0	0	0	0	0	0	0	0	0	0	0	0	0	0	0
	Lux			0	0	0	0	0	0	0	0	0	0	0	0	0	0	0	0	0	0
	Econ			0	0	0	0	0	0	0	0	0	0	0	0	0	0	0	0	0	0
Electric	Mid			0	0	0	0	0	0	0	0	0	0	0	0	0	0	0	0	0	0
	Lux			0	0	0	0	0	0	0	0	0	0	0	0	0	0	0	0	0	0
	Econ			0	0	0	0	0	0	0	0	0	0.0605933	0.0577387	0.0534628	0.0505022	0.0481218	0.0372899	0.0397892	0.0421592	0.0446218
Bikes	Lux			0	0	0	0	0	0	0	0	0	0	0	0	0	0	0	0	0	0
	Adv Econ			0	0	0	0	0	0	0	0	0	0	0	0	0	0	0	0	0	0
	Adv Lux			0	0	0	0	0	0	0	0	0	0	0	0	0	0	0	0	0	0
Bulgaria	26			1995	1996	1997	1998	1999	2000	2001	2002	2003	2004	2005	2006	2007	2008	2009	2010	2011	2012
	Econ			0	0	0	0	0	0	0	0	0	0.452214	0.518429	0.681424	0.534183	0.541227	0.51567	0.484976	0.510774	0.454201
Petrol	Mid			0	0	0	0	0	0	0	0	0	0.28869	0.210059	0.0386552	0.176533	0.156877	0.170806	0.184861	0.187042	0.193403
	Lux			0	0	0	0	0	0	0	0	0	0.0116385	0.0109	0.0147894	0.0119724	0.0129914	0.0127814	0.0127805	0.0142717	0.012074
	Econ			0	0	0	0	0	0	0	0	0	0	0	0	0	0	0	0	0	0
Adv Petrol	Mid			0	0	0	0	0	0	0	0	0	0	0	0	0	0	0	0	0	0
	Lux			0	0	0	0	0	0	0	0	0	0	0	0	0	0	0	0	0	0
	Econ			0	0	0	0	0	0	0	0	0	0.00856911	0.0098689	0.0111269	0.0125857	0.0134817	0.0141757	0.0150741	0.0135867	0.0171231
Diesel	Mid			0	0	0	0	0	0	0	0	0	0.171263	0.186315	0.195482	0.204927	0.212275	0.223093	0.23776	0.215687	0.256188
	Lux			0	0	0	0	0	0	0	0	0	0.048191	0.0445148	0.0484995	0.0483627	0.0500333	0.0497633	0.0502839	0.0428534	0.0516432
	Econ			0	0	0	0	0	0	0	0	0	0	0	0	0	0	0	0	0	0
Adv Diesel	Mid			0	0	0	0	0	0	0	0	0	0	0	0	0	0	0	0	0	0
	Lux			0	0	0	0	0	0	0	0	0	0	0	0	0	0	0	0	0	0
	Econ			0	0	0	0	0	0	0	0	0	0	0	0	0	0	0	0	0	0
CNG	Mid			0	0	0	0	0	0	0	0	0	0	0	0	0	0	0	0	0	0
	Lux			0	0	0	0	0	0	0	0	0	0	0	0	0	0	0	0	0	0
	Econ			0	0	0	0	0	0	0	0	0	0	0	0	0	0	0	0	0	0
Hybrid	Mid			0	0	0	0	0	0	0	0	0	0	0	0	0	0	0	0	0	0
	Lux			0	0	0	0	0	0	0	0	0	0	0	0	0	0	0	0	0	0
	Econ			0	0	0	0	0	0	0	0	0	0	0	0	0	0	0	0	0	0
Electric	Mid			0	0	0	0	0	0	0	0	0	0	0	0	0	0	0	0	0	0
	Lux			0	0	0	0	0	0	0	0	0	0	0	0	0	0	0	0	0	0
	Econ			0	0	0	0	0	0	0	0	0	0.019435	0.0199135	0.010022	0.0114362	0.013114	0.0137109	0.014264	0.0157848	0.0153669
Bikes	Lux			0	0	0	0	0	0	0	0	0	0	0	0	0	0	0	0	0	0
	Adv Econ			0	0	0	0	0	0	0	0	0	0	0	0	0	0	0	0	0	0
	Adv Lux			0	0	0	0	0	0	0	0	0	0	0	0	0	0	0	0	0	0
Romania	27			1995	1996	1997	1998	1999	2000	2001	2002	2003	2004	2005	2006	2007	2008	2009	2010	2011	2012
	Econ			0	0	0	0	0	0	0	0	0	0.446138	0.519002	0.684403	0.5365	0.543559	0.517957	0.4872	0.513352	0.456456
Petrol	Mid			0	0	0	0	0	0	0	0	0	0.284811	0.210291	0.0388241	0.177299	0.157553	0.171563	0.185709	0.187986	0.194363
	Lux			0	0	0	0	0	0	0	0	0	0.0114821	0.0109121	0.0148541	0.0120244	0.0130474	0.0128381	0.0128391	0.0143437	0.0121339
	Econ			0	0	0	0	0	0	0	0	0	0	0	0	0	0	0	0	0	0
Adv Petrol	Mid			0	0	0	0	0	0	0	0	0	0	0	0	0	0	0	0	0	0
	Lux			0	0	0	0	0	0	0	0	0	0	0	0	0	0	0	0	0	0
	Econ			0	0	0	0	0	0	0	0	0	0.00845398	0.0098798	0.0111756	0.0126403	0.0135397	0.0142386	0.0151433	0.0136553	0.0172081
Diesel	Mid			0	0	0	0	0	0	0	0	0	0.168962	0.186521	0.196337	0.205816	0.213189	0.224082	0.23885	0.216776	0.25746
	Lux			0	0	0	0	0	0	0	0	0	0.0475436	0.0445641	0.0487083	0.04856	0.0502201	0.0499517	0.0504775	0.0430204	0.0518449
	Econ			0	0	0	0	0	0	0	0	0	0	0	0	0	0	0	0	0	0
Adv Diesel	Mid			0	0	0	0	0	0	0	0	0	0	0	0	0	0	0	0	0	0
	Lux			0	0	0	0	0	0	0	0	0	0	0	0	0	0	0	0	0	0
	Econ			0	0	0	0	0	0	0	0	0	0	0	0	0	0	0	0	0	0
CNG	Mid			0	0	0	0	0	0	0	0	0	0	0	0	0	0	0	0	0	0
	Lux			0	0	0	0	0	0	0	0	0	0	0	0	0	0	0	0	0	0
	Econ			0	0	0	0	0	0	0	0	0	0	0	0	0	0	1.1671e-06	3.20405e-06	4.06948e-06	4.15421e-06
Hybrid	Mid			0	0	0	0	0	0	0	0	0	0	0	3.17868e-06	1.24915e-05	2.87424e-05	3.1094e-05	3.37727e-05	4.40346e-05	4.80369e-05
	Lux			0	0	0	0	0	0	0	0	0	0	0	0	0	0	0	0	0	0
	Econ			0	0	0	0	0	0	0	0	0	0	0	0	0	0	0	0	0	0
Electric	Mid			0	0	0	0	0	0	0	0	0	0	0	0	0	0	0	0	0	0
	Lux			0	0	0	0	0	0	0	0	0	0	0	0	0	0	0	0	1.20186e-06	2.42127e-06
	Econ			0	0	0	0	0	0	0	0	0	0.0256311	0.0126539	0.00226097	0.00330179	0.00246374	0.00233419	0.00240677	0.00252029	0.0024312
Bikes	Lux			0	0	0	0	0	0	0	0	0	0.00697844	0.00617631	0.00343416	0.00384494	0.00639863	0.00700258	0.00733723	0.00829641	0.0080481
	Adv Econ			0	0	0	0	0	0	0	0	0	0	0	0	0	0	0	0	0	0
	Adv Lux			0	0	0	0	0	0	0	0	0	0	0	0	0	0	0	0	0	0
Norway	28			1995	1996	1997	1998	1999	2000	2001	2002	2003	2004	2005	2006	2007	2008	2009	2010	2011	2012
	Econ			0	0	0	0	0	0	0	0	0	0.22425	0.206241	0.190157	0.173708	0.165067	0.157734	0.150572	0.144342	0.146611
Petrol	Mid			0	0	0	0	0	0	0	0	0	0.515416	0.502266	0.484778	0.455122	0.430635	0.407193	0.380797	0.353053	0.347275
	Lux			0	0	0	0	0	0	0	0	0	0.0796625	0.0852763	0.0888818	0.0883317	0.0852743	0.0820101	0.0778	0.0731464	0.0724685
	Econ			0	0	0	0	0	0	0	0	0	0	0	0	0	0	0	0	0	0
Adv Petrol	Mid			0	0	0	0	0	0	0	0	0	0	0	0	0	0	0	0	0	0
	Lux			0	0	0	0	0	0	0	0	0	0	0	0	0	0	0	0	0	0
	Econ			0	0	0	0	0	0	0	0	0	0.000443064	0.000974098	0.00158586	0.00239458	0.00456363	0.00583446	0.00648688	0.00767095	0.00717197
Diesel	Mid			0	0	0	0	0	0	0	0	0	0.0722195	0.0857206	0.0993806	0.123321	0.144895	0.163948	0.18694	0.210066	0.212952
	Lux			0	0	0	0	0	0	0	0	0	0.0487371	0.059907	0.0745355	0.0951844	0.105534	0.11844	0.133276	0.146338	0.145646
	Econ			0	0	0	0	0	0	0	0	0	0	0	0	0	0	0	0	0	0
Adv Diesel	Mid			0	0	0	0	0	0	0	0	0	0	0	0	0	0	0	0	0	0
	Lux			0	0	0	0	0	0	0	0	0	0	0	0	0	0	0	0	0	0
	Econ			0	0	0	0	0	0	0	0	0	0	0	0	0	0	0	0	0	0
CNG	Mid			0	0	0	0	0	0	0	0	0	0	0	0	0	0	0	0	0	0
	Lux			0	0	0	0	0	0	0	0	0	0	0	0	0	0	0	0	0	0
	Econ			0	0	0	0	0	0	0	0	0	0	0	0	0	0	3.02857e-05	2.10866e-07	5.10516e-05	5.00991e-05
Hybrid	Mid			0	0	0	0	0	0	0	0	0	0	0	0	0.00042655	0.000614669	0.000693451	4.82284e-06	0.00104549	0.00143085
	Lux			0	0	0	0	0	0	0	0	0	0	0	0	7.66831e-05	7.38075e-05	6.01487e-05	4.16958e-07	6.1708e-05	5.75892e-05
	Econ			0	0	0	0	0	0	0	0	0	0	0	0	0	0	0	0	0	1.54116e-06
Electric	Mid			0	0	0	0	0	0	0	0	0	0	0	0	1.7428e-06	2.06425e-05	2.98733e-05	2.08402e-07	5.56429e-05	5.53204e-05
	Lux			0	0	0	0	0	0	0	0	0	0	0	0	0	0	8.55528e-07	2.27191e-08	0.000338152	0.00099174
	Econ			0	0	0	0	0	0	0	0	0	0.0375189	0.0374382	0.0376831	0.037536	0.038373	0.0383517	0.0381532	0.037852	0.03852
Bikes	Lux			0	0	0	0	0	0	0	0	0	0.0217527	0.0221768	0.0229982	0.0238977	0.0249488	0.0256745	0.0259698	0.0259793	0.0267681
	Adv Econ			0	0	0	0	0	0	0	0	0	0	0	0	0	0	0	0	0	0
	Adv Lux			0	0	0	0	0	0	0	0	0	0	0	0	0	0	0	0	0	0
Switzerland	29			1995	1996	1997	1998	1999	2000	2001	2002	2003	2004	2005	2006	2007	2008	2009	2010	2011	2012
	Econ			0	0	0	0	0	0	0	0	0	0.191226	0.189814	0.188287	0.188014	0.190601	0.19349	0.19535	0.203725	0.201652
Petrol	Mid			0	0	0	0	0	0	0	0	0	0.4299	0.42207	0.411573	0.401833	0.390572	0.379023	0.368186	0.354161	0.341092
	Lux			0	0	0	0	0	0	0	0	0	0.211016	0.207498	0.20322	0.197691	0.189001	0.182577	0.17725	0.166225	0.160892
	Econ			0	0	0	0	0	0	0	0	0	0	0	0	0	0	0	0	0	0
Adv Petrol	Mid			0	0	0	0	0	0	0	0	0	0	0	0	0	0	0	0	0	0
	Lux			0	0	0	0	0	0	0	0	0	0	0	0	0	0	0	0	0	0
	Econ			0	0	0	0	0	0	0	0	0	0.00190749	0.00259373	0.00327369	0.00391695	0.00457077	0.00523104	0.00559676	0.0059138	0.00687988
Diesel	Mid			0	0	0	0	0	0	0	0	0	0.0438722	0.0530535	0.0626678	0.0725788	0.0829595	0.0930216	0.102756	0.114114	0.125736
	Lux			0	0	0	0	0	0	0	0	0	0.0302814	0.03419	0.0395181	0.0444689	0.0486787	0.0532202	0.0570869	0.0613283	0.0690361
	Econ			0	0	0	0	0	0	0	0	0	0	0	0	0	0	0	0	0	0
Adv Diesel	Mid			0	0	0	0	0	0	0	0	0	0	0	0	0	0	0	0	0	0
	Lux			0	0	0	0	0	0	0	0	0	0	0	0	0	0	0	0	0	0
	Econ			0	0	0	0	0	0	0	0	0	0	0	0	0	0	0	0	0	0
CNG	Mid			0	0	0	0	0	0	0	0	0	0	0	0	0	0	0	0	0	0
	Lux			0	0	0	0	0	0	0	0	0	0	0	0	0	0	0	0	0	0
	Econ			0	0	0	0	0	0	0	0	0	0	0	0	0	0	0.000242902	0.000356997	0.000395607	0.000427284
Hybrid	Mid			0	0	0	0	0	0	0	0	0	0	0	0	0.000426026	0.00084188	0.00126649	0.00167066	0.00198374	0.00227988
	Lux			0	0	0	0	0	0	0	0	0	0	0	0	0.000175111	0.000330055	0.000379765	0.000370661	0.000357853	0.000342958
	Econ			0	0	0	0	0	0	0	0	0	0	0	0	0	0	0	0	0	0
Electric	Mid			0	0	0	0	0	0	0	0	0	0	0	0	0	4.57077e-07	6.80035e-07	1.94734e-05	3.05984e-05	3.65155e-05
	Lux			0	0	0	0	0	0	0	0	0	0	0	0	0	0	4.54873e-06	1.63201e-05	9.99183e-05	0.00023906
	Econ			0	0	0	0	0	0	0	0	0	0.0592096	0.057464	0.0567056	0.0551741	0.0548241	0.0543767	0.0520633	0.0513926	0.0516947
Bikes	Lux			0	0	0	0	0	0	0	0	0	0.0325882	0.0333164	0.034755	0.0357223	0.0376197	0.0371666	0.0392758	0.0402726	0.0396921
	Adv Econ			0	0	0	0	0	0	0	0	0	0	0	0	0	0	0	0	0	0
	Adv Lux			0	0	0	0	0	0	0	0	0	0	0	0	0	0	0	0	0	0
Iceland	30			1995	1996	1997	1998	1999	2000	2001	2002	2003	2004	2005	2006	2007	2008	2009	2010	2011	2012
	Econ			0	0	0	0	0	0	0	0	0	0.214963	0.206555	0.191794	0.167821	0.151713	0.0331984	0.112727	0.0889825	0.0848321
Petrol	Mid			0	0	0	0	0	0	0	0	0	0.486496	0.487257	0.482337	0.447022	0.424456	0.469351	0.316227	0.364633	0.358905
	Lux			0	0	0	0	0	0	0	0	0	0.175365	0.169481	0.156837	0.136943	0.116204	0.119156	0.0933455	0.108293	0.107672
	Econ			0	0	0	0	0	0	0	0	0	0	0	0	0	0	0	0	0	0
Adv Petrol	Mid			0	0	0	0	0	0	0	0	0	0	0	0	0	0	0	0	0	0
	Lux			0	0	0	0	0	0	0	0	0	0	0	0	0	0	0	0	0	0
	Econ			0	0	0	0	0	0	0	0	0	0.000345492	0.000469627	0.00072592	0.00117802	0.00154647	0.00201113	0.00254331	0.00240976	0.00245316
Diesel	Mid			0	0	0	0	0	0	0	0	0	0.0162585	0.0158301	0.0123566	0.0190807	0.0244116	0.0314971	0.0422974	0.0438402	0.0438986
	Lux			0	0	0	0	0	0	0	0	0	0.0965345	0.110811	0.145456	0.217723	0.271226	0.333603	0.422884	0.37744	0.387341
	Econ			0	0	0	0	0	0	0	0	0	0	0	0	0	0	0	0	0	0
Adv Diesel	Mid			0	0	0	0	0	0	0	0	0	0	0	0	0	0	0	0	0	0
	Lux			0	0	0	0	0	0	0	0	0	0	0	0	0	0	0	0	0	0
	Econ			0	0	0	0	0	0	0	0	0	0	0	0	0	0	0	0	0	0
CNG	Mid			0	0	0	0	0	0	0	0	0	0	0	0	0	0	0	0	0	0
	Lux			0	0	0	0	0	0	0	0	0	0	0	0	0	0	0	0	0	0
	Econ			0	0	0	0	0	0	0	0	0	0	0	0	0	0	0	0	0	0
Hybrid	Mid			0	0	0	0	0	0	0	0	0	0	0	0	0	0	0	0	0	0
	Lux			0	0	0	0	0	0	0	0	0	0	0	0	0	0	0	0	0	0
	Econ			0	0	0	0	0	0	0	0	0	0	0	0	0	0	0	0	0	0
Electric	Mid			0	0	0	0	0	0	0	0	0	0	0	0	0	0	0	0	0	0
	Lux			0	0	0	0	0	0	0	0	0	0	0	0	0	0	0	0	0	0
	Econ			0	0	0	0	0	0	0	0	0	0.0100382	0.00959685	0.0104943	0.010232	0.0104428	0.0111831	0.00997627	0.014402	0.0148988
Bikes	Lux			0	0	0	0	0	0	0	0	0	0	0	0	0	0	0	0	0	0
	Adv Econ			0	0	0	0	0	0	0	0	0	0	0	0	0	0	0	0	0	0
	Adv Lux			0	0	0	0	0	0	0	0	0	0	0	0	0	0	0	0	0	0
Croatia	31			1995	1996	1997	1998	1999	2000	2001	2002	2003	2004	2005	2006	2007	2008	2009	2010	2011	2012
	Econ			0	0	0	0	0	0	0	0	0	0.469866	0.452017	0.435013	0.419466	0.409976	0.403058	0.399255	0.394647	0.384388
Petrol	Mid			0	0	0	0	0	0	0	0	0	0.198484	0.19541	0.190981	0.18022	0.175182	0.171865	0.168892	0.165577	0.159397
	Lux			0	0	0	0	0	0	0	0	0	0.0173223	0.0173853	0.0172414	0.0156986	0.0152068	0.0146789	0.0142813	0.0143168	0.0131191
	Econ			0	0	0	0	0	0	0	0	0	0	0	0	0	0	0	0	0	0
Adv Petrol	Mid			0	0	0	0	0	0	0	0	0	0	0	0	0	0	0	0	0	0
	Lux			0	0	0	0	0	0	0	0	0	0	0	0	0	0	0	0	0	0
	Econ			0	0	0	0	0	0	0	0	0	0.0129917	0.0139082	0.0145889	0.0156986	0.0152068	0.0152905	0.0155231	0.0161843	0.016931
Diesel	Mid			0	0	0	0	0	0	0	0	0	0.228077	0.242003	0.250663	0.258085	0.257908	0.261774	0.26824	0.273887	0.28978
	Lux			0	0	0	0	0	0	0	0	0	0.0324792	0.0347705	0.0371353	0.043956	0.0462287	0.0477064	0.0490531	0.0504202	0.0520953
	Econ			0	0	0	0	0	0	0	0	0	0	0	0	0	0	0	0	0	0
Adv Diesel	Mid			0	0	0	0	0	0	0	0	0	0	0	0	0	0	0	0	0	0
	Lux			0	0	0	0	0	0	0	0	0	0	0	0	0	0	0	0	0	0
	Econ			0	0	0	0	0	0	0	0	0	0	0	0.00448467	0.0102726	0.0161996	0.0192331	0.0200053	0.0205233	0.022185
CNG	Mid			0	0	0	0	0	0	0	0	0	0	0	0.00196888	0.00441355	0.0069221	0.00820105	0.00846259	0.00861074	0.00919956
	Lux			0	0	0	0	0	0	0	0	0	0	0	0.000177746	0.000384455	0.000600877	0.000700445	0.000715586	0.000744538	0.000757166
	Econ			0	0	0	0	0	0	0	0	0	0	0	0	0	0	0	0	0	0
Hybrid	Mid			0	0	0	0	0	0	0	0	0	0	0	0	0	0	0	0	0	0
	Lux			0	0	0	0	0	0	0	0	0	0	0	0	0	0	0	0	0	0
	Econ			0	0	0	0	0	0	0	0	0	0	0	0	0	0	0	0	0	0
Electric	Mid			0	0	0	0	0	0	0	0	0	0	0	0	0	0	0	0	0	0
	Lux			0	0	0	0	0	0	0	0	0	0	0	0	0	0	0	0	0	0
	Econ			0	0	0	0	0	0	0	0	0	0.0308701	0.0339583	0.0367162	0.0404082	0.0413522	0.0419119	0.040068	0.0392232	0.0363995
Bikes	Lux			0	0	0	0	0	0	0	0	0	0.00990942	0.010548	0.0110292	0.0113972	0.0152172	0.0155804	0.0155048	0.0158655	0.0157488
	Adv Econ			0	0	0	0	0	0	0	0	0	0	0	0	0	0	0	0	0	0
	Adv Lux			0	0	0	0	0	0	0	0	0	0	0	0	0	0	0	0	0	0
Turkey	32			1995	1996	1997	1998	1999	2000	2001	2002	2003	2004	2005	2006	2007	2008	2009	2010	2011	2012
	Econ			0	0	0	0	0	0	0	0	0	0.195491	0.18227	0.1744	0.176429	0.165677	0.1557	0.153662	0.1389	0.132033
Petrol	Mid			0	0	0	0	0	0	0	0	0	0.465323	0.396134	0.3488	0.29993	0.260596	0.23355	0.206745	0.158708	0.142744
	Lux			0	0	0	0	0	0	0	0	0	0.0159697	0.014047	0.012426	0.0112131	0.00983706	0.00884375	0.00782278	0.00613764	0.00568341
	Econ			0	0	0	0	0	0	0	0	0	0	0	0	0	0	0	0	0	0
Adv Petrol	Mid			0	0	0	0	0	0	0	0	0	0	0	0	0	0	0	0	0	0
	Lux			0	0	0	0	0	0	0	0	0	0	0	0	0	0	0	0	0	0
	Econ			0	0	0	0	0	0	0	0	0	0.00966564	0.0140321	0.020383	0.0239903	0.0280308	0.0329692	0.0408666	0.0599235	0.0674065
Diesel	Mid			0	0	0	0	0	0	0	0	0	0.0304336	0.0433463	0.0570963	0.0712361	0.0831428	0.0915505	0.110006	0.124357	0.140495
	Lux			0	0	0	0	0	0	0	0	0	0.00205395	0.00288896	0.00402296	0.00504411	0.00587963	0.0066671	0.00851388	0.0116772	0.0119035
	Econ			0	0	0	0	0	0	0	0	0	0	0	0	0	0	0	0	0	0
Adv Diesel	Mid			0	0	0	0	0	0	0	0	0	0	0	0	0	0	0	0	0	0
	Lux			0	0	0	0	0	0	0	0	0	0	0	0	0	0	0	0	0	0
	Econ			0	0	0	0	0	0	0	0	0	0.0381645	0.0590982	0.0692057	0.0867186	0.1039	0.116546	0.139608	0.166319	0.175767
CNG	Mid			0	0	0	0	0	0	0	0	0	0.0908423	0.12844	0.138411	0.147422	0.163426	0.174819	0.187836	0.190037	0.190026
	Lux			0	0	0	0	0	0	0	0	0	0.00311766	0.0045545	0.0049309	0.00551145	0.00616905	0.00661981	0.00710732	0.00734921	0.00756594
	Econ			0	0	0	0	0	0	0	0	0	0	0	0	0	0	0	0	0	0
Hybrid	Mid			0	0	0	0	0	0	0	0	0	0	0	0	0	0	1.6519e-06	4.60638e-06	1.03559e-05	1.55132e-05
	Lux			0	0	0	0	0	0	0	0	0	0	0	0	0	0	0	0	0	0
	Econ			0	0	0	0	0	0	0	0	0	0	0	0	0	0	0	0	0	0
Electric	Mid			0	0	0	0	0	0	0	0	0	0	0	0	0	0	0	0	2.23187e-07	2.08171e-07
	Lux			0	0	0	0	0	0	0	0	0	0	0	0	0	0	0	0	2.23187e-07	2.08171e-07
	Econ			0	0	0	0	0	0	0	0	0	0.104257	0.106615	0.114628	0.112474	0.109033	0.104158	0.0791129	0.108307	0.0969177
Bikes	Lux			0	0	0	0	0	0	0	0	0	0.0446816	0.048574	0.0556958	0.0600321	0.0643102	0.0685751	0.0587144	0.0282719	0.0294417
	Adv Econ			0	0	0	0	0	0	0	0	0	0	0	0	0	0	0	0	0	0
	Adv Lux			0	0	0	0	0	0	0	0	0	0	0	0	0	0	0	0	0	0
Macedonia	33			1995	1996	1997	1998	1999	2000	2001	2002	2003	2004	2005	2006	2007	2008	2009	2010	2011	2012
	Econ			0	0	0	0	0	0	0	0	0	0.443425	0.546466	0.709896	0.562469	0.578498	0.556582	0.513909	0.490792	0.448834
Petrol	Mid			0	0	0	0	0	0	0	0	0	0.283079	0.221419	0.0402703	0.185881	0.167681	0.184357	0.19589	0.179725	0.191118
	Lux			0	0	0	0	0	0	0	0	0	0.0114123	0.0114895	0.0154074	0.0126064	0.0138861	0.0137954	0.013543	0.0137133	0.0119313
	Econ			0	0	0	0	0	0	0	0	0	0	0	0	0	0	0	0	0	0
Adv Petrol	Mid			0	0	0	0	0	0	0	0	0	0	0	0	0	0	0	0	0	0
	Lux			0	0	0	0	0	0	0	0	0	0	0	0	0	0	0	0	0	0
	Econ			0	0	0	0	0	0	0	0	0	0.00826224	0.00745621	0.00818711	0.00886431	0.00896468	0.00937516	0.0113877	0.0134626	0.0160558
Diesel	Mid			0	0	0	0	0	0	0	0	0	0.165129	0.140766	0.143835	0.144333	0.141153	0.147543	0.179615	0.213717	0.24022
	Lux			0	0	0	0	0	0	0	0	0	0.0464652	0.0336321	0.0356832	0.0340537	0.0332508	0.0328899	0.037959	0.0424132	0.0483733
	Econ			0	0	0	0	0	0	0	0	0	0	0	0	0	0	0	0	0	0
Adv Diesel	Mid			0	0	0	0	0	0	0	0	0	0	0	0	0	0	0	0	0	0
	Lux			0	0	0	0	0	0	0	0	0	0	0	0	0	0	0	0	0	0
	Econ			0	0	0	0	0	0	0	0	0	0.0220192	0.0248394	0.0368629	0.0318045	0.0307709	0.0291936	0.0251096	0.0236575	0.0224643
CNG	Mid			0	0	0	0	0	0	0	0	0	0.0140569	0.0100645	0.00209112	0.0105106	0.0089191	0.00966982	0.00957117	0.00866322	0.0095655
	Lux			0	0	0	0	0	0	0	0	0	0.000566701	0.000522249	0.000800062	0.000712822	0.000738613	0.000723592	0.000661711	0.00066102	0.000597165
	Econ			0	0	0	0	0	0	0	0	0	0	0	0	0	0	0	0	0	0
Hybrid	Mid			0	0	0	0	0	0	0	0	0	0	0	0	0	0	0	0	0	0
	Lux			0	0	0	0	0	0	0	0	0	0	0	0	0	0	0	0	0	0
	Econ			0	0	0	0	0	0	0	0	0	0	0	0	0	0	0	0	0	0
Electric	Mid			0	0	0	0	0	0	0	0	0	0	0	0	0	0	0	0	0	0
	Lux			0	0	0	0	0	0	0	0	0	0	0	0	0	0	0	0	0	0
	Econ			0	0	0	0	0	0	0	0	0	0.00558367	0.0033458	0.00696721	0.00876494	0.0161378	0.0158697	0.0123539	0.0131959	0.0108402
Bikes	Lux			0	0	0	0	0	0	0	0	0	0	0	0	0	0	0	0	0	0
	Adv Econ			0	0	0	0	0	0	0	0	0	0	0	0	0	0	0	0	0	0
	Adv Lux			0	0	0	0	0	0	0	0	0	0	0	0	0	0	0	0	0	0
USA	34			1995	1996	1997	1998	1999	2000	2001	2002	2003	2004	2005	2006	2007	2008	2009	2010	2011	2012
	Econ			0	0	0	0	0	0	0	0	0	4.28489e-05	4.45784e-05	4.64526e-05	4.19016e-05	3.82078e-05	0.000197502	0.000540731	0.00256278	0.00480004
Petrol	Mid			0	0	0	0	0	0	0	0	0	0.0935602	0.0933399	0.0949586	0.0974946	0.101403	0.104851	0.106663	0.108172	0.110541
	Lux			0	0	0	0	0	0	0	0	0	0.882144	0.878737	0.873412	0.867236	0.858278	0.853463	0.848131	0.840924	0.833016
	Econ			0	0	0	0	0	0	0	0	0	0	0	0	0	0	0	0	0	0
Adv Petrol	Mid			0	0	0	0	0	0	0	0	0	0	0	0	0	0	0	0	0	0
	Lux			0	0	0	0	0	0	0	0	0	0	0	0	0	0	0	0	0	0
	Econ			0	0	0	0	0	0	0	0	0	0	0	0	0	0	0	0	0	0
Diesel	Mid			0	0	0	0	0	0	0	0	0	0	0	0	0	0	0	0	0	0
	Lux			0	0	0	0	0	0	0	0	0	0	0	0	0	0	0	0	0	0
	Econ			0	0	0	0	0	0	0	0	0	0	0	0	0	0	0	0	0	0
Adv Diesel	Mid			0	0	0	0	0	0	0	0	0	0	0	0	0	0	0	0	0	0
	Lux			0	0	0	0	0	0	0	0	0	0	0	0	0	0	0	0	0	0
	Econ			0	0	0	0	0	0	0	0	0	0	0	0	0	0	0	0	0	0
CNG	Mid			0	0	0	0	0	0	0	0	0	0	0	0	0	0	0	0	0	0
	Lux			0	0	0	0	0	0	0	0	0	0	0	0	0	0	0	0	0	0
	Econ			0	0	0	0	0	0	0	0	0	1.3136e-05	1.8458e-05	2.35761e-05	2.2024e-05	2.03197e-05	0.000182188	0.000335932	0.000440124	0.00045905
Hybrid	Mid			0	0	0	0	0	0	0	0	0	0.00268863	0.00374	0.00469105	0.00615052	0.00734655	0.00832086	0.00911452	0.00983489	0.0109553
	Lux			0	0	0	0	0	0	0	0	0	0.000849428	0.00182982	0.00277295	0.00346802	0.00397609	0.00442842	0.00479685	0.00555096	0.00664021
	Econ			0	0	0	0	0	0	0	0	0	0	0	0	0	0	0	0	5.93769e-07	4.74362e-06
Electric	Mid			0	0	0	0	0	0	0	0	0	0	0	0	0	0	0	2.64906e-06	0.000131284	0.00036238
	Lux			0	0	0	0	0	0	0	0	0	0	0	0	0	4.01258e-08	7.88558e-08	2.07049e-07	3.0935e-06	2.10231e-05
	Econ			0	0	0	0	0	0	0	0	0	0.000786649	0.0006687	0.000602373	0.000511747	0.000661815	0.000668202	0.000744126	0.000806797	0.000855762
Bikes	Lux			0	0	0	0	0	0	0	0	0	0.0199146	0.0216213	0.0234925	0.0250756	0.0282767	0.0278888	0.0296711	0.0315737	0.0323442
	Adv Econ			0	0	0	0	0	0	0	0	0	0	0	0	0	0	0	0	0	0
	Adv Lux			0	0	0	0	0	0	0	0	0	0	0	0	0	0	0	0	0	0
Japan	35			1995	1996	1997	1998	1999	2000	2001	2002	2003	2004	2005	2006	2007	2008	2009	2010	2011	2012
	Econ			0	0	0	0	0	0	0	0	0	0.271501	0.282913	0.298668	0.31217	0.326463	0.338257	0.349104	0.359506	0.3699
Petrol	Mid			0	0	0	0	0	0	0	0	0	0.245961	0.235772	0.223772	0.212191	0.201536	0.191436	0.181441	0.17145	0.159
	Lux			0	0	0	0	0	0	0	0	0	0.26197	0.265177	0.266222	0.268363	0.266631	0.262327	0.258471	0.253389	0.24802
	Econ			0	0	0	0	0	0	0	0	0	0	0	0	0	0	0	0	0	0
Adv Petrol	Mid			0	0	0	0	0	0	0	0	0	0	0	0	0	0	0	0	0	0
	Lux			0	0	0	0	0	0	0	0	0	0	0	0	0	0	0	0	0	0
	Econ			0	0	0	0	0	0	0	0	0	0	0	0	0	0	0	0	0	0
Diesel	Mid			0	0	0	0	0	0	0	0	0	0	0	0	0	0	0	0	0	0
	Lux			0	0	0	0	0	0	0	0	0	0.036368	0.0309287	0.0258318	0.0217005	0.018762	0.015911	0.0135125	0.0121152	0.011
	Econ			0	0	0	0	0	0	0	0	0	0	0	0	0	0	0	0	0	0
Adv Diesel	Mid			0	0	0	0	0	0	0	0	0	0	0	0	0	0	0	0	0	0
	Lux			0	0	0	0	0	0	0	0	0	0	0	0	0	0	0	0	0	0
	Econ			0	0	0	0	0	0	0	0	0	0	0	0	0	0	0	0	0	0
CNG	Mid			0	0	0	0	0	0	0	0	0	0	0	0	0	0	0	0	0	0
	Lux			0	0	0	0	0	0	0	0	0	0.00422516	0.00439583	0.00402717	0	0	0	0	0	0
	Econ			0	0	0	0	0	0	0	0	0	1.28932e-06	2.85975e-06	0.000110752	0.000169678	0.000240437	0.00160943	0.00217111	0.00244871	0.0025
Hybrid	Mid			0	0	0	0	0	0	0	0	0	0.00389683	0.00441417	0.00496457	0.00561325	0.00646605	0.00922519	0.0141094	0.0196058	0.03
	Lux			0	0	0	0	0	0	0	0	0	0.00031781	0.000515385	0.000834459	0.00113467	0.00154183	0.00211608	0.00318999	0.00383252	0.005
	Econ			0	0	0	0	0	0	0	0	0	0	0	0	0	0	0	0	0	0
Electric	Mid			0	0	0	0	0	0	0	0	0	0	2.05245e-07	2.02142e-07	2.01652e-07	5.16079e-07	1.44693e-05	4.79632e-05	0.000228998	0.00058
	Lux			0	0	0	0	0	0	0	0	0	1.35718e-08	1.09464e-07	1.10009e-07	1.06351e-07	1.95273e-07	2.68474e-07	2.99502e-07	2.90717e-07	3.06e-07
	Econ			0	0	0	0	0	0	0	0	0	0.136814	0.13574	0.133715	0.131651	0.130161	0.129625	0.127792	0.126391	0.123
Bikes	Lux			0	0	0	0	0	0	0	0	0	0.0431708	0.0445359	0.0458813	0.0470071	0.0481983	0.0494785	0.0501612	0.0510325	0.051
	Adv Econ			0	0	0	0	0	0	0	0	0	0	0	0	0	0	0	0	0	0
	Adv Lux			0	0	0	0	0	0	0	0	0	0	0	0	0	0	0	0	0	0
Canada	36			1995	1996	1997	1998	1999	2000	2001	2002	2003	2004	2005	2006	2007	2008	2009	2010	2011	2012
	Econ			0	0	0	0	0	0	0	0	0	0.00726582	0.0072811	0.00716883	0.00711433	0.00726348	0.00700477	0.00697241	0.00905964	0.0112919
Petrol	Mid			0	0	0	0	0	0	0	0	0	0.143626	0.145458	0.149219	0.153063	0.159844	0.166689	0.170077	0.172403	0.17886
	Lux			0	0	0	0	0	0	0	0	0	0.83706	0.828118	0.823154	0.818189	0.81107	0.804052	0.7994	0.793462	0.801794
	Econ			0	0	0	0	0	0	0	0	0	0	0	0	0	0	0	0	0	0
Adv Petrol	Mid			0	0	0	0	0	0	0	0	0	0	0	0	0	0	0	0	0	0
	Lux			0	0	0	0	0	0	0	0	0	0	0	0	0	0	0	0	0	0
	Econ			0	0	0	0	0	0	0	0	0	0	0	0	0	0	0	0	0	0
Diesel	Mid			0	0	0	0	0	0	0	0	0	0	0	0	0	0	0	0	0	0
	Lux			0	0	0	0	0	0	0	0	0	0	0	0	0	0	0	0	0	0
	Econ			0	0	0	0	0	0	0	0	0	0	0	0	0	0	0	0	0	0
Adv Diesel	Mid			0	0	0	0	0	0	0	0	0	0	0	0	0	0	0	0	0	0
	Lux			0	0	0	0	0	0	0	0	0	0	0	0	0	0	0	0	0	0
	Econ			0	0	0	0	0	0	0	0	0	0	0	0	0	0	0	0	0	0
CNG	Mid			0	0	0	0	0	0	0	0	0	0	0	0	0	0	0	0	0	0
	Lux			0	0	0	0	0	0	0	0	0	0	0	0	0	0	0	0	0	0
	Econ			0	0	0	0	0	0	0	0	0	4.89963e-07	7.51671e-07	1.86827e-06	1.94127e-06	1.97012e-06	3.71727e-05	9.66272e-05	0.000122932	0.00019673
Hybrid	Mid			0	0	0	0	0	0	0	0	0	0.000399617	0.000496127	0.000592171	0.000712906	0.000928218	0.00115602	0.00130141	0.0015123	0.00198106
	Lux			0	0	0	0	0	0	0	0	0	0	0	1.60334e-05	6.87093e-05	0.000336134	0.000534868	0.00053351	0.000759774	0.00115119
	Econ			0	0	0	0	0	0	0	0	0	0	0	0	0	0	0	0	0	0
Electric	Mid			0	0	0	0	0	0	0	0	0	0	0	0	0	0	0	0	0	0
	Lux			0	0	0	0	0	0	0	0	0	0	0	0	0	0	0	0	1.01006e-05	3.31408e-05
	Econ			0	0	0	0	0	0	0	0	0	0.00133709	0.0021173	0.00222913	0.00232043	0.00226973	0.00223849	0.00232145	0.00238537	0.000485446
Bikes	Lux			0	0	0	0	0	0	0	0	0	0.0103112	0.0165286	0.0176197	0.0185302	0.0182871	0.0182882	0.0192976	0.020285	0.00420666
	Adv Econ			0	0	0	0	0	0	0	0	0	0	0	0	0	0	0	0	0	0
	Adv Lux			0	0	0	0	0	0	0	0	0	0	0	0	0	0	0	0	0	0
Australia	37			1995	1996	1997	1998	1999	2000	2001	2002	2003	2004	2005	2006	2007	2008	2009	2010	2011	2012
	Econ			0	0	0	0	0	0	0	0	0	0.0734307	0.0753448	0.0761288	0.0769203	0.0783224	0.0795299	0.0877708	0.0835108	0.0841111
Petrol	Mid			0	0	0	0	0	0	0	0	0	0.0730069	0.0970192	0.121884	0.144877	0.165801	0.182524	0.201876	0.207529	0.218138
	Lux			0	0	0	0	0	0	0	0	0	0.760413	0.729953	0.698601	0.66889	0.642495	0.620121	0.579664	0.578666	0.558869
	Econ			0	0	0	0	0	0	0	0	0	0	0	0	0	0	0	0	0	0
Adv Petrol	Mid			0	0	0	0	0	0	0	0	0	0	0	0	0	0	0	0	0	0
	Lux			0	0	0	0	0	0	0	0	0	0	0	0	0	0	0	0	0	0
	Econ			0	0	0	0	0	0	0	0	0	0	0	0	0	0	0	0	0	8.39216e-06
Diesel	Mid			0	0	0	0	0	0	0	0	0	0.00239767	0.00269208	0.00263062	0.0027561	0.00288481	0.00453392	0.00857624	0.0122089	0.0156635
	Lux			0	0	0	0	0	0	0	0	0	0.0723264	0.0754759	0.0796714	0.0833228	0.0851601	0.0857725	0.093398	0.0890026	0.0929108
	Econ			0	0	0	0	0	0	0	0	0	0	0	0	0	0	0	0	0	0
Adv Diesel	Mid			0	0	0	0	0	0	0	0	0	0	0	0	0	0	0	0	0	0
	Lux			0	0	0	0	0	0	0	0	0	0	0	0	0	0	0	0	0	0
	Econ			0	0	0	0	0	0	0	0	0	0	0	0	0	0	0	0	0	0
CNG	Mid			0	0	0	0	0	0	0	0	0	0	0	0	0	0	0	0	0	0
	Lux			0	0	0	0	0	0	0	0	0	0	0	0	0	0	0	0	0	0
	Econ			0	0	0	0	0	0	0	0	0	0	0	0	0	0	0	0	0	0
Hybrid	Mid			0	0	0	0	0	0	0	0	0	0.000377036	0.000566037	0.00081876	0.00120722	0.00160284	0.00193741	0.00219615	0.00221336	0.00274339
	Lux			0	0	0	0	0	0	0	0	0	1.56772e-07	1.49468e-07	2.71865e-05	0.000124776	0.000198348	0.000227497	0.000249728	0.000312602	0.000322673
	Econ			0	0	0	0	0	0	0	0	0	0	0	0	0	0	0	0	0	0
Electric	Mid			0	0	0	0	0	0	0	0	0	0	0	0	0	0	0	0	0	0
	Lux			0	0	0	0	0	0	0	0	0	1.66178e-05	2.1374e-05	4.07078e-05	5.47359e-05	5.67091e-05	5.59549e-05	7.25682e-05	6.98006e-05	9.58409e-05
	Econ			0	0	0	0	0	0	0	0	0	0.00320251	0.00324388	0.00334687	0.0034978	0.00359503	0.00368995	0.00362328	0.00348646	0.00337519
Bikes	Lux			0	0	0	0	0	0	0	0	0	0.0148293	0.0156833	0.0168512	0.0183489	0.0198832	0.0216079	0.0225731	0.0230014	0.0237619
	Adv Econ			0	0	0	0	0	0	0	0	0	0	0	0	0	0	0	0	0	0
	Adv Lux			0	0	0	0	0	0	0	0	0	0	0	0	0	0	0	0	0	0
New Zealand	38			1995	1996	1997	1998	1999	2000	2001	2002	2003	2004	2005	2006	2007	2008	2009	2010	2011	2012
	Econ			0	0	0	0	0	0	0	0	0	0.0140723	0.0165793	0.02171	0.027994	0.0349402	0.039481	0.0385722	0.0372779	0.0355861
Petrol	Mid			0	0	0	0	0	0	0	0	0	0.242758	0.236938	0.232345	0.23247	0.233977	0.239651	0.228894	0.219399	0.208402
	Lux			0	0	0	0	0	0	0	0	0	0.673702	0.669327	0.663647	0.647047	0.630852	0.616282	0.629452	0.644016	0.662568
	Econ			0	0	0	0	0	0	0	0	0	0	0	0	0	0	0	0	0	0
Adv Petrol	Mid			0	0	0	0	0	0	0	0	0	0	0	0	0	0	0	0	0	0
	Lux			0	0	0	0	0	0	0	0	0	0	0	0	0	0	0	0	0	0
	Econ			0	0	0	0	0	0	0	0	0	0.000315012	0.000314453	0.000511759	0.000796894	0.000985719	0.00114508	0.0011221	0.00108301	0.00101944
Diesel	Mid			0	0	0	0	0	0	0	0	0	0.00549453	0.00573484	0.00576779	0.00569806	0.00549119	0.00519862	0.0047692	0.0043282	0.00383848
	Lux			0	0	0	0	0	0	0	0	0	0.0471649	0.0529322	0.0561211	0.0639595	0.0688727	0.0718182	0.0705241	0.0669541	0.0616216
	Econ			0	0	0	0	0	0	0	0	0	0	0	0	0	0	0	0	0	0
Adv Diesel	Mid			0	0	0	0	0	0	0	0	0	0	0	0	0	0	0	0	0	0
	Lux			0	0	0	0	0	0	0	0	0	0	0	0	0	0	0	0	0	0
	Econ			0	0	0	0	0	0	0	0	0	0	0	0	0	0	0	0	0	0
CNG	Mid			0	0	0	0	0	0	0	0	0	0	0	0	0	0	0	0	0	0
	Lux			0	0	0	0	0	0	0	0	0	0	0	0	0	0	0	0	0	0
	Econ			0	0	0	0	0	0	0	0	0	0	0	0	0	0	0	0	0	0
Hybrid	Mid			0	0	0	0	0	0	0	0	0	0	0	0	0.000260912	0.000636075	0.00103914	0.00102628	0.00100848	0.000975544
	Lux			0	0	0	0	0	0	0	0	0	0	0	0	0.000132479	0.000210379	0.000241581	0.000237976	0.000233837	0.000225516
	Econ			0	0	0	0	0	0	0	0	0	0	0	0	0	0	0	0	0	0
Electric	Mid			0	0	0	0	0	0	0	0	0	0	0	0	0	0	0	0	0	0
	Lux			0	0	0	0	0	0	0	0	0	0	0	0	0	0	0	0	0	0
	Econ			0	0	0	0	0	0	0	0	0	0.00535178	0.00772369	0.00784923	0.00718449	0.009089	0.00847404	0.00896378	0.0108908	0.00890121
Bikes	Lux			0	0	0	0	0	0	0	0	0	0.0111405	0.0104508	0.0120483	0.0144573	0.0149454	0.0166694	0.0164386	0.0148086	0.0168628
	Adv Econ			0	0	0	0	0	0	0	0	0	0	0	0	0	0	0	0	0	0
	Adv Lux			0	0	0	0	0	0	0	0	0	0	0	0	0	0	0	0	0	0
Russian Federation	39			1995	1996	1997	1998	1999	2000	2001	2002	2003	2004	2005	2006	2007	2008	2009	2010	2011	2012
	Econ			0	0	0	0	0	0	0	0	0	0.216703	0.235242	0.243296	0.255525	0.262375	0.266062	0.285704	0.302525	0.314558
Petrol	Mid			0	0	0	0	0	0	0	0	0	0.5302	0.517263	0.511383	0.501434	0.491216	0.483691	0.452512	0.421437	0.398379
	Lux			0	0	0	0	0	0	0	0	0	0.0788658	0.0850542	0.095284	0.109768	0.123065	0.131628	0.145415	0.165289	0.181896
	Econ			0	0	0	0	0	0	0	0	0	0	0	0	0	0	0	0	0	0
Adv Petrol	Mid			0	0	0	0	0	0	0	0	0	0	0	0	0	0	0	0	0	0
	Lux			0	0	0	0	0	0	0	0	0	0	0	0	0	0	0	0	0	0
	Econ			0	0	0	0	0	0	0	0	0	0.000783442	0.000874762	0.000906992	0.000886462	0.000878811	0.000869718	0.00243386	0.00395352	0.00391055
Diesel	Mid			0	0	0	0	0	0	0	0	0	0.0144919	0.0139408	0.0127868	0.012495	0.0118653	0.0114688	0.01555	0.0201823	0.023993
	Lux			0	0	0	0	0	0	0	0	0	0.148955	0.137584	0.126198	0.109637	0.100287	0.0959685	0.0881068	0.076374	0.0670597
	Econ			0	0	0	0	0	0	0	0	0	0	0	0	0	0	0	0	0	0
Adv Diesel	Mid			0	0	0	0	0	0	0	0	0	0	0	0	0	0	0	0	0	0
	Lux			0	0	0	0	0	0	0	0	0	0	0	0	0	0	0	0	0	0
	Econ			0	0	0	0	0	0	0	0	0	0	0	0	0	0	0	0	0	0
CNG	Mid			0	0	0	0	0	0	0	0	0	0	0	0	0	0	0	0	0	0
	Lux			0	0	0	0	0	0	0	0	0	0	0	0	0	0	0	0	0	0
	Econ			0	0	0	0	0	0	0	0	0	0	0	0	0	0	0	0	0	0
Hybrid	Mid			0	0	0	0	0	0	0	0	0	0	0	0	0	0	2.54105e-06	2.21816e-06	1.93741e-06	1.70584e-06
	Lux			0	0	0	0	0	0	0	0	0	0	4.11783e-05	0.000145366	0.000254946	0.000312554	0.0003095	0.000276276	0.0002375	0.00020323
	Econ			0	0	0	0	0	0	0	0	0	0	0	0	0	0	0	0	0	0
Electric	Mid			0	0	0	0	0	0	0	0	0	0	0	0	0	0	0	0	0	0
	Lux			0	0	0	0	0	0	0	0	0	0	0	0	0	0	0	0	0	0
	Econ			0	0	0	0	0	0	0	0	0	0.001	0.001	0.001	0.001	0.001	0.001	0.001	0.001	0.001
Bikes	Lux			0	0	0	0	0	0	0	0	0	0.009	0.009	0.009	0.009	0.009	0.009	0.009	0.009	0.009
	Adv Econ			0	0	0	0	0	0	0	0	0	0	0	0	0	0	0	0	0	0
	Adv Lux			0	0	0	0	0	0	0	0	0	0	0	0	0	0	0	0	0	0
Rest of Annex I	40			1995	1996	1997	1998	1999	2000	2001	2002	2003	2004	2005	2006	2007	2008	2009	2010	2011	2012
	Econ			0	0	0	0	0	0	0	0	0	0.216703	0.235242	0.243296	0.255525	0.262375	0.266062	0.285704	0.302525	0.314558
Petrol	Mid			0	0	0	0	0	0	0	0	0	0.5302	0.517263	0.511383	0.501434	0.491216	0.483691	0.452512	0.421437	0.398379
	Lux			0	0	0	0	0	0	0	0	0	0.0788658	0.0850542	0.095284	0.109768	0.123065	0.131628	0.145415	0.165289	0.181896
	Econ			0	0	0	0	0	0	0	0	0	0	0	0	0	0	0	0	0	0
Adv Petrol	Mid			0	0	0	0	0	0	0	0	0	0	0	0	0	0	0	0	0	0
	Lux			0	0	0	0	0	0	0	0	0	0	0	0	0	0	0	0	0	0
	Econ			0	0	0	0	0	0	0	0	0	0.000783442	0.000874762	0.000906992	0.000886462	0.000878811	0.000869718	0.00243386	0.00395352	0.00391055
Diesel	Mid			0	0	0	0	0	0	0	0	0	0.0144919	0.0139408	0.0127868	0.012495	0.0118653	0.0114688	0.01555	0.0201823	0.023993
	Lux			0	0	0	0	0	0	0	0	0	0.148955	0.137584	0.126198	0.109637	0.100287	0.0959685	0.0881068	0.076374	0.0670597
	Econ			0	0	0	0	0	0	0	0	0	0	0	0	0	0	0	0	0	0
Adv Diesel	Mid			0	0	0	0	0	0	0	0	0	0	0	0	0	0	0	0	0	0
	Lux			0	0	0	0	0	0	0	0	0	0	0	0	0	0	0	0	0	0
	Econ			0	0	0	0	0	0	0	0	0	0	0	0	0	0	0	0	0	0
CNG	Mid			0	0	0	0	0	0	0	0	0	0	0	0	0	0	0	0	0	0
	Lux			0	0	0	0	0	0	0	0	0	0	0	0	0	0	0	0	0	0
	Econ			0	0	0	0	0	0	0	0	0	0	0	0	0	0	0	0	0	0
Hybrid	Mid			0	0	0	0	0	0	0	0	0	0	0	0	0	0	2.54105e-06	2.21816e-06	1.93741e-06	1.70584e-06
	Lux			0	0	0	0	0	0	0	0	0	0	4.11783e-05	0.000145366	0.000254946	0.000312554	0.0003095	0.000276276	0.0002375	0.00020323
	Econ			0	0	0	0	0	0	0	0	0	0	0	0	0	0	0	0	0	0
Electric	Mid			0	0	0	0	0	0	0	0	0	0	0	0	0	0	0	0	0	0
	Lux			0	0	0	0	0	0	0	0	0	0	0	0	0	0	0	0	0	0
	Econ			0	0	0	0	0	0	0	0	0	0.001	0.001	0.001	0.001	0.001	0.001	0.001	0.001	0.001
Bikes	Lux			0	0	0	0	0	0	0	0	0	0.009	0.009	0.009	0.009	0.009	0.009	0.009	0.009	0.009
	Adv Econ			0	0	0	0	0	0	0	0	0	0	0	0	0	0	0	0	0	0
	Adv Lux			0	0	0	0	0	0	0	0	0	0	0	0	0	0	0	0	0	0
China	41			1995	1996	1997	1998	1999	2000	2001	2002	2003	2004	2005	2006	2007	2008	2009	2010	2011	2012
	Econ			0	0	0	0	0	0	0	0	0	0.0759694	0.0807286	0.0820076	0.0843793	0.0773661	0.093011	0.099648	0.109031	0.119746
Petrol	Mid			0	0	0	0	0	0	0	0	0	0.0671162	0.069651	0.0741672	0.0840943	0.115447	0.113113	0.129167	0.148374	0.170792
	Lux			0	0	0	0	0	0	0	0	0	0.0442795	0.0452897	0.0453123	0.0481923	0.0478203	0.0587904	0.0653707	0.0740083	0.082369
	Econ			0	0	0	0	0	0	0	0	0	0	0	0	0	0	0	0	0	0
Adv Petrol	Mid			0	0	0	0	0	0	0	0	0	0	0	0	0	0	0	0	0	0
	Lux			0	0	0	0	0	0	0	0	0	0	0	0	0	0	0	0	0	0
	Econ			0	0	0	0	0	0	0	0	0	3.40832e-05	3.25536e-05	2.9294e-05	2.78248e-05	2.43897e-05	2.82836e-05	5.77744e-05	7.33976e-05	8.52767e-05
Diesel	Mid			0	0	0	0	0	0	0	0	0	0.000822008	0.000793945	0.000721218	0.000689785	0.000607306	0.000705789	0.000759684	0.000780415	0.000767414
	Lux			0	0	0	0	0	0	0	0	0	0.00243187	0.0023493	0.00213441	0.00204156	0.00179754	0.00208905	0.00222126	0.00226785	0.00230224
	Econ			0	0	0	0	0	0	0	0	0	0	0	0	0	0	0	0	0	0
Adv Diesel	Mid			0	0	0	0	0	0	0	0	0	0	0	0	0	0	0	0	0	0
	Lux			0	0	0	0	0	0	0	0	0	0	0	0	0	0	0	0	0	0
	Econ			0	0	0	0	0	0	0	0	0	1.49396e-07	4.87786e-07	1.26021e-06	3.50142e-06	9.39136e-06	3.08468e-05	8.86498e-05	0.000269683	0.000824767
CNG	Mid			0	0	0	0	0	0	0	0	0	4.13842e-05	6.24561e-05	9.17587e-05	0.000142582	0.000209726	0.000380044	0.000602965	0.00101221	0.00149884
	Lux			0	0	0	0	0	0	0	0	0	0	0	0	0	0	0	0	0	8.52682e-10
	Econ			0	0	0	0	0	0	0	0	0	0	0	0	0	0	3.04767e-07	2.53301e-06	5.33135e-06	1.02887e-05
Hybrid	Mid			0	0	0	0	0	0	0	0	0	0	0	9.69392e-09	1.83419e-05	1.66317e-05	2.20067e-05	2.02368e-05	1.83778e-05	3.00806e-05
	Lux			0	0	0	0	0	0	0	0	0	0	0	0	0	0	0	0	0	1.16973e-05
	Econ			0	0	0	0	0	0	0	0	0	0	0	0	0	0	0	0	1.07171e-05	2.39092e-05
Electric	Mid			0	0	0	0	0	0	0	0	0	0	0	0	0	0	0	0	0	1.19049e-05
	Lux			0	0	0	0	0	0	0	0	0	0	0	0	0	3.17473e-07	7.11122e-07	2.79448e-06	1.67161e-05	1.5038e-05
	Econ			0	0	0	0	0	0	0	0	0	0.809216	0.800997	0.795437	0.780255	0.756511	0.731643	0.701893	0.663985	0.621383
Bikes	Lux			0	0	0	0	0	0	0	0	0	8.90138e-05	9.44766e-05	9.80428e-05	0.000155007	0.000189783	0.000185761	0.000165844	0.000147518	0.000128479
	Adv Econ			0	0	0	0	0	0	0	0	0	0	0	0	0	0	0	0	0	0
	Adv Lux			0	0	0	0	0	0	0	0	0	0	0	0	0	0	0	0	0	0
India	42			1995	1996	1997	1998	1999	2000	2001	2002	2003	2004	2005	2006	2007	2008	2009	2010	2011	2012
	Econ			0	0	0	0	0	0	0	0	0	0.194008	0.19426	0.192763	0.185191	0.18599	0.181045	0.175331	0.145192	0.115637
Petrol	Mid			0	0	0	0	0	0	0	0	0	0.0354785	0.0347569	0.0338573	0.0320767	0.0317831	0.0309137	0.0285599	0.0233947	0.0201239
	Lux			0	0	0	0	0	0	0	0	0	0.0107265	0.00896274	0.00770345	0.0065521	0.00576464	0.00497669	0.00416538	0.0030571	0.00224484
	Econ			0	0	0	0	0	0	0	0	0	0	0	0	0	0	0	0	0	0
Adv Petrol	Mid			0	0	0	0	0	0	0	0	0	0	0	0	0	0	0	0	0	0
	Lux			0	0	0	0	0	0	0	0	0	0	0	0	0	0	0	0	0	0
	Econ			0	0	0	0	0	0	0	0	0	0.00642799	0.00574059	0.00891717	0.0106836	0.0103968	0.0187019	0.0270856	0.0284166	0.0293703
Diesel	Mid			0	0	0	0	0	0	0	0	0	0.000810146	0.00119518	0.00215091	0.00323951	0.00412756	0.00607855	0.00903886	0.0102459	0.081047
	Lux			0	0	0	0	0	0	0	0	0	0.0205917	0.0208375	0.0214989	0.0220788	0.0232629	0.0237696	0.0230394	0.0203205	0.0144274
	Econ			0	0	0	0	0	0	0	0	0	0	0	0	0	0	0	0	0	0
Adv Diesel	Mid			0	0	0	0	0	0	0	0	0	0	0	0	0	0	0	0	0	0
	Lux			0	0	0	0	0	0	0	0	0	0	0	0	0	0	0	0	0	0
	Econ			0	0	0	0	0	0	0	0	0	0	0	0	0	0.001241	0.0022409	0.00271241	0.0400416	0.00909919
CNG	Mid			0	0	0	0	0	0	0	0	0	0	0	0	0	0	0.000184047	0.000321721	0.000290891	1.91485e-05
	Lux			0	0	0	0	0	0	0	0	0	0	0	0	0	0	0	0	0	0
	Econ			0	0	0	0	0	0	0	0	0	0	0	0	0	0	0	0	0	0
Hybrid	Mid			0	0	0	0	0	0	0	0	0	0	0	0	0	0	0	1.37586e-07	2.69697e-07	2.26715e-07
	Lux			0	0	0	0	0	0	0	0	0	0	0	0	0	0	0	0	0	0
	Econ			0	0	0	0	0	0	0	0	0	0	0	0	0	0	0	0	0	0
Electric	Mid			0	0	0	0	0	0	0	0	0	0	0	0	0	0	0	0	0	0
	Lux			0	0	0	0	0	0	0	0	0	0	0	0	0	0	0	0	0	0
	Econ			0	0	0	0	0	0	0	0	0	0.586667	0.585103	0.577119	0.573897	0.577015	0.567735	0.562425	0.552945	0.545923
Bikes	Lux			0	0	0	0	0	0	0	0	0	0.14529	0.149144	0.15599	0.166281	0.160418	0.164355	0.167321	0.176095	0.182109
	Adv Econ			0	0	0	0	0	0	0	0	0	0	0	0	0	0	0	0	0	0
	Adv Lux			0	0	0	0	0	0	0	0	0	0	0	0	0	0	0	0	0	0
Mexico	43			1995	1996	1997	1998	1999	2000	2001	2002	2003	2004	2005	2006	2007	2008	2009	2010	2011	2012
	Econ			0	0	0	0	0	0	0	0	0	0.0801646	0.0786376	0.0763466	0.0738053	0.0713832	0.0699329	0.0699794	0.0742951	0.0807669
Petrol	Mid			0	0	0	0	0	0	0	0	0	0.382711	0.377728	0.370958	0.364601	0.357731	0.351508	0.346181	0.338515	0.332498
	Lux			0	0	0	0	0	0	0	0	0	0.497021	0.500104	0.505134	0.511099	0.516577	0.522509	0.528834	0.529465	0.523639
	Econ			0	0	0	0	0	0	0	0	0	0	0	0	0	0	0	0	0	0
Adv Petrol	Mid			0	0	0	0	0	0	0	0	0	0	0	0	0	0	0	0	0	0
	Lux			0	0	0	0	0	0	0	0	0	0	0	0	0	0	0	0	0	0
	Econ			0	0	0	0	0	0	0	0	0	0	0	0	0	0	0	0	0	0
Diesel	Mid			0	0	0	0	0	0	0	0	0	0.0108504	0.0106305	0.010274	0.00979632	0.00915769	0.0085746	0.00820982	0.00815986	0.00915172
	Lux			0	0	0	0	0	0	0	0	0	0.000973251	0.00146921	0.00213334	0.00283453	0.00348645	0.00406776	0.00457888	0.00515192	0.00551137
	Econ			0	0	0	0	0	0	0	0	0	0	0	0	0	0	0	0	0	0
Adv Diesel	Mid			0	0	0	0	0	0	0	0	0	0	0	0	0	0	0	0	0	0
	Lux			0	0	0	0	0	0	0	0	0	0	0	0	0	0	0	0	0	0
	Econ			0	0	0	0	0	0	0	0	0	0	0	0	0	0	0	0	0	0
CNG	Mid			0	0	0	0	0	0	0	0	0	0	0	0	0	0	0	0	0	0
	Lux			0	0	0	0	0	0	0	0	0	0.010458	0.0107716	0.0113104	0.0119596	0.0123493	0.0125968	0.0127184	0.0126345	0.0123561
	Econ			0	0	0	0	0	0	0	0	0	0	0	0	0	0	0	0	0	0
Hybrid	Mid			0	0	0	0	0	0	0	0	0	0	2.13735e-05	4.95197e-05	9.38777e-05	0.000124864	0.00016151	0.000239706	0.000292038	0.000345903
	Lux			0	0	0	0	0	0	0	0	0	6.73685e-06	0.000159339	0.00075272	0.00135584	0.00189899	0.00228497	0.00270266	0.0029798	0.00320011
	Econ			0	0	0	0	0	0	0	0	0	0	0	0	0	0	0	0	0	0
Electric	Mid			0	0	0	0	0	0	0	0	0	0	0	0	0	0	0	0	0	0
	Lux			0	0	0	0	0	0	0	0	0	0	0	0	0	0	0	0	2.85193e-07	8.46615e-06
	Econ			0	0	0	0	0	0	0	0	0	0.0110451	0.0129013	0.0149768	0.016384	0.0185582	0.0187209	0.0180578	0.0190997	0.0211399
Bikes	Lux			0	0	0	0	0	0	0	0	0	0.00676955	0.00757693	0.00806444	0.00806974	0.00873326	0.00964411	0.0084978	0.00940732	0.011383
	Adv Econ			0	0	0	0	0	0	0	0	0	0	0	0	0	0	0	0	0	0
	Adv Lux			0	0	0	0	0	0	0	0	0	0	0	0	0	0	0	0	0	0
Brazil	44			1995	1996	1997	1998	1999	2000	2001	2002	2003	2004	2005	2006	2007	2008	2009	2010	2011	2012
	Econ			0	0	0	0	0	0	0	0	0	0.299837	0.319755	0.353935	0.3674	0.380277	0.389806	0.397452	0.400794	0.397921
Petrol	Mid			0	0	0	0	0	0	0	0	0	0.3315	0.321828	0.309262	0.299643	0.288566	0.28343	0.276692	0.272276	0.270324
	Lux			0	0	0	0	0	0	0	0	0	0.211959	0.195712	0.168229	0.155056	0.144161	0.136122	0.132778	0.127214	0.126302
	Econ			0	0	0	0	0	0	0	0	0	0	0	0	0	0	0	0	0	0
Adv Petrol	Mid			0	0	0	0	0	0	0	0	0	0	0	0	0	0	0	0	0	0
	Lux			0	0	0	0	0	0	0	0	0	0	0	0	0	0	0	0	0	0
	Econ			0	0	0	0	0	0	0	0	0	0	0	0	0	0	0	0	0	0
Diesel	Mid			0	0	0	0	0	0	0	0	0	0	0	0	0	0	0	0	0	0
	Lux			0	0	0	0	0	0	0	0	0	0.0309591	0.0285149	0.0236532	0.0204385	0.0174993	0.0152167	0.0135808	0.0124869	0.0123974
	Econ			0	0	0	0	0	0	0	0	0	0	0	0	0	0	0	0	0	0
Adv Diesel	Mid			0	0	0	0	0	0	0	0	0	0	0	0	0	0	0	0	0	0
	Lux			0	0	0	0	0	0	0	0	0	0	0	0	0	0	0	0	0	0
	Econ			0	0	0	0	0	0	0	0	0	0	0	0	0	0	0	0	0	0
CNG	Mid			0	0	0	0	0	0	0	0	0	0	0	0	0	0	0	0	0	0
	Lux			0	0	0	0	0	0	0	0	0	0	0	0	0	0	0	0	0	0
	Econ			0	0	0	0	0	0	0	0	0	0	0	0	0	0	0	0	0	0
Hybrid	Mid			0	0	0	0	0	0	0	0	0	0	0	0	0	0	0	0	7.11967e-07	7.06863e-07
	Lux			0	0	0	0	0	0	0	0	0	0	0	0	0	0	0	8.00703e-07	4.2718e-06	4.24118e-06
	Econ			0	0	0	0	0	0	0	0	0	0	0	0	0	0	0	0	0	0
Electric	Mid			0	0	0	0	0	0	0	0	0	0	0	0	0	0	0	0	3.332e-06	3.30812e-06
	Lux			0	0	0	0	0	0	0	0	0	0	0	0	0	0	0	0	0	0
	Econ			0	0	0	0	0	0	0	0	0	0.0520853	0.0541801	0.0598484	0.0677644	0.0747619	0.0815006	0.0856873	0.0880455	0.0880488
Bikes	Lux			0	0	0	0	0	0	0	0	0	0.0736594	0.0800093	0.0850728	0.0896984	0.0947356	0.0914785	0.0872583	0.0820688	0.0810571
	Adv Econ			0	0	0	0	0	0	0	0	0	0	0	0	0	0	0	0	0	0
	Adv Lux			0	0	0	0	0	0	0	0	0	0	0	0	0	0	0	0	0	0
Argentina	45			1995	1996	1997	1998	1999	2000	2001	2002	2003	2004	2005	2006	2007	2008	2009	2010	2011	2012
	Econ			0	0	0	0	0	0	0	0	0	0.315611	0.310538	0.296812	0.290065	0.285705	0.278051	0.274447	0.270019	0.26666
Petrol	Mid			0	0	0	0	0	0	0	0	0	0.322835	0.314813	0.296788	0.288035	0.28605	0.288721	0.292541	0.299138	0.30415
	Lux			0	0	0	0	0	0	0	0	0	0.0580488	0.0608919	0.0620755	0.064236	0.0672452	0.0688536	0.0746178	0.0763017	0.0774331
	Econ			0	0	0	0	0	0	0	0	0	0	0	0	0	0	0	0	0	0
Adv Petrol	Mid			0	0	0	0	0	0	0	0	0	0	0	0	0	0	0	0	0	0
	Lux			0	0	0	0	0	0	0	0	0	0	0	0	0	0	0	0	0	0
	Econ			0	0	0	0	0	0	0	0	0	0.040452	0.042098	0.0426921	0.0445154	0.0458706	0.0436626	0.0413951	0.0381964	0.0354989
Diesel	Mid			0	0	0	0	0	0	0	0	0	0.0800084	0.0838686	0.084399	0.08675	0.0894796	0.0912325	0.0929299	0.0949653	0.0970505
	Lux			0	0	0	0	0	0	0	0	0	0.0628445	0.0652641	0.0658387	0.0679045	0.0706609	0.0723221	0.074957	0.0764608	0.0797341
	Econ			0	0	0	0	0	0	0	0	0	0	0	0	0	0	0	0	0	0
Adv Diesel	Mid			0	0	0	0	0	0	0	0	0	0	0	0	0	0	0	0	0	0
	Lux			0	0	0	0	0	0	0	0	0	0	0	0	0	0	0	0	0	0
	Econ			0	0	0	0	0	0	0	0	0	0	0	0	0	0	0	0	0	0
CNG	Mid			0	0	0	0	0	0	0	0	0	0	0	0	0	0	0	0	0	0
	Lux			0	0	0	0	0	0	0	0	0	0	0	0	0	0	0	0	0	0
	Econ			0	0	0	0	0	0	0	0	0	0	0	0	0	0	0	0	0	0
Hybrid	Mid			0	0	0	0	0	0	0	0	0	0	0	0	0	0	4.34022e-07	1.17526e-05	2.49378e-05	2.79481e-05
	Lux			0	0	0	0	0	0	0	0	0	0	0	0	0	0	0	0	0	1.11313e-06
	Econ			0	0	0	0	0	0	0	0	0	0	0	0	0	0	0	0	0	0
Electric	Mid			0	0	0	0	0	0	0	0	0	0	0	0	0	0	0	0	0	0
	Lux			0	0	0	0	0	0	0	0	0	0	0	0	0	0	0	0	0	0
	Econ			0	0	0	0	0	0	0	0	0	0.062504	0.0649389	0.0832669	0.0903419	0.0898933	0.0880076	0.0864782	0.0825898	0.0766939
Bikes	Lux			0	0	0	0	0	0	0	0	0	0.057696	0.0575873	0.0681275	0.0681526	0.0650951	0.0691489	0.0626222	0.0623046	0.0627495
	Adv Econ			0	0	0	0	0	0	0	0	0	0	0	0	0	0	0	0	0.00241519	0.00518847
	Adv Lux			0	0	0	0	0	0	0	0	0	0	0	0	0	0	0.00244705	0.00655079	0.0146903	0.0187521
Colombia	46			1995	1996	1997	1998	1999	2000	2001	2002	2003	2004	2005	2006	2007	2008	2009	2010	2011	2012
	Econ			0	0	0	0	0	0	0	0	0	0.0801646	0.0786376	0.0763466	0.0738053	0.0713832	0.0699329	0.0699794	0.0742951	0.0807669
Petrol	Mid			0	0	0	0	0	0	0	0	0	0.382711	0.377728	0.370958	0.364601	0.357731	0.351508	0.346181	0.338515	0.332498
	Lux			0	0	0	0	0	0	0	0	0	0.497021	0.500104	0.505134	0.511099	0.516577	0.522509	0.528834	0.529465	0.523639
	Econ			0	0	0	0	0	0	0	0	0	0	0	0	0	0	0	0	0	0
Adv Petrol	Mid			0	0	0	0	0	0	0	0	0	0	0	0	0	0	0	0	0	0
	Lux			0	0	0	0	0	0	0	0	0	0	0	0	0	0	0	0	0	0
	Econ			0	0	0	0	0	0	0	0	0	0	0	0	0	0	0	0	0	0
Diesel	Mid			0	0	0	0	0	0	0	0	0	0.0108504	0.0106305	0.010274	0.00979632	0.00915769	0.0085746	0.00820982	0.00815986	0.00915172
	Lux			0	0	0	0	0	0	0	0	0	0.000973251	0.00146921	0.00213334	0.00283453	0.00348645	0.00406776	0.00457888	0.00515192	0.00551137
	Econ			0	0	0	0	0	0	0	0	0	0	0	0	0	0	0	0	0	0
Adv Diesel	Mid			0	0	0	0	0	0	0	0	0	0	0	0	0	0	0	0	0	0
	Lux			0	0	0	0	0	0	0	0	0	0	0	0	0	0	0	0	0	0
	Econ			0	0	0	0	0	0	0	0	0	0	0	0	0	0	0	0	0	0
CNG	Mid			0	0	0	0	0	0	0	0	0	0	0	0	0	0	0	0	0	0
	Lux			0	0	0	0	0	0	0	0	0	0.010458	0.0107716	0.0113104	0.0119596	0.0123493	0.0125968	0.0127184	0.0126345	0.0123561
	Econ			0	0	0	0	0	0	0	0	0	0	0	0	0	0	0	0	0	0
Hybrid	Mid			0	0	0	0	0	0	0	0	0	0	2.13735e-05	4.95197e-05	9.38777e-05	0.000124864	0.00016151	0.000239706	0.000292038	0.000345903
	Lux			0	0	0	0	0	0	0	0	0	6.73685e-06	0.000159339	0.00075272	0.00135584	0.00189899	0.00228497	0.00270266	0.0029798	0.00320011
	Econ			0	0	0	0	0	0	0	0	0	0	0	0	0	0	0	0	0	0
Electric	Mid			0	0	0	0	0	0	0	0	0	0	0	0	0	0	0	0	0	0
	Lux			0	0	0	0	0	0	0	0	0	0	0	0	0	0	0	0	2.85193e-07	8.46615e-06
	Econ			0	0	0	0	0	0	0	0	0	0.0110451	0.0129013	0.0149768	0.016384	0.0185582	0.0187209	0.0180578	0.0190997	0.0211399
Bikes	Lux			0	0	0	0	0	0	0	0	0	0.00676955	0.00757693	0.00806444	0.00806974	0.00873326	0.00964411	0.0084978	0.00940732	0.011383
	Adv Econ			0	0	0	0	0	0	0	0	0	0	0	0	0	0	0	0	0	0
	Adv Lux			0	0	0	0	0	0	0	0	0	0	0	0	0	0	0	0	0	0
Rest of Latin America	47			1995	1996	1997	1998	1999	2000	2001	2002	2003	2004	2005	2006	2007	2008	2009	2010	2011	2012
	Econ			0	0	0	0	0	0	0	0	0	0.315611	0.310538	0.296812	0.290065	0.285705	0.278051	0.274447	0.270019	0.26666
Petrol	Mid			0	0	0	0	0	0	0	0	0	0.322835	0.314813	0.296788	0.288035	0.28605	0.288721	0.292541	0.299138	0.30415
	Lux			0	0	0	0	0	0	0	0	0	0.0580488	0.0608919	0.0620755	0.064236	0.0672452	0.0688536	0.0746178	0.0763017	0.0774331
	Econ			0	0	0	0	0	0	0	0	0	0	0	0	0	0	0	0	0	0
Adv Petrol	Mid			0	0	0	0	0	0	0	0	0	0	0	0	0	0	0	0	0	0
	Lux			0	0	0	0	0	0	0	0	0	0	0	0	0	0	0	0	0	0
	Econ			0	0	0	0	0	0	0	0	0	0.040452	0.042098	0.0426921	0.0445154	0.0458706	0.0436626	0.0413951	0.0381964	0.0354989
Diesel	Mid			0	0	0	0	0	0	0	0	0	0.0800084	0.0838686	0.084399	0.08675	0.0894796	0.0912325	0.0929299	0.0949653	0.0970505
	Lux			0	0	0	0	0	0	0	0	0	0.0628445	0.0652641	0.0658387	0.0679045	0.0706609	0.0723221	0.074957	0.0764608	0.0797341
	Econ			0	0	0	0	0	0	0	0	0	0	0	0	0	0	0	0	0	0
Adv Diesel	Mid			0	0	0	0	0	0	0	0	0	0	0	0	0	0	0	0	0	0
	Lux			0	0	0	0	0	0	0	0	0	0	0	0	0	0	0	0	0	0
	Econ			0	0	0	0	0	0	0	0	0	0	0	0	0	0	0	0	0	0
CNG	Mid			0	0	0	0	0	0	0	0	0	0	0	0	0	0	0	0	0	0
	Lux			0	0	0	0	0	0	0	0	0	0	0	0	0	0	0	0	0	0
	Econ			0	0	0	0	0	0	0	0	0	0	0	0	0	0	0	0	0	0
Hybrid	Mid			0	0	0	0	0	0	0	0	0	0	0	0	0	0	4.34022e-07	1.17526e-05	2.49378e-05	2.79481e-05
	Lux			0	0	0	0	0	0	0	0	0	0	0	0	0	0	0	0	0	1.11313e-06
	Econ			0	0	0	0	0	0	0	0	0	0	0	0	0	0	0	0	0	0
Electric	Mid			0	0	0	0	0	0	0	0	0	0	0	0	0	0	0	0	0	0
	Lux			0	0	0	0	0	0	0	0	0	0	0	0	0	0	0	0	0	0
	Econ			0	0	0	0	0	0	0	0	0	0.062504	0.0649389	0.0832669	0.0903419	0.0898933	0.0880076	0.0864782	0.0825898	0.0766939
Bikes	Lux			0	0	0	0	0	0	0	0	0	0.057696	0.0575873	0.0681275	0.0681526	0.0650951	0.0691489	0.0626222	0.0623046	0.0627495
	Adv Econ			0	0	0	0	0	0	0	0	0	0	0	0	0	0	0	0	0.00241519	0.00518847
	Adv Lux			0	0	0	0	0	0	0	0	0	0	0	0	0	0	0.00244705	0.00655079	0.0146903	0.0187521
Korea	48			1995	1996	1997	1998	1999	2000	2001	2002	2003	2004	2005	2006	2007	2008	2009	2010	2011	2012
	Econ			0	0	0	0	0	0	0	0	0	0.165277	0.140066	0.121959	0.111085	0.110978	0.107451	0.106249	0.107221	0.109523
Petrol	Mid			0	0	0	0	0	0	0	0	0	0.31321	0.315573	0.316909	0.319042	0.324222	0.334886	0.342684	0.341036	0.335701
	Lux			0	0	0	0	0	0	0	0	0	0.0322004	0.0450103	0.0584308	0.0662751	0.0713402	0.0724964	0.0764236	0.0767296	0.076553
	Econ			0	0	0	0	0	0	0	0	0	0	0	0	0	0	0	0	0	0
Adv Petrol	Mid			0	0	0	0	0	0	0	0	0	0	0	0	0	0	0	0	0	0
	Lux			0	0	0	0	0	0	0	0	0	0	0	0	0	0	0	0	0	0
	Econ			0	0	0	0	0	0	0	0	0	0	0	0	0	0	0	0	0	0
Diesel	Mid			0	0	0	0	0	0	0	0	0	0.0738597	0.0737685	0.0757742	0.0759107	0.0757348	0.0756724	0.0773826	0.0774114	0.0757483
	Lux			0	0	0	0	0	0	0	0	0	0.292569	0.306081	0.310474	0.31325	0.30574	0.29964	0.289941	0.291048	0.295152
	Econ			0	0	0	0	0	0	0	0	0	0	0	0	0	0	0	0	0	0
Adv Diesel	Mid			0	0	0	0	0	0	0	0	0	0	0	0	0	0	0	0	0	0
	Lux			0	0	0	0	0	0	0	0	0	0	0	0	0	0	0	0	0	0
	Econ			0	0	0	0	0	0	0	0	0	0	0	0	0	0	0	0	0	0
CNG	Mid			0	0	0	0	0	0	0	0	0	0	0	0	0	0	0	0	0	0
	Lux			0	0	0	0	0	0	0	0	0	0	0	0	0	0	0	0	0	0
	Econ			0	0	0	0	0	0	0	0	0	0	0	0	0	0	0	0	0	0
Hybrid	Mid			0	0	0	0	0	0	0	0	0	0	2.09731e-06	5.23182e-06	2.86148e-05	5.85763e-05	0.000107974	0.000229459	0.000482192	0.000664295
	Lux			0	0	0	0	0	0	0	0	0	0	8.38922e-06	1.67418e-05	4.46272e-05	8.76696e-05	0.00084369	0.00143103	0.0027818	0.00527354
	Econ			0	0	0	0	0	0	0	0	0	0	0	0	0	0	0	0	0	0
Electric	Mid			0	0	0	0	0	0	0	0	0	0	0	0	0	0	0	0	0	4.45736e-05
	Lux			0	0	0	0	0	0	0	0	0	0	0	0	0	0	0	0	0	0
	Econ			0	0	0	0	0	0	0	0	0	0.0868546	0.0850288	0.0834261	0.0826548	0.0810217	0.0792951	0.0784032	0.0776483	0.0769748
Bikes	Lux			0	0	0	0	0	0	0	0	0	0.0360297	0.0344617	0.0330052	0.0317087	0.0308182	0.0296068	0.0272567	0.025642	0.0243648
	Adv Econ			0	0	0	0	0	0	0	0	0	0	0	0	0	0	0	0	0	0
	Adv Lux			0	0	0	0	0	0	0	0	0	0	0	0	0	0	0	0	0	0
Taiwan	49			1995	1996	1997	1998	1999	2000	2001	2002	2003	2004	2005	2006	2007	2008	2009	2010	2011	2012
	Econ			0	0	0	0	0	0	0	0	0	0.0499566	0.0495507	0.0487487	0.0485941	0.047187	0.0457606	0.0435586	0.0419454	0.0406665
Petrol	Mid			0	0	0	0	0	0	0	0	0	0.1532	0.161136	0.163582	0.16928	0.172402	0.17658	0.179225	0.185542	0.192435
	Lux			0	0	0	0	0	0	0	0	0	0.227246	0.221175	0.223478	0.222206	0.217296	0.209345	0.201193	0.19482	0.189263
	Econ			0	0	0	0	0	0	0	0	0	0	0	0	0	0	0	0	0	0
Adv Petrol	Mid			0	0	0	0	0	0	0	0	0	0	0	0	0	0	0	0	0	0
	Lux			0	0	0	0	0	0	0	0	0	0	0	0	0	0	0	0	0	0
	Econ			0	0	0	0	0	0	0	0	0	0	0	0	0	0	0	0	0	0
Diesel	Mid			0	0	0	0	0	0	0	0	0	0	0	0	0	0	0	0	0	0
	Lux			0	0	0	0	0	0	0	0	0	0.0239312	0.023507	0.0215214	0.020546	0.0198266	0.0186979	0.0173497	0.0162481	0.0153473
	Econ			0	0	0	0	0	0	0	0	0	0	0	0	0	0	0	0	0	0
Adv Diesel	Mid			0	0	0	0	0	0	0	0	0	0	0	0	0	0	0	0	0	0
	Lux			0	0	0	0	0	0	0	0	0	0	0	0	0	0	0	0	0	0
	Econ			0	0	0	0	0	0	0	0	0	0	0	0	0	0	0	0	0	0
CNG	Mid			0	0	0	0	0	0	0	0	0	0	0	0	0	0	0	0	0	0
	Lux			0	0	0	0	0	0	0	0	0	0	0	0	0	0	0	0	0	0
	Econ			0	0	0	0	0	0	0	0	0	0	0	0	0	0	0	0	0	0
Hybrid	Mid			0	0	0	0	0	0	0	0	0	0	0	0	0	0	0	0	0	0.00101421
	Lux			0	0	0	0	0	0	0	0	0	0	0	0	0	0	0	0	0	0
	Econ			0	0	0	0	0	0	0	0	0	0	0	0	0	0	0	0	0	0
Electric	Mid			0	0	0	0	0	0	0	0	0	0	0	0	0	0	0	0	1.96016e-05	6.5329e-05
	Lux			0	0	0	0	0	0	0	0	0	0	0	0	0	0	0	0	0	0
	Econ			0	0	0	0	0	0	0	0	0	0.264616	0.26287	0.260096	0.256154	0.2566	0.257454	0.259643	0.256938	0.25223
Bikes	Lux			0	0	0	0	0	0	0	0	0	0.28105	0.281762	0.282534	0.283145	0.286582	0.292037	0.298903	0.304316	0.308662
	Adv Econ			0	0	0	0	0	0	0	0	0	0	0	4.05282e-05	7.47219e-05	0.000106	0.000125228	0.000127541	0.000170993	0.000316564
	Adv Lux			0	0	0	0	0	0	0	0	0	0	0	0	0	0	0	0	0	0
Indonesia	50			1995	1996	1997	1998	1999	2000	2001	2002	2003	2004	2005	2006	2007	2008	2009	2010	2011	2012
	Econ			0	0	0	0	0	0	0	0	0	0.11191	0.103248	0.0969751	0.0910435	0.0893893	0.0769697	0.0699811	0.0641563	0.0607686
Petrol	Mid			0	0	0	0	0	0	0	0	0	0.123417	0.123033	0.122815	0.121936	0.128467	0.120221	0.120037	0.119504	0.118639
	Lux			0	0	0	0	0	0	0	0	0	0.0277035	0.0258871	0.0249325	0.024848	0.0262799	0.0244851	0.0238822	0.0225889	0.0213875
	Econ			0	0	0	0	0	0	0	0	0	0	0	0	0	0	0	0	0	0
Adv Petrol	Mid			0	0	0	0	0	0	0	0	0	0	0	0	0	0	0	0	0	0
	Lux			0	0	0	0	0	0	0	0	0	0	0	0	0	0	0	0	0	0
	Econ			0	0	0	0	0	0	0	0	0	0.00486457	0.00448573	0.00420636	0.00390036	0.00377135	0.00319235	0.00283929	0.00263379	0.00245206
Diesel	Mid			0	0	0	0	0	0	0	0	0	0	0	0	0	0	0	0	0	0
	Lux			0	0	0	0	0	0	0	0	0	0.017998	0.0185503	0.0195517	0.0205113	0.0227375	0.0220266	0.0223114	0.0217807	0.0222397
	Econ			0	0	0	0	0	0	0	0	0	0	0	0	0	0	0	0	0	0
Adv Diesel	Mid			0	0	0	0	0	0	0	0	0	0	0	0	0	0	0	0	0	0
	Lux			0	0	0	0	0	0	0	0	0	0	0	0	0	0	0	0	0	0
	Econ			0	0	0	0	0	0	0	0	0	0	0	0	0	0	0	0	0	0
CNG	Mid			0	0	0	0	0	0	0	0	0	0	0	0	0	0	0	0	0	0
	Lux			0	0	0	0	0	0	0	0	0	0	0	0	0	0	0	0	0	0
	Econ			0	0	0	0	0	0	0	0	0	0	0	0	0	0	0	0	0	0
Hybrid	Mid			0	0	0	0	0	0	0	0	0	0	0	0	0	0	0	8.18862e-07	1.02977e-06	1.03363e-06
	Lux			0	0	0	0	0	0	0	0	0	0	0	0	0	0	0	0	0	0
	Econ			0	0	0	0	0	0	0	0	0	0	0	0	0	0	0	0	0	0
Electric	Mid			0	0	0	0	0	0	0	0	0	0	0	0	0	0	0	0	0	0
	Lux			0	0	0	0	0	0	0	0	0	0	0	0	0	0	0	0	0	0
	Econ			0	0	0	0	0	0	0	0	0	0.609902	0.629092	0.638733	0.646467	0.641382	0.664562	0.67415	0.68376	0.689025
Bikes	Lux			0	0	0	0	0	0	0	0	0	0.104205	0.0957046	0.0927865	0.0912937	0.0879728	0.0885428	0.0867985	0.0855751	0.0854876
	Adv Econ			0	0	0	0	0	0	0	0	0	0	0	0	0	0	0	0	0	0
	Adv Lux			0	0	0	0	0	0	0	0	0	0	0	0	0	0	0	0	0	0
ASEAN	51			1995	1996	1997	1998	1999	2000	2001	2002	2003	2004	2005	2006	2007	2008	2009	2010	2011	2012
	Econ			0	0	0	0	0	0	0	0	0	0.519752	0.515867	0.510948	0.500046	0.484138	0.468582	0.444102	0.422059	0.39819
Petrol	Mid			0	0	0	0	0	0	0	0	0	0.0713716	0.0803505	0.0888508	0.101172	0.115094	0.128385	0.147442	0.163594	0.177356
	Lux			0	0	0	0	0	0	0	0	0	0.0432339	0.0445418	0.0457485	0.050108	0.0536035	0.0563512	0.0626972	0.0705379	0.0827318
	Econ			0	0	0	0	0	0	0	0	0	0	0	0	0	0	0	0	0	0
Adv Petrol	Mid			0	0	0	0	0	0	0	0	0	0	0	0	0	0	0	0	0	0
	Lux			0	0	0	0	0	0	0	0	0	0	0	0	0	0	0	0	0	0
	Econ			0	0	0	0	0	0	0	0	0	0	0	0	0	0	0	0	0	0
Diesel	Mid			0	0	0	0	0	0	0	0	0	0	0	0	0	0	0	1.18873e-05	3.47732e-05	0.000132165
	Lux			0	0	0	0	0	0	0	0	0	5.50599e-05	6.65074e-05	9.14109e-05	0.000235966	0.000374191	0.000554616	0.000563373	0.000672028	0.000763859
	Econ			0	0	0	0	0	0	0	0	0	0	0	0	0	0	0	0	0	0
Adv Diesel	Mid			0	0	0	0	0	0	0	0	0	0	0	0	0	0	0	0	0	0
	Lux			0	0	0	0	0	0	0	0	0	0	0	0	0	0	0	0	0	0
	Econ			0	0	0	0	0	0	0	0	0	0	0	0	0	0	0	0	0	0
CNG	Mid			0	0	0	0	0	0	0	0	0	0	0	0	0	0	0	0	0	0
	Lux			0	0	0	0	0	0	0	0	0	0	0	0	0	0	0	0	0	0
	Econ			0	0	0	0	0	0	0	0	0	0	0	0	0	0	3.67457e-05	0.000154535	0.000679897	0.00120382
Hybrid	Mid			0	0	0	0	0	0	0	0	0	0	0	0	0	0	6.36926e-06	2.97183e-05	0.000460043	0.000929823
	Lux			0	0	0	0	0	0	0	0	0	0	0	0	0	0	0	1.18873e-07	4.63643e-07	1.91876e-06
	Econ			0	0	0	0	0	0	0	0	0	0	0	0	0	0	0	0	0	0
Electric	Mid			0	0	0	0	0	0	0	0	0	0	0	0	0	0	0	0	0	0
	Lux			0	0	0	0	0	0	0	0	0	0	0	0	0	0	0	0	0	0
	Econ			0	0	0	0	0	0	0	0	0	0.354848	0.347094	0.340741	0.332709	0.328506	0.325844	0.322183	0.316741	0.310352
Bikes	Lux			0	0	0	0	0	0	0	0	0	0.0107391	0.0120795	0.0136202	0.0157291	0.0182842	0.0202409	0.0228158	0.0252217	0.0283383
	Adv Econ			0	0	0	0	0	0	0	0	0	0	0	0	0	0	0	0	0	0
	Adv Lux			0	0	0	0	0	0	0	0	0	0	0	0	0	0	0	0	0	0
OPEC (excl Venezuela)	52			1995	1996	1997	1998	1999	2000	2001	2002	2003	2004	2005	2006	2007	2008	2009	2010	2011	2012
	Econ			0	0	0	0	0	0	0	0	0	0.0837738	0.0876402	0.0913119	0.0953833	0.100384	0.106085	0.112612	0.116625	0.122633
Petrol	Mid			0	0	0	0	0	0	0	0	0	0.193684	0.197859	0.202107	0.205601	0.209683	0.213882	0.214221	0.218764	0.226474
	Lux			0	0	0	0	0	0	0	0	0	0.716212	0.707177	0.698095	0.68897	0.677991	0.666221	0.658913	0.646924	0.629564
	Econ			0	0	0	0	0	0	0	0	0	0	0	0	0	0	0	0	0	0
Adv Petrol	Mid			0	0	0	0	0	0	0	0	0	0	0	0	0	0	0	0	0	0
	Lux			0	0	0	0	0	0	0	0	0	0	0	0	0	0	0	0	0	0
	Econ			0	0	0	0	0	0	0	0	0	0	0	0	0	0	0	0	0	0
Diesel	Mid			0	0	0	0	0	0	0	0	0	0.000230843	0.000227628	0.000222037	0.000218939	0.000220897	0.000221151	0.00023631	0.000726275	0.00142415
	Lux			0	0	0	0	0	0	0	0	0	0.00609921	0.00709643	0.00826421	0.00982733	0.0117212	0.0135913	0.0140175	0.0169414	0.0198216
	Econ			0	0	0	0	0	0	0	0	0	0	0	0	0	0	0	0	0	0
Adv Diesel	Mid			0	0	0	0	0	0	0	0	0	0	0	0	0	0	0	0	0	0
	Lux			0	0	0	0	0	0	0	0	0	0	0	0	0	0	0	0	0	0
	Econ			0	0	0	0	0	0	0	0	0	0	0	0	0	0	0	0	0	0
CNG	Mid			0	0	0	0	0	0	0	0	0	0	0	0	0	0	0	0	0	0
	Lux			0	0	0	0	0	0	0	0	0	0	0	0	0	0	0	0	0	0
	Econ			0	0	0	0	0	0	0	0	0	0	0	0	0	0	0	0	0	0
Hybrid	Mid			0	0	0	0	0	0	0	0	0	0	0	0	0	0	0	2.34274e-07	1.94562e-05	8.27054e-05
	Lux			0	0	0	0	0	0	0	0	0	0	0	0	0	0	0	0	0	0
	Econ			0	0	0	0	0	0	0	0	0	0	0	0	0	0	0	0	0	0
Electric	Mid			0	0	0	0	0	0	0	0	0	0	0	0	0	0	0	0	0	0
	Lux			0	0	0	0	0	0	0	0	0	0	0	0	0	0	0	0	0	0
	Econ			0	0	0	0	0	0	0	0	0	0	0	0	0	0	0	0	0	0
Bikes	Lux			0	0	0	0	0	0	0	0	0	0	0	0	0	0	0	0	0	0
	Adv Econ			0	0	0	0	0	0	0	0	0	0	0	0	0	0	0	0	0	0
	Adv Lux			0	0	0	0	0	0	0	0	0	0	0	0	0	0	0	0	0	0
Rest of world	53			1995	1996	1997	1998	1999	2000	2001	2002	2003	2004	2005	2006	2007	2008	2009	2010	2011	2012
	Econ			0	0	0	0	0	0	0	0	0	0.103369	0.113148	0.128813	0.14216	0.152181	0.160195	0.172954	0.180286	0.190099
Petrol	Mid			0	0	0	0	0	0	0	0	0	0.444943	0.44509	0.437212	0.425807	0.416395	0.410124	0.397697	0.385586	0.367351
	Lux			0	0	0	0	0	0	0	0	0	0.318691	0.307078	0.294305	0.285626	0.279988	0.274451	0.269834	0.270789	0.27339
	Econ			0	0	0	0	0	0	0	0	0	0	0	0	0	0	0	0	0	0
Adv Petrol	Mid			0	0	0	0	0	0	0	0	0	0	0	0	0	0	0	0	0	0
	Lux			0	0	0	0	0	0	0	0	0	0	0	0	0	0	0	0	0	0
	Econ			0	0	0	0	0	0	0	0	0	0.00184366	0.0022679	0.00285295	0.0033695	0.003847	0.00422114	0.00469552	0.00667479	0.0081571
Diesel	Mid			0	0	0	0	0	0	0	0	0	0.0765699	0.0739602	0.071468	0.0696628	0.0675431	0.0646916	0.0615378	0.0565879	0.0549211
	Lux			0	0	0	0	0	0	0	0	0	0.0545838	0.0584349	0.0653008	0.0733266	0.0799972	0.0862669	0.0932313	0.0999469	0.105908
	Econ			0	0	0	0	0	0	0	0	0	0	0	0	0	0	0	0	0	0
Adv Diesel	Mid			0	0	0	0	0	0	0	0	0	0	0	0	0	0	0	0	0	0
	Lux			0	0	0	0	0	0	0	0	0	0	0	0	0	0	0	0	0	0
	Econ			0	0	0	0	0	0	0	0	0	0	0	0	0	0	0	0	0	0
CNG	Mid			0	0	0	0	0	0	0	0	0	0	0	0	0	0	0	0	0	0
	Lux			0	0	0	0	0	0	0	0	0	0	0	0	0	0	0	0	0	0
	Econ			0	0	0	0	0	0	0	0	0	0	0	0	0	0	0	0	1.80883e-05	2.19634e-05
Hybrid	Mid			0	0	0	0	0	0	0	0	0	0	2.12641e-05	4.86547e-05	4.86034e-05	4.91718e-05	4.97293e-05	5.01699e-05	0.000111021	0.000151681
	Lux			0	0	0	0	0	0	0	0	0	0	0	0	0	0	0	0	0	0
	Econ			0	0	0	0	0	0	0	0	0	0	0	0	0	0	0	0	0	0
Electric	Mid			0	0	0	0	0	0	0	0	0	0	0	0	0	0	0	0	0	0
	Lux			0	0	0	0	0	0	0	0	0	0	0	0	0	0	0	0	0	0
	Econ			0	0	0	0	0	0	0	0	0	0	0	0	0	0	0	0	0	0
Bikes	Lux			0	0	0	0	0	0	0	0	0	0	0	0	0	0	0	0	0	0
	Adv Econ			0	0	0	0	0	0	0	0	0	0	0	0	0	0	0	0	0	0
	Adv Lux			0	0	0	0	0	0	0	0	0	0	0	0	0	0	0	0	0	0
Ukraine	54			1995	1996	1997	1998	1999	2000	2001	2002	2003	2004	2005	2006	2007	2008	2009	2010	2011	2012
	Econ			0	0	0	0	0	0	0	0	0	0.103369	0.113148	0.128813	0.14216	0.152181	0.160195	0.172954	0.180286	0.190099
Petrol	Mid			0	0	0	0	0	0	0	0	0	0.444943	0.44509	0.437212	0.425807	0.416395	0.410124	0.397697	0.385586	0.367351
	Lux			0	0	0	0	0	0	0	0	0	0.318691	0.307078	0.294305	0.285626	0.279988	0.274451	0.269834	0.270789	0.27339
	Econ			0	0	0	0	0	0	0	0	0	0	0	0	0	0	0	0	0	0
Adv Petrol	Mid			0	0	0	0	0	0	0	0	0	0	0	0	0	0	0	0	0	0
	Lux			0	0	0	0	0	0	0	0	0	0	0	0	0	0	0	0	0	0
	Econ			0	0	0	0	0	0	0	0	0	0.00184366	0.0022679	0.00285295	0.0033695	0.003847	0.00422114	0.00469552	0.00667479	0.0081571
Diesel	Mid			0	0	0	0	0	0	0	0	0	0.0765699	0.0739602	0.071468	0.0696628	0.0675431	0.0646916	0.0615378	0.0565879	0.0549211
	Lux			0	0	0	0	0	0	0	0	0	0.0545838	0.0584349	0.0653008	0.0733266	0.0799972	0.0862669	0.0932313	0.0999469	0.105908
	Econ			0	0	0	0	0	0	0	0	0	0	0	0	0	0	0	0	0	0
Adv Diesel	Mid			0	0	0	0	0	0	0	0	0	0	0	0	0	0	0	0	0	0
	Lux			0	0	0	0	0	0	0	0	0	0	0	0	0	0	0	0	0	0
	Econ			0	0	0	0	0	0	0	0	0	0	0	0	0	0	0	0	0	0
CNG	Mid			0	0	0	0	0	0	0	0	0	0	0	0	0	0	0	0	0	0
	Lux			0	0	0	0	0	0	0	0	0	0	0	0	0	0	0	0	0	0
	Econ			0	0	0	0	0	0	0	0	0	0	0	0	0	0	0	0	1.80883e-05	2.19634e-05
Hybrid	Mid			0	0	0	0	0	0	0	0	0	0	2.12641e-05	4.86547e-05	4.86034e-05	4.91718e-05	4.97293e-05	5.01699e-05	0.000111021	0.000151681
	Lux			0	0	0	0	0	0	0	0	0	0	0	0	0	0	0	0	0	0
	Econ			0	0	0	0	0	0	0	0	0	0	0	0	0	0	0	0	0	0
Electric	Mid			0	0	0	0	0	0	0	0	0	0	0	0	0	0	0	0	0	0
	Lux			0	0	0	0	0	0	0	0	0	0	0	0	0	0	0	0	0	0
	Econ			0	0	0	0	0	0	0	0	0	0	0	0	0	0	0	0	0	0
Bikes	Lux			0	0	0	0	0	0	0	0	0	0	0	0	0	0	0	0	0	0
	Adv Econ			0	0	0	0	0	0	0	0	0	0	0	0	0	0	0	0	0	0
	Adv Lux			0	0	0	0	0	0	0	0	0	0	0	0	0	0	0	0	0	0
Saudi Arabia	55			1995	1996	1997	1998	1999	2000	2001	2002	2003	2004	2005	2006	2007	2008	2009	2010	2011	2012
	Econ			0	0	0	0	0	0	0	0	0	0.103369	0.113148	0.128813	0.14216	0.152181	0.160195	0.172954	0.180286	0.190099
Petrol	Mid			0	0	0	0	0	0	0	0	0	0.444943	0.44509	0.437212	0.425807	0.416395	0.410124	0.397697	0.385586	0.367351
	Lux			0	0	0	0	0	0	0	0	0	0.318691	0.307078	0.294305	0.285626	0.279988	0.274451	0.269834	0.270789	0.27339
	Econ			0	0	0	0	0	0	0	0	0	0	0	0	0	0	0	0	0	0
Adv Petrol	Mid			0	0	0	0	0	0	0	0	0	0	0	0	0	0	0	0	0	0
	Lux			0	0	0	0	0	0	0	0	0	0	0	0	0	0	0	0	0	0
	Econ			0	0	0	0	0	0	0	0	0	0.00184366	0.0022679	0.00285295	0.0033695	0.003847	0.00422114	0.00469552	0.00667479	0.0081571
Diesel	Mid			0	0	0	0	0	0	0	0	0	0.0765699	0.0739602	0.071468	0.0696628	0.0675431	0.0646916	0.0615378	0.0565879	0.0549211
	Lux			0	0	0	0	0	0	0	0	0	0.0545838	0.0584349	0.0653008	0.0733266	0.0799972	0.0862669	0.0932313	0.0999469	0.105908
	Econ			0	0	0	0	0	0	0	0	0	0	0	0	0	0	0	0	0	0
Adv Diesel	Mid			0	0	0	0	0	0	0	0	0	0	0	0	0	0	0	0	0	0
	Lux			0	0	0	0	0	0	0	0	0	0	0	0	0	0	0	0	0	0
	Econ			0	0	0	0	0	0	0	0	0	0	0	0	0	0	0	0	0	0
CNG	Mid			0	0	0	0	0	0	0	0	0	0	0	0	0	0	0	0	0	0
	Lux			0	0	0	0	0	0	0	0	0	0	0	0	0	0	0	0	0	0
	Econ			0	0	0	0	0	0	0	0	0	0	0	0	0	0	0	0	1.80883e-05	2.19634e-05
Hybrid	Mid			0	0	0	0	0	0	0	0	0	0	2.12641e-05	4.86547e-05	4.86034e-05	4.91718e-05	4.97293e-05	5.01699e-05	0.000111021	0.000151681
	Lux			0	0	0	0	0	0	0	0	0	0	0	0	0	0	0	0	0	0
	Econ			0	0	0	0	0	0	0	0	0	0	0	0	0	0	0	0	0	0
Electric	Mid			0	0	0	0	0	0	0	0	0	0	0	0	0	0	0	0	0	0
	Lux			0	0	0	0	0	0	0	0	0	0	0	0	0	0	0	0	0	0
	Econ			0	0	0	0	0	0	0	0	0	0	0	0	0	0	0	0	0	0
Bikes	Lux			0	0	0	0	0	0	0	0	0	0	0	0	0	0	0	0	0	0
	Adv Econ			0	0	0	0	0	0	0	0	0	0	0	0	0	0	0	0	0	0
	Adv Lux			0	0	0	0	0	0	0	0	0	0	0	0	0	0	0	0	0	0
Nigeria	56			1995	1996	1997	1998	1999	2000	2001	2002	2003	2004	2005	2006	2007	2008	2009	2010	2011	2012
	Econ			0	0	0	0	0	0	0	0	0	0.103369	0.113148	0.128813	0.14216	0.152181	0.160195	0.172954	0.180286	0.190099
Petrol	Mid			0	0	0	0	0	0	0	0	0	0.444943	0.44509	0.437212	0.425807	0.416395	0.410124	0.397697	0.385586	0.367351
	Lux			0	0	0	0	0	0	0	0	0	0.318691	0.307078	0.294305	0.285626	0.279988	0.274451	0.269834	0.270789	0.27339
	Econ			0	0	0	0	0	0	0	0	0	0	0	0	0	0	0	0	0	0
Adv Petrol	Mid			0	0	0	0	0	0	0	0	0	0	0	0	0	0	0	0	0	0
	Lux			0	0	0	0	0	0	0	0	0	0	0	0	0	0	0	0	0	0
	Econ			0	0	0	0	0	0	0	0	0	0.00184366	0.0022679	0.00285295	0.0033695	0.003847	0.00422114	0.00469552	0.00667479	0.0081571
Diesel	Mid			0	0	0	0	0	0	0	0	0	0.0765699	0.0739602	0.071468	0.0696628	0.0675431	0.0646916	0.0615378	0.0565879	0.0549211
	Lux			0	0	0	0	0	0	0	0	0	0.0545838	0.0584349	0.0653008	0.0733266	0.0799972	0.0862669	0.0932313	0.0999469	0.105908
	Econ			0	0	0	0	0	0	0	0	0	0	0	0	0	0	0	0	0	0
Adv Diesel	Mid			0	0	0	0	0	0	0	0	0	0	0	0	0	0	0	0	0	0
	Lux			0	0	0	0	0	0	0	0	0	0	0	0	0	0	0	0	0	0
	Econ			0	0	0	0	0	0	0	0	0	0	0	0	0	0	0	0	0	0
CNG	Mid			0	0	0	0	0	0	0	0	0	0	0	0	0	0	0	0	0	0
	Lux			0	0	0	0	0	0	0	0	0	0	0	0	0	0	0	0	0	0
	Econ			0	0	0	0	0	0	0	0	0	0	0	0	0	0	0	0	1.80883e-05	2.19634e-05
Hybrid	Mid			0	0	0	0	0	0	0	0	0	0	2.12641e-05	4.86547e-05	4.86034e-05	4.91718e-05	4.97293e-05	5.01699e-05	0.000111021	0.000151681
	Lux			0	0	0	0	0	0	0	0	0	0	0	0	0	0	0	0	0	0
	Econ			0	0	0	0	0	0	0	0	0	0	0	0	0	0	0	0	0	0
Electric	Mid			0	0	0	0	0	0	0	0	0	0	0	0	0	0	0	0	0	0
	Lux			0	0	0	0	0	0	0	0	0	0	0	0	0	0	0	0	0	0
	Econ			0	0	0	0	0	0	0	0	0	0	0	0	0	0	0	0	0	0
Bikes	Lux			0	0	0	0	0	0	0	0	0	0	0	0	0	0	0	0	0	0
	Adv Econ			0	0	0	0	0	0	0	0	0	0	0	0	0	0	0	0	0	0
	Adv Lux			0	0	0	0	0	0	0	0	0	0	0	0	0	0	0	0	0	0
South Africa	57			1995	1996	1997	1998	1999	2000	2001	2002	2003	2004	2005	2006	2007	2008	2009	2010	2011	2012
	Econ			0	0	0	0	0	0	0	0	0	0.103369	0.113148	0.128813	0.14216	0.152181	0.160195	0.172954	0.180286	0.190099
Petrol	Mid			0	0	0	0	0	0	0	0	0	0.444943	0.44509	0.437212	0.425807	0.416395	0.410124	0.397697	0.385586	0.367351
	Lux			0	0	0	0	0	0	0	0	0	0.318691	0.307078	0.294305	0.285626	0.279988	0.274451	0.269834	0.270789	0.27339
	Econ			0	0	0	0	0	0	0	0	0	0	0	0	0	0	0	0	0	0
Adv Petrol	Mid			0	0	0	0	0	0	0	0	0	0	0	0	0	0	0	0	0	0
	Lux			0	0	0	0	0	0	0	0	0	0	0	0	0	0	0	0	0	0
	Econ			0	0	0	0	0	0	0	0	0	0.00184366	0.0022679	0.00285295	0.0033695	0.003847	0.00422114	0.00469552	0.00667479	0.0081571
Diesel	Mid			0	0	0	0	0	0	0	0	0	0.0765699	0.0739602	0.071468	0.0696628	0.0675431	0.0646916	0.0615378	0.0565879	0.0549211
	Lux			0	0	0	0	0	0	0	0	0	0.0545838	0.0584349	0.0653008	0.0733266	0.0799972	0.0862669	0.0932313	0.0999469	0.105908
	Econ			0	0	0	0	0	0	0	0	0	0	0	0	0	0	0	0	0	0
Adv Diesel	Mid			0	0	0	0	0	0	0	0	0	0	0	0	0	0	0	0	0	0
	Lux			0	0	0	0	0	0	0	0	0	0	0	0	0	0	0	0	0	0
	Econ			0	0	0	0	0	0	0	0	0	0	0	0	0	0	0	0	0	0
CNG	Mid			0	0	0	0	0	0	0	0	0	0	0	0	0	0	0	0	0	0
	Lux			0	0	0	0	0	0	0	0	0	0	0	0	0	0	0	0	0	0
	Econ			0	0	0	0	0	0	0	0	0	0	0	0	0	0	0	0	1.80883e-05	2.19634e-05
Hybrid	Mid			0	0	0	0	0	0	0	0	0	0	2.12641e-05	4.86547e-05	4.86034e-05	4.91718e-05	4.97293e-05	5.01699e-05	0.000111021	0.000151681
	Lux			0	0	0	0	0	0	0	0	0	0	0	0	0	0	0	0	0	0
	Econ			0	0	0	0	0	0	0	0	0	0	0	0	0	0	0	0	0	0
Electric	Mid			0	0	0	0	0	0	0	0	0	0	0	0	0	0	0	0	0	0
	Lux			0	0	0	0	0	0	0	0	0	0	0	0	0	0	0	0	0	0
	Econ			0	0	0	0	0	0	0	0	0	0	0	0	0	0	0	0	0	0
Bikes	Lux			0	0	0	0	0	0	0	0	0	0	0	0	0	0	0	0	0	0
	Adv Econ			0	0	0	0	0	0	0	0	0	0	0	0	0	0	0	0	0	0
	Adv Lux			0	0	0	0	0	0	0	0	0	0	0	0	0	0	0	0	0	0
Rest of Africa	58			1995	1996	1997	1998	1999	2000	2001	2002	2003	2004	2005	2006	2007	2008	2009	2010	2011	2012
	Econ			0	0	0	0	0	0	0	0	0	0.103369	0.113148	0.128813	0.14216	0.152181	0.160195	0.172954	0.180286	0.190099
Petrol	Mid			0	0	0	0	0	0	0	0	0	0.444943	0.44509	0.437212	0.425807	0.416395	0.410124	0.397697	0.385586	0.367351
	Lux			0	0	0	0	0	0	0	0	0	0.318691	0.307078	0.294305	0.285626	0.279988	0.274451	0.269834	0.270789	0.27339
	Econ			0	0	0	0	0	0	0	0	0	0	0	0	0	0	0	0	0	0
Adv Petrol	Mid			0	0	0	0	0	0	0	0	0	0	0	0	0	0	0	0	0	0
	Lux			0	0	0	0	0	0	0	0	0	0	0	0	0	0	0	0	0	0
	Econ			0	0	0	0	0	0	0	0	0	0.00184366	0.0022679	0.00285295	0.0033695	0.003847	0.00422114	0.00469552	0.00667479	0.0081571
Diesel	Mid			0	0	0	0	0	0	0	0	0	0.0765699	0.0739602	0.071468	0.0696628	0.0675431	0.0646916	0.0615378	0.0565879	0.0549211
	Lux			0	0	0	0	0	0	0	0	0	0.0545838	0.0584349	0.0653008	0.0733266	0.0799972	0.0862669	0.0932313	0.0999469	0.105908
	Econ			0	0	0	0	0	0	0	0	0	0	0	0	0	0	0	0	0	0
Adv Diesel	Mid			0	0	0	0	0	0	0	0	0	0	0	0	0	0	0	0	0	0
	Lux			0	0	0	0	0	0	0	0	0	0	0	0	0	0	0	0	0	0
	Econ			0	0	0	0	0	0	0	0	0	0	0	0	0	0	0	0	0	0
CNG	Mid			0	0	0	0	0	0	0	0	0	0	0	0	0	0	0	0	0	0
	Lux			0	0	0	0	0	0	0	0	0	0	0	0	0	0	0	0	0	0
	Econ			0	0	0	0	0	0	0	0	0	0	0	0	0	0	0	0	1.80883e-05	2.19634e-05
Hybrid	Mid			0	0	0	0	0	0	0	0	0	0	2.12641e-05	4.86547e-05	4.86034e-05	4.91718e-05	4.97293e-05	5.01699e-05	0.000111021	0.000151681
	Lux			0	0	0	0	0	0	0	0	0	0	0	0	0	0	0	0	0	0
	Econ			0	0	0	0	0	0	0	0	0	0	0	0	0	0	0	0	0	0
Electric	Mid			0	0	0	0	0	0	0	0	0	0	0	0	0	0	0	0	0	0
	Lux			0	0	0	0	0	0	0	0	0	0	0	0	0	0	0	0	0	0
	Econ			0	0	0	0	0	0	0	0	0	0	0	0	0	0	0	0	0	0
Bikes	Lux			0	0	0	0	0	0	0	0	0	0	0	0	0	0	0	0	0	0
	Adv Econ			0	0	0	0	0	0	0	0	0	0	0	0	0	0	0	0	0	0
	Adv Lux			0	0	0	0	0	0	0	0	0	0	0	0	0	0	0	0	0	0
Africa OPEC	59			1995	1996	1997	1998	1999	2000	2001	2002	2003	2004	2005	2006	2007	2008	2009	2010	2011	2012
	Econ			0	0	0	0	0	0	0	0	0	0.103369	0.113148	0.128813	0.14216	0.152181	0.160195	0.172954	0.180286	0.190099
Petrol	Mid			0	0	0	0	0	0	0	0	0	0.444943	0.44509	0.437212	0.425807	0.416395	0.410124	0.397697	0.385586	0.367351
	Lux			0	0	0	0	0	0	0	0	0	0.318691	0.307078	0.294305	0.285626	0.279988	0.274451	0.269834	0.270789	0.27339
	Econ			0	0	0	0	0	0	0	0	0	0	0	0	0	0	0	0	0	0
Adv Petrol	Mid			0	0	0	0	0	0	0	0	0	0	0	0	0	0	0	0	0	0
	Lux			0	0	0	0	0	0	0	0	0	0	0	0	0	0	0	0	0	0
	Econ			0	0	0	0	0	0	0	0	0	0.00184366	0.0022679	0.00285295	0.0033695	0.003847	0.00422114	0.00469552	0.00667479	0.0081571
Diesel	Mid			0	0	0	0	0	0	0	0	0	0.0765699	0.0739602	0.071468	0.0696628	0.0675431	0.0646916	0.0615378	0.0565879	0.0549211
	Lux			0	0	0	0	0	0	0	0	0	0.0545838	0.0584349	0.0653008	0.0733266	0.0799972	0.0862669	0.0932313	0.0999469	0.105908
	Econ			0	0	0	0	0	0	0	0	0	0	0	0	0	0	0	0	0	0
Adv Diesel	Mid			0	0	0	0	0	0	0	0	0	0	0	0	0	0	0	0	0	0
	Lux			0	0	0	0	0	0	0	0	0	0	0	0	0	0	0	0	0	0
	Econ			0	0	0	0	0	0	0	0	0	0	0	0	0	0	0	0	0	0
CNG	Mid			0	0	0	0	0	0	0	0	0	0	0	0	0	0	0	0	0	0
	Lux			0	0	0	0	0	0	0	0	0	0	0	0	0	0	0	0	0	0
	Econ			0	0	0	0	0	0	0	0	0	0	0	0	0	0	0	0	1.80883e-05	2.19634e-05
Hybrid	Mid			0	0	0	0	0	0	0	0	0	0	2.12641e-05	4.86547e-05	4.86034e-05	4.91718e-05	4.97293e-05	5.01699e-05	0.000111021	0.000151681
	Lux			0	0	0	0	0	0	0	0	0	0	0	0	0	0	0	0	0	0
	Econ			0	0	0	0	0	0	0	0	0	0	0	0	0	0	0	0	0	0
Electric	Mid			0	0	0	0	0	0	0	0	0	0	0	0	0	0	0	0	0	0
	Lux			0	0	0	0	0	0	0	0	0	0	0	0	0	0	0	0	0	0
	Econ			0	0	0	0	0	0	0	0	0	0	0	0	0	0	0	0	0	0
Bikes	Lux			0	0	0	0	0	0	0	0	0	0	0	0	0	0	0	0	0	0
	Adv Econ			0	0	0	0	0	0	0	0	0	0	0	0	0	0	0	0	0	0
	Adv Lux			0	0	0	0	0	0	0	0	0	0	0	0	0	0	0	0	0	0

## Sheet: Costs
FTT-Transport cost assumptions
1	Belgium	Prices of cars (USD/vehicle)	Std of price (USD/vehicle)	fuel cost (USD/km)	std fuel cost (USD/km)	O&M costs (USD/km)	std O&M (USD/km)	Discount rate	lifetime (y)	energy use (MJ/vkm)	Distance travelled per year (km/y)	occupancy rate (p/seat)	Capacity factor (Mpkm/kseats-y)	Gamma (no units)	CO2Emissions (gCO2/km)	Seats/Veh	Learning exponent	Turnove rate (y)	Cum cap (kseats)
	Econ	18683	4396	0.0946207	0.0126724	0.038	0.02	0.15	12	1.58345	18361	0.375	6.88537	0.12	109.733	4	-0.0144996	4	378000
Petrol	Mid	32185	8164	0.123345	0.0135172	0.051	0.03	0.15	12	2.06414	18361	0.375	6.88537	-0.36	143.045	4	-0.0144996	4	378000
	Lux	99538	49455	0.201914	0.0566034	0.064	0.03	0.15	12	3.37897	18361	0.375	6.88537	-1.3586	234.162	4	-0.0144996	4	378000
	Econ	18683	4396	0.0760345	0.0126724	0.038	0.02	0.15	12	1.38	18361	0.375	6.88537	0.12	98.7597	4	-0.0740006	4	378000
Adv Petrol	Mid	32185	8164	0.109828	0.0135172	0.051	0.03	0.15	12	1.68	18361	0.375	6.88537	-0.36	128.74	4	-0.0740006	4	378000
	Lux	99538	49455	0.160517	0.0566034	0.064	0.03	0.15	12	3.04107	18361	0.375	6.88537	-1.3586	210.746	4	-0.0740006	4	378000
	Econ	22608	3297	0.0689434	0.00995849	0.038	0.02	0.15	12	0.95	18361	0.375	6.88537	-0.203256	100.105	4	-0.0144996	4	378000
Diesel	Mid	33755	7065	0.0766038	0.0145547	0.051	0.03	0.15	12	1.106	18361	0.375	6.88537	-0.534882	117.123	4	-0.0144996	4	378000
	Lux	54793	14601	0.11797	0.0252792	0.064	0.04	0.15	12	1.47	18361	0.375	6.88537	-0.95349	155.927	4	-0.0144996	4	378000
	Econ	22608	3297	0.0844828	0.00995849	0.038	0	0.15	12	0.855	18361	0.375	6.88537	-0.203256	90.0944	4	-0.0740006	4	378000
Adv Diesel	Mid	33755	7065	0.0946207	0.0145547	0.051	0	0.15	12	0.9954	18361	0.375	6.88537	-0.534882	105.41	4	-0.0740006	4	378000
	Lux	54793	14601	0.0946207	0.0252792	0.064	0	0.15	12	1.323	18361	0.375	6.88537	-0.95349	140.334	4	-0.0740006	4	378000
	Econ	21485.4	1000	0.0482583	0.0552	0.039	0.02	0.15	12	1.508	18361	0.375	6.88537	-0.039534	84.5988	4	-0.0144996	4	378000
CNG	Mid	37012.8	3000	0.0707234	0.069	0.056	0.03	0.15	12	2.21	18361	0.375	6.88537	-0.42	123.981	4	-0.0144996	4	378000
	Lux	114469	5000	0.0815399	0.0759	0.066	0.04	0.15	12	2.548	18361	0.375	6.88537	-0.984654	142.943	4	-0.0144996	4	378000
	Econ	29202	2826	0.0844828	0.00337931	0.039	0.03	0.15	12	1.41379	18361	0.375	6.88537	-1.2	97.9759	4	-0.152003	4	8186.43
Hybrid	Mid	34540	6594	0.0726552	0.0092931	0.056	0.04	0.15	12	1.21586	18361	0.375	6.88537	-1.5	84.2592	4	-0.152003	4	8186.43
	Lux	78343	9263	0.12419	0.0168966	0.066	0.04	0.15	12	2.07828	18361	0.375	6.88537	-1.23256	144.025	4	-0.152003	4	8186.43
	Econ	10990	157	0	0	0.046	0.04	0.15	12	0.21	18361	0.375	6.88537	0	0	4	-0.152003	4	485.695
Electric	Mid	44745	1256	0	0	0.065	0.05	0.15	12	0.54	18361	0.375	6.88537	-1.56	0	4	-0.152003	4	485.695
	Lux	89961	2355	0	0	0.08	0.06	0.15	12	0.58	18361	0.375	6.88537	-2.4	0	4	-0.152003	4	485.695
	Econ	3808	1326	0.0403828	0.00312586	0.03	0.03	0.15	7	0.675793	9180.5	0.55	5.04928	0.613032	46.8325	2	-0.0144996	3	1510000
Bikes	Lux	14932	5760	0.126893	0.0394534	0.03	0.03	0.15	7	2.12352	9180.5	0.55	5.04928	-0.48	147.16	2	-0.0144996	3	1510000
Electric	Adv Econ	3808	1326	0.0403828	0.0946207	0.03	0.03	0.15	7	0.089625	9180.5	0.55	5.04928	0.613032	0	2	-0.0144996	3	1510000
Bikes	Adv Lux	14932	5760	0.0946207	0.0946207	0.03	0.03	0.15	7	0.555534	9180.5	0.55	5.04928	-0.48	0	2	-0.0144996	3	1510000
																						Technology learning spillover Matrix
2	Denmark	Prices of cars (USD/vehicle)	Std of price (USD/vehicle)	fuel cost (USD/km)	std fuel cost (USD/km)	O&M costs (USD/km)	std O&M (USD/km)	Discount rate	lifetime (y)	energy use (MJ/vkm)	Distance travelled per year (km/y)	occupancy rate (p/seat)	Capacity factor (Mpkm/kseats-y)	Gamma (no units)	CO2Emissions (gCO2/km)	Seats/Veh	Learning exponent	Turnove rate (y)	Cum cap (kseats)			B matrix	P Econ	P Mid	P Lux	Adv P Econ	Adv P Mid	Adv P Lux	D Econ	D Mid	D Lux	Adv D Econ	Adv D Mid	Adv D Lux	CNG Econ	CNG Mid	CNG Lux	H Econ	H Mid	H Lux	EV Econ	EV Mid	EV Lux	2W Econ	2W Lux	Adv 2W Econ	Adv 2W Lux
	Econ	18683	4396	0.0946207	0.0126724	0.038	0.02	0.15	12	1.58345	15390	0.375	5.77125	0.3	109.733	4	-0.0144996	4			1	P Econ	1	1	1	1	1	1	0.5	0.5	0.5	0.5	0.5	0.5	0.5	0.5	0.5	0	0	0	0	0	0	0	0	0	0
Petrol	Mid	32185	8164	0.123345	0.0135172	0.051	0.03	0.15	12	2.06414	15390	0.375	5.77125	-0.11628	143.045	4	-0.0144996	4			2	P Mid	1	1	1	1	1	1	0.5	0.5	0.5	0.5	0.5	0.5	0.5	0.5	0.5	0	0	0	0	0	0	0	0	0	0
	Lux	99538	49455	0.201914	0.0566034	0.064	0.03	0.15	12	3.37897	15390	0.375	5.77125	-1.15303	234.162	4	-0.0144996	4	Note: gasoline = 69300 kg/TJ (g/GJ)		3	P Lux	1	1	1	1	1	1	0.5	0.5	0.5	0.5	0.5	0.5	0.5	0.5	0.5	0	0	0	0	0	0	0	0	0	0
	Econ	18683	4396	0.0760345	0.0126724	0.038	0.02	0.15	12	1.4251	15390	0.375	5.77125	0.3	98.7597	4	-0.0740006	4	Note: energy use electric cars based on		4	Adv P Econ	1	1	1	1	1	1	0.5	0.5	0.5	0.5	0.5	0.5	0.5	0.5	0.5	0	0	0	0	0	0	0	0	0	0
Adv Petrol	Mid	32185	8164	0.109828	0.0135172	0.051	0.03	0.15	12	1.85772	15390	0.375	5.77125	-0.11628	128.74	4	-0.0740006	4	the cars: Twizzy (Econ), Leaf (Mid), Tesla (Lux)		5	Adv P Mid	1	1	1	1	1	1	0.5	0.5	0.5	0.5	0.5	0.5	0.5	0.5	0.5	0	0	0	0	0	0	0	0	0	0
	Lux	99538	49455	0.160517	0.0566034	0.064	0.03	0.15	12	3.04107	15390	0.375	5.77125	-1.15303	210.746	4	-0.0740006	4			6	Adv P Lux	1	1	1	1	1	1	0.5	0.5	0.5	0.5	0.5	0.5	0.5	0.5	0.5	0	0	0	0	0	0	0	0	0	0
	Econ	22608	3297	0.0689434	0.00995849	0.038	0.02	0.15	12	1.35094	15390	0.375	5.77125	0.18	100.105	4	-0.0144996	4			7	D Econ	0.5	0.5	0.5	0.5	0.5	0.5	1	1	1	1	1	1	0	0	0	0	0	0	0	0	0	0	0	0	0
Diesel	Mid	33755	7065	0.0766038	0.0145547	0.051	0.03	0.15	12	1.5806	15390	0.375	5.77125	-0.18	117.123	4	-0.0144996	4			8	D Mid	0.5	0.5	0.5	0.5	0.5	0.5	1	1	1	1	1	1	0	0	0	0	0	0	0	0	0	0	0	0	0
	Lux	54793	14601	0.11797	0.0252792	0.064	0.04	0.15	12	2.10427	15390	0.375	5.77125	-0.6	155.927	4	-0.0144996	4			9	D Lux	0.5	0.5	0.5	0.5	0.5	0.5	1	1	1	1	1	1	0	0	0	0	0	0	0	0	0	0	0	0	0
	Econ	22608	3297	0.0844828	0.00995849	0.038	0	0.15	12	1.21585	15390	0.375	5.77125	0.18	90.0944	4	-0.0740006	4			10	Adv D Econ	0.5	0.5	0.5	0.5	0.5	0.5	1	1	1	1	1	1	0	0	0	0	0	0	0	0	0	0	0	0	0
Adv Diesel	Mid	33755	7065	0.0946207	0.0145547	0.051	0	0.15	12	1.42254	15390	0.375	5.77125	-0.18	105.41	4	-0.0740006	4			11	Adv D Mid	0.5	0.5	0.5	0.5	0.5	0.5	1	1	1	1	1	1	0	0	0	0	0	0	0	0	0	0	0	0	0
	Lux	54793	14601	0.0946207	0.0252792	0.064	0	0.15	12	1.89385	15390	0.375	5.77125	-0.6	140.334	4	-0.0740006	4			12	Adv D Lux	0.5	0.5	0.5	0.5	0.5	0.5	1	1	1	1	1	1	0	0	0	0	0	0	0	0	0	0	0	0	0
	Econ	21485.4	1000	0.0482583	0.0552	0.039	0.02	0.15	12	1.508	15390	0.375	5.77125	0	84.5988	4	-0.0144996	4			13	CNG Econ	0.5	0.5	0.5	0.5	0.5	0.5	0	0	0	0	0	0	1	1	1	0	0	0	0	0	0	0	0	0	0
CNG	Mid	37012.8	3000	0.0707234	0.069	0.056	0.03	0.15	12	2.21	15390	0.375	5.77125	0	123.981	4	-0.0144996	4			14	CNG Mid	0.5	0.5	0.5	0.5	0.5	0.5	0	0	0	0	0	0	1	1	1	0	0	0	0	0	0	0	0	0	0
	Lux	114469	5000	0.0815399	0.0759	0.066	0.04	0.15	12	2.548	15390	0.375	5.77125	0	142.943	4	-0.0144996	4			15	CNG Lux	0.5	0.5	0.5	0.5	0.5	0.5	0	0	0	0	0	0	1	1	1	0	0	0	0	0	0	0	0	0	0
	Econ	29202	2826	0.0844828	0.00337931	0.039	0.03	0.15	12	1.41379	15390	0.375	5.77125	-0.329304	97.9759	4	-0.152003	4			16	H Econ	0	0	0	0	0	0	0	0	0	0	0	0	0	0	0	1	1	1	0.5	0.5	0.5	0	0	0	0
Hybrid	Mid	34540	6594	0.0726552	0.0092931	0.056	0.04	0.15	12	1.21586	15390	0.375	5.77125	-0.84	84.2592	4	-0.152003	4			17	H Mid	0	0	0	0	0	0	0	0	0	0	0	0	0	0	0	1	1	1	0.5	0.5	0.5	0	0	0	0
	Lux	78343	9263	0.12419	0.0168966	0.066	0.04	0.15	12	2.07828	15390	0.375	5.77125	-1.13953	144.025	4	-0.152003	4			18	H Lux	0	0	0	0	0	0	0	0	0	0	0	0	0	0	0	1	1	1	0.5	0.5	0.5	0	0	0	0
	Econ	10990	157	0	0	0.046	0.04	0.15	12	0.21	15390	0.375	5.77125	0	0	4	-0.152003	4			19	EV Econ	0	0	0	0	0	0	0	0	0	0	0	0	0	0	0	0.5	0.5	0.5	1	1	1	0	0	0	0
Electric	Mid	44745	1256	0	0	0.065	0.05	0.15	12	0.54	15390	0.375	5.77125	-0.674418	0	4	-0.152003	4			20	EV Mid	0	0	0	0	0	0	0	0	0	0	0	0	0	0	0	0.5	0.5	0.5	1	1	1	0	0	0	0
	Lux	89961	2355	0	0	0.08	0.06	0.15	12	0.58	15390	0.375	5.77125	-1.63907	0	4	-0.152003	4			21	EV Lux	0	0	0	0	0	0	0	0	0	0	0	0	0	0	0	0.5	0.5	0.5	1	1	1	0	0	0	0
	Econ	3808	1326	0.0403828	0.00312586	0.03	0.03	0.15	7	0.675793	7695	0.55	4.23225	1.02	46.8325	2	-0.0144996	3			22	2W Econ	0	0	0	0	0	0	0	0	0	0	0	0	0	0	0	0	0	0	0	0	0	1	1	1	1
Bikes	Lux	14932	5760	0.126893	0.0394534	0.03	0.03	0.15	7	2.12352	7695	0.55	4.23225	-0.284184	147.16	2	-0.0144996	3			23	2W Lux	0	0	0	0	0	0	0	0	0	0	0	0	0	0	0	0	0	0	0	0	0	1	1	1	1
Electric	Adv Econ	3808	1326	0.0403828	0.0946207	0.03	0.03	0.15	7	0.089625	7695	0.55	4.23225	1.02	0	2	-0.0144996	3			24	Adv 2W Econ	0	0	0	0	0	0	0	0	0	0	0	0	0	0	0	0	0	0	0	0	0	1	1	1	1
Bikes	Adv Lux	14932	5760	0.0946207	0.0946207	0.03	0.03	0.15	7	0.555534	7695	0.55	4.23225	-0.284184	0	2	-0.0144996	3			25	Adv 2W Lux	0	0	0	0	0	0	0	0	0	0	0	0	0	0	0	0	0	0	0	0	0	1	1	1	1
																					Sales history	kveh
3	Germany	Prices of cars (USD/vehicle)	Std of price (USD/vehicle)	fuel cost (USD/km)	std fuel cost (USD/km)	O&M costs (USD/km)	std O&M (USD/km)	Discount rate	lifetime (y)	energy use (MJ/vkm)	Distance travelled per year (km/y)	occupancy rate (p/seat)	Capacity factor (Mpkm/kseats-y)	Gamma (no units)	CO2Emissions (gCO2/km)	Seats/Veh	Learning exponent	Turnove rate (y)	Cum cap (kseats)				1990	1991	1992	1993	1994	1995	1996	1997	1998	1999	2000	2001	2002	2003	2004	2005	2006	2007	2008	2009	2010	2011	2012		Tech Change Factor
	Econ	18683	4396	0.0946207	0.0126724	0.038	0.02	0.15	12	1.58345	14195	0.375	5.32313	0.72	109.733	4	-0.0144996	4			1	Belgium	496	489.4	498.5	411.5	421.5	394.4	435.7	441.2	503.9	556.6	575.3	540.1	515.8	501.6	527.6	522.4	573.7	576.4	581.9	519.7	587.9	610.7	520.4	6862.34	1.0806
Petrol	Mid	32185	8164	0.123345	0.0135172	0.051	0.03	0.15	12	2.06414	14195	0.375	5.32313	0.3	143.045	4	-0.0144996	4			2	Denmark	82.4	85.4	84.9	83.7	141.7	138.1	145.4	155.3	165.9	147.9	125.8	105.4	119.3	102.7	129.3	157.6	166.4	173.6	160.5	134.8	173	182	183.7		1.08256
	Lux	99538	49455	0.201914	0.0566034	0.064	0.03	0.15	12	3.37897	14195	0.375	5.32313	-0.6	234.162	4	-0.0144996	4			3	Germany	3212	3561.1	4088.7	3379.9	3516.4	3656.8	3908.7	3973.7	4142.7	4200.2	3739.6	3681	3551.6	3521.2	3521.6	3608.1	3743.7	3409.3	3335.8	4020.9	3103.5	3355.5	3260.8		1.07689
	Econ	18683	4396	0.0760345	0.0126724	0.038	0.02	0.15	12	1.4251	14195	0.375	5.32313	0.72	98.7597	4	-0.0740006	4			4	Greece	152.6	207	243.5	196.3	150.8	172.6	182.6	213.7	244.4	340.4	363	356.4	330.2	322.9	369.3	359.8	359.9	383.6	370.1	292.8	203.3	145.5	92.2		1.08922
Adv Petrol	Mid	32185	8164	0.109828	0.0135172	0.051	0.03	0.15	12	1.85772	14195	0.375	5.32313	0.3	128.74	4	-0.0740006	4			5	Spain	1108.2	1017	1122	883.9	1079.6	1024.3	1123.4	1289.2	1568.9	1810.6	1702	1666.2	1509	1570	1758.6	1849.7	2030.4	2010.1	1455.4	1131.4	1151.4	949.2	815.8		1.08592
	Lux	99538	49455	0.160517	0.0566034	0.064	0.03	0.15	12	3.04107	14195	0.375	5.32313	-0.6	210.746	4	-0.0740006	4			6	France	2543.1	2271.3	2345.7	1971.2	2236.8	2232.9	2468.2	2075.9	2305.4	2536.9	2505.7	2619	2480	2351.3	2363.5	2419.3	2414.7	2512.9	2478.2	2659.4	2627.8	2535.5	2185.6		1.07951
	Econ	22608	3297	0.0689434	0.00995849	0.038	0.02	0.15	12	1.35094	14195	0.375	5.32313	0.54	100.105	4	-0.0144996	4			7	Ireland	85.7	72.7	72.5	65.4	82.7	89.3	118.5	139.4	150.4	179.2	237.7	171.6	164	150.2	157.9	174.9	181.7	189.8	154.8	59.4	89.7	91	80.4		1.07902
Diesel	Mid	33755	7065	0.0766038	0.0145547	0.051	0.03	0.15	12	1.5806	14195	0.375	5.32313	0.18	117.123	4	-0.0144996	4			8	Italy	2757.1	2730	2842.3	2195.4	2209.2	2387	2398.2	3205.5	3303.1	3265.5	3259.6	3009.4	2839.1	2817.5	2818.6	2786.2	2880.8	3059.8	2693.1	2719.5	2370.5	2078.1	1659.9		1.07882
	Lux	54793	14601	0.11797	0.0252792	0.064	0.04	0.15	12	2.10427	14195	0.375	5.32313	-0.28	155.927	4	-0.0144996	4			9	Luxembourg	39.6	44.3	38.4	30.9	30.4	29.3	31.3	32.8	37.3	42.2	43.6	44.4	45.2	45.7	50.1	50.3	52.8	53.3	54.4	49.2	51.6	52.1	52.5		1.08532
	Econ	22608	3297	0.0844828	0.00995849	0.038	0	0.15	12	1.21585	14195	0.375	5.32313	0.54	90.0944	4	-0.0740006	4			10	Netherlands	577	510.7	532.4	432.3	510	524.9	550.9	561.8	627.3	700.9	684.2	604	581.4	551.4	540.4	522.9	547.6	579.2	586.5	499.3	589.6	649.2	581.3		1.07428
Adv Diesel	Mid	33755	7065	0.0946207	0.0145547	0.051	0	0.15	12	1.42254	14195	0.375	5.32313	0.18	105.41	4	-0.0740006	4			11	Austria	308.7	321.5	340.6	308.6	298.9	309	342.9	311.8	337.2	359.3	354.5	333.9	312.5	336.1	350.3	352.9	355.5	351.2	346.7	369.4	376.1	403	382		1.07938
	Lux	54793	14601	0.0946207	0.0252792	0.064	0	0.15	12	1.89385	14195	0.375	5.32313	-0.28	140.334	4	-0.0740006	4			12	Portugal	218.2	239	294.1	260.6	293.2	255.6	251.8	258.9	294.6	311.4	290.5	279.9	247	201	209.2	217.7	208.1	221.7	231.4	180.2	247.3	176.2	115.7		1.07247
	Econ	21485.4	1000	0.0482583	0.0552	0.039	0.02	0.15	12	1.508	14195	0.375	5.32313	0.56	84.5988	4	-0.0144996	4			13	Finland	149.1	102.5	78.5	65.8	77.2	89.9	102.1	112.8	136.7	150.2	146.2	120.6	130.7	166.2	168	178	182.5	164.3	173.9	118.2	134.7	144.2	129.5		1.08696
CNG	Mid	37012.8	3000	0.0707234	0.069	0.056	0.03	0.15	12	2.21	14195	0.375	5.32313	0.08	123.981	4	-0.0144996	4			14	Sweden	237.5	196.3	160.3	130.5	167.8	179.9	194.4	239.9	272.5	319.8	318.9	277.7	298.9	304.7	303.1	312.4	324.8	369.4	305.6	246.7	316.1	313.2	287.6		1.08242
	Lux	114469	5000	0.0815399	0.0759	0.066	0.04	0.15	12	2.548	14195	0.375	5.32313	-0.948372	142.943	4	-0.0144996	4			15	UK	2103.3	1668.8	1659.2	1836.8	1975.5	2014.3	2115	2264	2367.8	2350.3	2391.7	2628	2723.3	2734.8	2701.2	2572.5	2478	2548.4	2271.2	2106.7	2126.6	2034.9	2138.3		1.07969
	Econ	29202	2826	0.0844828	0.00337931	0.039	0.03	0.15	12	1.41379	14195	0.375	5.32313	-0.12	97.9759	4	-0.152003	4			16	Czech Republic	0	0	0	89.3	95.7	117	158.9	176.6	146.5	152.4	154.2	159.5	158.9	159.3	136.3	143	143.6	157.5	170.9	181.4	187.7	190	189.3		1.07754
Hybrid	Mid	34540	6594	0.0726552	0.0092931	0.056	0.04	0.15	12	1.21586	14195	0.375	5.32313	-0.38	84.2592	4	-0.152003	4			17	Estonia	0	0	0	0	0	3.3	4.7	9.6	8.7	7.2	10.4	13.1	15.4	16.5	17.5	21.1	27.9	34.6	27.5	11.1	11.6	17.7	18		1.1043
	Lux	78343	9263	0.12419	0.0168966	0.066	0.04	0.15	12	2.07828	14195	0.375	5.32313	-0.94	144.025	4	-0.152003	4			18	Cyprus	27.8	26.3	26.8	18.8	19.1	23.6	25.6	24.9	30.7	26.4	24.5	29.3	32.1	34.5	48.5	43.2	41.9	56.4	57.6	42.3	36.2	30.9	22.9		1.0991
	Econ	10990	157	0	0	0.046	0.04	0.15	12	0.21	14195	0.375	5.32313	0	0	4	-0.152003	4			19	Latvia	0	0	0	0	0	49.6	52.3	71.9	57.8	46.4	36.2	17.7	8	8.9	12	17.6	28.9	38.4	25.1	6.4	7.8	12.8	12.9		1.06351
Electric	Mid	44745	1256	0	0	0.065	0.05	0.15	12	0.54	14195	0.375	5.32313	-0.54	0	4	-0.152003	4			20	Lithuania	0	0	0	0	0	0	0	0	9.7	9.3	7.8	5	6.8	8.4	10.5	12.2	16.7	26	32.9	14.5	13.1	18.7	17.3		1.10673
	Lux	89961	2355	0	0	0.08	0.06	0.15	12	0.58	14195	0.375	5.32313	-1.2	0	4	-0.152003	4			21	Hungary	84.3	99.5	99.2	169.6	190.8	128	103.5	85.9	113.6	141.3	135.4	153.4	179.7	217.3	223.3	211.5	199.7	184.5	165.6	64.2	46.7	47	55.1		1.0921
	Econ	3808	1326	0.0403828	0.00312586	0.03	0.03	0.15	7	0.675793	7097.5	0.55	3.90363	1.4	46.8325	2	-0.0144996	3			22	Malta	9.4	5	10.5	8.1	0	0	0	10.1	10.4	12.3	11.8	10	10.9	11.3	6.7	7	7.2	7	5.3	6.1	5.1	7.1	6.7		1.06427
Bikes	Lux	14932	5760	0.126893	0.0394534	0.03	0.03	0.15	7	2.12352	7097.5	0.55	3.90363	0.200004	147.16	2	-0.0144996	3			23	Poland	408	762.7	488.6	441.1	389.3	319.5	401.6	487.1	524	650	490.1	340.3	330.2	370	335.3	262.7	287.7	392.8	466.7	423.8	414.4	373.2	341.3		1.07185
Electric	Adv Econ	3808	1326	0.0403828	0.0946207	0.03	0.03	0.15	7	0.089625	7097.5	0.55	3.90363	1.4	0	2	-0.0144996	3			24	Slovenia	70.1	62.6	57.4	60.7	47.7	62.4	60.2	65.3	72.2	83.5	66	57	54.2	66.7	69.4	68.8	69.4	81.8	85.3	68.7	68.9	67.4	54.7		1.08439
Bikes	Adv Lux	14932	5760	0.0946207	0.0946207	0.03	0.03	0.15	7	0.555534	7097.5	0.55	3.90363	0.200004	0	2	-0.0144996	3			25	Slovakia	0	0	0	0	0	0	108.8	87.1	77.9	60.1	55.5	68.5	67.5	63.7	61.4	62.7	65.5	66.9	77.6	80.9	71.2	75.1	75.9		1.07936
																					26	Bulgaria	39.5	34.2	46.1	71.9	78.6	75.8	71.3	29.4	71.5	57.4	64.6	115.5	57.3	48	57.8	30.8	38.3	48.7	53.2	31.8	20.5	23.3	24.3		1.06243
4	Greece	Prices of cars (USD/vehicle)	Std of price (USD/vehicle)	fuel cost (USD/km)	std fuel cost (USD/km)	O&M costs (USD/km)	std O&M (USD/km)	Discount rate	lifetime (y)	energy use (MJ/vkm)	Distance travelled per year (km/y)	occupancy rate (p/seat)	Capacity factor (Mpkm/kseats-y)	Gamma (no units)	CO2Emissions (gCO2/km)	Seats/Veh	Learning exponent	Turnove rate (y)	Cum cap (kseats)		27	Romania	82.6	82.6	83.6	84.5	85.6	87.5	97.4	94.3	116.6	97.5	67	72.4	89.5	107.4	145.9	216.3	261.5	320.4	278	138.8	112	97.6	69.9		1.11503
	Econ	18683	4396	0.0946207	0.0126724	0.038	0.02	0.15	12	1.58345	12309	0.375	4.61587	0.161552	109.733	4	-0.0144996	4			28	Norway	70.7	62.1	68	69.4	94.4	100.6	139.2	142.2	134	117.6	114.7	108.4	108.4	110.4	137.6	128	128	149.3	132.2	112.1	139.8	150.5	151		1.08103
Petrol	Mid	32185	8164	0.123345	0.0135172	0.051	0.03	0.15	12	2.06414	12309	0.375	4.61587	-0.299536	143.045	4	-0.0144996	4			29	Switzerland	361	341.8	316.8	286.1	293.8	295.1	299.8	300.1	323.8	345.1	367.3	366.9	342.5	319.2	317.3	310.1	315.2	332.6	337.4	310.9	335.5	364.9	377.9		1.07584
	Lux	99538	49455	0.201914	0.0566034	0.064	0.03	0.15	12	3.37897	12309	0.375	4.61587	-1.29675	234.162	4	-0.0144996	4			30	Iceland	6.9	9.6	7.5	5.8	5.5	6.5	8.1	10.3	13.7	15.6	13.8	7.4	7	10.1	12.4	19.2	18.7	18.3	10.4	2.6	3.4	5.6	8.8		1.09185
	Econ	18683	4396	0.0760345	0.0126724	0.038	0.02	0.15	12	1.4251	12309	0.375	4.61587	0.161552	98.7597	4	-0.0740006	4			31	Croatia	68.7	87.8	34.9	62	64.9	75.3	82.9	118.2	92.2	95.3	98.6	117.3	108.5	124.9	119.6	122.1	137.4	133.3	124.3	68.6	55.5	57	41.1		1.08913
Adv Petrol	Mid	32185	8164	0.109828	0.0135172	0.051	0.03	0.15	12	1.85772	12309	0.375	4.61587	-0.299536	128.74	4	-0.0740006	4			32	Turkey	284.2	275.5	333.4	454.9	261.8	216.9	244.2	324.1	296.5	289.2	292.6	151.6	106.7	254	543.4	666.3	762.7	549.3	498.5	511.5	646.4	792.6	734.6		1.09669
	Lux	99538	49455	0.160517	0.0566034	0.064	0.03	0.15	12	3.04107	12309	0.375	4.61587	-1.29675	210.746	4	-0.0740006	4			33	Macedonia	0	0	0	0	0	0	0	0	0	0	0	0	0	0	0	16	14.9	20.2	24.3	17.9	18.7	20.4	14.8		1.12013
	Econ	22608	3297	0.0689434	0.00995849	0.038	0.02	0.15	12	1.35094	12309	0.375	4.61587	0	100.105	4	-0.0144996	4			34	USA	9572.7	8432	8469	8741.8	9235	8850.2	8717.4	8459.4	8330	8855.2	8976.6	8597	8355.9	7939.8	7914	8114.9	8188.6	7968.8	7201.8	5700.5	5941.8	6390.9	7542.1		1.07482
Diesel	Mid	33755	7065	0.0766038	0.0145547	0.051	0.03	0.15	12	1.5806	12309	0.375	4.61587	-0.321552	117.123	4	-0.0144996	4			35	Japan	6710.8	6448.9	5876.9	5453.8	5403.8	5656.8	5888.6	5680.2	5156.1	4991.1	5039.8	5040.4	5212.5	5476	5468.1	5454.9	5342.1	5085.2	4749.9	4304.5	4592.5	3930.3	4974.2		1.07876
	Lux	54793	14601	0.11797	0.0252792	0.064	0.04	0.15	12	2.10427	12309	0.375	4.61587	-0.844652	155.927	4	-0.0144996	4			36	Canada	938.5	922.6	849.18	783.78	797.6	716.2	708.58	786.98	789.8	850	888.98	917.6	997.42	942.34	906.38	936.18	948.6	941	983.5	811.7	767.2	740.1	809		1.08184
	Econ	22608	3297	0.0844828	0.00995849	0.038	0	0.15	12	1.21585	12309	0.375	4.61587	0	90.0944	4	-0.0740006	4			37	Australia	508.2	437.3	469.9	473.4	519.4	547.6	564.6	634.4	707.7	681.7	691.8	680.8	723.5	615.6	828.6	864.7	854.9	930.9	906	844.8	933.2	913	998.2		1.08523
Adv Diesel	Mid	33755	7065	0.0946207	0.0145547	0.051	0	0.15	12	1.42254	12309	0.375	4.61587	-0.321552	105.41	4	-0.0740006	4			38	New Zealand	80.2	60.3	55.8	56.7	65.5	69.6	68.9	63.3	58.9	62.8	62	62.7	69.4	77.3	83.7	90.6	92	94.2	92.2	65	70.4	72.1	84.1		1.08849
	Lux	54793	14601	0.0946207	0.0252792	0.064	0	0.15	12	1.89385	12309	0.375	4.61587	-0.844652	140.334	4	-0.0740006	4			39	Russian Federation	0	0	0	0	0	0	0	736.4	768.6	813.4	854.3	962.2	1076.2	1241.6	1471.3	1590.1	2087.9	2511.2	2907.5	1476.9	1921.8	2662.8	2945.1		1.09659
	Econ	21485.4	1000	0.0482583	0.0552	0.039	0.02	0.15	12	1.508	12309	0.375	4.61587	-0.090544	84.5988	4	-0.0144996	4			40	Rest of Annex I	0	0	0	0	0	0	0	0	0	0	0	0	0	194.8	234	274.6	379	515.1	611.2	176.2	173.8	212.5	244		1.13089
CNG	Mid	37012.8	3000	0.0707234	0.069	0.056	0.03	0.15	12	2.21	12309	0.375	4.61587	-0.516588	123.981	4	-0.0144996	4			41	China	0	0	0	0	0	0	7564.1	8991.7	9510.4	11157.7	11210.8	12205.1	14301.1	17799.3	20108.1	21099.9	25261.3	26440.3	28276.9	33988	38139.8	39612.4	42495.2		1.09202
	Lux	114469	5000	0.0815399	0.0759	0.066	0.04	0.15	12	2.548	12309	0.375	4.61587	-1.57179	142.943	4	-0.0144996	4			42	India	3876.2	3189.3	3403.9	3644.6	3881.6	3794.2	3579.8	3868.4	4017.9	4089.9	4330.5	4929.9	5499.3	6238.7	7238.3	8106.5	9111.1	8406.1	8700.7	8962.8	11238.2	15382.4	139861		1.0538
	Econ	29202	2826	0.0844828	0.00337931	0.039	0.03	0.15	12	1.41379	12309	0.375	4.61587	-0.214572	97.9759	4	-0.152003	4			43	Mexico	414.1	446.6	471.8	432.6	478.2	217.9	338.1	506.9	660.2	685.6	890	1016.4	1118.5	1115.8	1197.1	1226	1314.9	1441.4	1529.1	1228.6	1412.8	1573.5	1704.3		1.08943
Hybrid	Mid	34540	6594	0.0726552	0.0092931	0.056	0.04	0.15	12	1.21586	12309	0.375	4.61587	-0.356588	84.2592	4	-0.152003	4			44	Brazil	655.8	692.1	630.7	917.6	1102.7	1307.6	1522	1768.6	1427.1	1452.8	1750.8	1987.1	2010.5	2016.7	2169.4	2393.2	2824.2	3575.5	4073.3	4053.8	4462.7	4692.2	5051.5		1.08941
	Lux	78343	9263	0.12419	0.0168966	0.066	0.04	0.15	12	2.07828	12309	0.375	4.61587	-1.11969	144.025	4	-0.152003	4			45	Argentina	103.3	146.4	352.4	417.8	341.1	329.8	339.2	366.4	382	321	270	160.5	66.1	128.6	215.5	422.6	445.3	647.2	682.5	623.2	797.6	963.9	894.4		1.08949
	Econ	10990	157	0	0	0.046	0.04	0.15	12	0.21	12309	0.375	4.61587	0	0	4	-0.152003	4			46	Colombia	60.7	0	0	122.7	97.7	133.7	119.2	135.9	191.5	145	152.9	135.3	85.9	108.6	186.1	313.1	322.1	537.5	525	545	662.5	685	687		1.09541
Electric	Mid	44745	1256	0	0	0.065	0.05	0.15	12	0.54	12309	0.375	4.61587	0	0	4	-0.152003	4			47	Rest of Latin America	0	0	0	0	0	0	0	0	0	111.5	118.75	101.05	78.55	112.15	178.7	273.7	259.05	418.85	466.4	397	501.05	549.6	553.1		1.09963
	Lux	89961	2355	0	0	0.08	0.06	0.15	12	0.58	12309	0.375	4.61587	0	0	4	-0.152003	4			48	Korea	816.3	932.9	937.8	997.9	1136.8	1160.8	1220.3	1490.2	1356.2	1263.7	1365.6	1278.4	1434.3	1180.5	1031.5	1101.5	1096.2	1158.4	1140.5	1343.76	1428.97	1418.39	1415.74		1.07301
	Econ	3808	1326	0.0403828	0.00312586	0.03	0.03	0.15	7	0.675793	6154.5	0.55	3.38498	0.945732	46.8325	2	-0.0144996	3			49	Taiwan	1342.1	1356.7	1394	1450.3	1519.2	1418.2	1237	1286.1	1165	1043	1022	831.8	871.8	1029.7	1063.9	1119.8	965.6	963.3	999.2	665.3	749.3	875.2	818.6		1.07744
Bikes	Lux	14932	5760	0.126893	0.0394534	0.03	0.03	0.15	7	2.12352	6154.5	0.55	3.38498	-0.32	147.16	2	-0.0144996	3			50	Indonesia	1255.7	3342.1	3130.3	3232.7	3040.4	1237.9	1420.5	1874.3	506	552.2	918.8	1618.1	2392.2	3036	4211.6	5438.5	4650.7	5003.1	6689.6	6243.4	7908.1	8608.6	8416.5		1.09812
Electric	Adv Econ	3808	1326	0.0403828	0.0946207	0.03	0.03	0.15	7	0.089625	6154.5	0.55	3.38498	0.945732	0	2	-0.0144996	3			51	ASEAN	0	0	0	0	0	0	0	0	0	0	0	0	0	0	0	3743.4	3573	4000.9	5116.4	4423.3	5510	5546.5	6941.1		1.10771
Bikes	Adv Lux	14932	5760	0.0946207	0.0946207	0.03	0.03	0.15	7	0.555534	6154.5	0.55	3.38498	-0.32	0	2	-0.0144996	3			52	OPEC (excl Venezuela)	0	0	0	0	0	0	0	0	0	0	0	0	0	0	0	277.3	434.1	438.5	513.1	316.2	551.7	682.3	751.5		1.1044
																					53	Rest of world	212.6	200.9	186.9	198.2	195.3	259.2	276.8	271.4	238.8	219.3	240.3	259.6	247.9	263.6	333.3	425.6	487.5	440.7	335.5	264.9	345	405	449.4		1.09031
5	Spain	Prices of cars (USD/vehicle)	Std of price (USD/vehicle)	fuel cost (USD/km)	std fuel cost (USD/km)	O&M costs (USD/km)	std O&M (USD/km)	Discount rate	lifetime (y)	energy use (MJ/vkm)	Distance travelled per year (km/y)	occupancy rate (p/seat)	Capacity factor (Mpkm/kseats-y)	Gamma (no units)	CO2Emissions (gCO2/km)	Seats/Veh	Learning exponent	Turnove rate (y)	Cum cap (kseats)		54	Ukraine	0	0	0	0	0	0	0	0	0	0	0	0	0	0	0	0	0	0	0	0	0	0	0		48
	Econ	18683	4396	0.0946207	0.0126724	0.038	0.02	0.15	12	1.58345	9937	0.375	3.72637	0.12	109.733	4	-0.0144996	4			55	Saudi Arabia	0	0	0	0	0	0	0	0	0	0	0	0	0	0	0	0	0	0	0	0	0	0	0
Petrol	Mid	32185	8164	0.123345	0.0135172	0.051	0.03	0.15	12	2.06414	9937	0.375	3.72637	-0.35256	143.045	4	-0.0144996	4			56	Nigeria	0	0	0	0	0	0	0	0	0	0	0	0	0	0	0	0	0	0	0	0	0	0	0
	Lux	99538	49455	0.201914	0.0566034	0.064	0.03	0.15	12	3.37897	9937	0.375	3.72637	-1.35069	234.162	4	-0.0144996	4			57	South Africa	0	0	0	0	0	0	0	0	0	0	0	0	0	0	0	0	0	0	0	0	0	0	0
	Econ	18683	4396	0.0760345	0.0126724	0.038	0.02	0.15	12	1.4251	9937	0.375	3.72637	0.12	98.7597	4	-0.0740006	4			58	Rest of Africa	0	0	0	0	0	0	0	0	0	0	0	0	0	0	0	0	0	0	0	0	0	0	0
Adv Petrol	Mid	32185	8164	0.109828	0.0135172	0.051	0.03	0.15	12	1.85772	9937	0.375	3.72637	-0.35256	128.74	4	-0.0740006	4			59	Africa OPEC	0	0	0	0	0	0	0	0	0	0	0	0	0	0	0	0	0	0	0	0	0	0	0
	Lux	99538	49455	0.160517	0.0566034	0.064	0.03	0.15	12	3.04107	9937	0.375	3.72637	-1.35069	210.746	4	-0.0740006	4			Survival function
	Econ	22608	3297	0.0689434	0.00995849	0.038	0.02	0.15	12	1.35094	9937	0.375	3.72637	-0.103564	100.105	4	-0.0144996	4				Year	1990	1991	1992	1993	1994	1995	1996	1997	1998	1999	2000	2001	2002	2003	2004	2005	2006	2007	2008	2009	2010	2011	2012
Diesel	Mid	33755	7065	0.0766038	0.0145547	0.051	0.03	0.15	12	1.5806	9937	0.375	3.72637	-0.44062	117.123	4	-0.0144996	4				age	21	20	19	18	17	16	15	14	13	12	11	10	9	8	7	6	5	4	3	3	2	1	0
	Lux	54793	14601	0.11797	0.0252792	0.064	0.04	0.15	12	2.10427	9937	0.375	3.72637	-0.919688	155.927	4	-0.0144996	4			1	Belgium	0.013332	0.017045	0.022791	0.032464	0.048289	0.074376	0.11564	0.17829	0.2663	0.38186	0.51509	0.64477	0.7524	0.82941	0.88283	0.92109	0.94688	0.96655	0.98062	0.98439	1	1	1
	Econ	22608	3297	0.0844828	0.00995849	0.038	0	0.15	12	1.21585	9937	0.375	3.72637	-0.103564	90.0944	4	-0.0740006	4			2	Denmark	0.013332	0.017045	0.022791	0.032464	0.048289	0.074376	0.11564	0.17829	0.2663	0.38186	0.51509	0.64477	0.7524	0.82941	0.88283	0.92109	0.94688	0.96655	0.98062	0.98439	1	1	1
Adv Diesel	Mid	33755	7065	0.0946207	0.0145547	0.051	0	0.15	12	1.42254	9937	0.375	3.72637	-0.44062	105.41	4	-0.0740006	4			3	Germany	0.013332	0.017045	0.022791	0.032464	0.048289	0.074376	0.11564	0.17829	0.2663	0.38186	0.51509	0.64477	0.7524	0.82941	0.88283	0.92109	0.94688	0.96655	0.98062	0.98439	1	1	1
	Lux	54793	14601	0.0946207	0.0252792	0.064	0	0.15	12	1.89385	9937	0.375	3.72637	-0.919688	140.334	4	-0.0740006	4			4	Greece	0.013332	0.017045	0.022791	0.032464	0.048289	0.074376	0.11564	0.17829	0.2663	0.38186	0.51509	0.64477	0.7524	0.82941	0.88283	0.92109	0.94688	0.96655	0.98062	0.98439	1	1	1
	Econ	21485.4	1000	0.0482583	0.0552	0.039	0.02	0.15	12	1.508	9937	0.375	3.72637	0	84.5988	4	-0.0144996	4			5	Spain	0.013332	0.017045	0.022791	0.032464	0.048289	0.074376	0.11564	0.17829	0.2663	0.38186	0.51509	0.64477	0.7524	0.82941	0.88283	0.92109	0.94688	0.96655	0.98062	0.98439	1	1	1
CNG	Mid	37012.8	3000	0.0707234	0.069	0.056	0.03	0.15	12	2.21	9937	0.375	3.72637	0	123.981	4	-0.0144996	4			6	France	0.013332	0.017045	0.022791	0.032464	0.048289	0.074376	0.11564	0.17829	0.2663	0.38186	0.51509	0.64477	0.7524	0.82941	0.88283	0.92109	0.94688	0.96655	0.98062	0.98439	1	1	1
	Lux	114469	5000	0.0815399	0.0759	0.066	0.04	0.15	12	2.548	9937	0.375	3.72637	0	142.943	4	-0.0144996	4			7	Ireland	0.013332	0.017045	0.022791	0.032464	0.048289	0.074376	0.11564	0.17829	0.2663	0.38186	0.51509	0.64477	0.7524	0.82941	0.88283	0.92109	0.94688	0.96655	0.98062	0.98439	1	1	1
	Econ	29202	2826	0.0844828	0.00337931	0.039	0.03	0.15	12	1.41379	9937	0.375	3.72637	-0.84	97.9759	4	-0.152003	4			8	Italy	0.013332	0.017045	0.022791	0.032464	0.048289	0.074376	0.11564	0.17829	0.2663	0.38186	0.51509	0.64477	0.7524	0.82941	0.88283	0.92109	0.94688	0.96655	0.98062	0.98439	1	1	1
Hybrid	Mid	34540	6594	0.0726552	0.0092931	0.056	0.04	0.15	12	1.21586	9937	0.375	3.72637	-1.24	84.2592	4	-0.152003	4			9	Luxembourg	0.013332	0.017045	0.022791	0.032464	0.048289	0.074376	0.11564	0.17829	0.2663	0.38186	0.51509	0.64477	0.7524	0.82941	0.88283	0.92109	0.94688	0.96655	0.98062	0.98439	1	1	1
	Lux	78343	9263	0.12419	0.0168966	0.066	0.04	0.15	12	2.07828	9937	0.375	3.72637	-1.76	144.025	4	-0.152003	4			10	Netherlands	0.013332	0.017045	0.022791	0.032464	0.048289	0.074376	0.11564	0.17829	0.2663	0.38186	0.51509	0.64477	0.7524	0.82941	0.88283	0.92109	0.94688	0.96655	0.98062	0.98439	1	1	1
	Econ	10990	157	0	0	0.046	0.04	0.15	12	0.21	9937	0.375	3.72637	-0.16	0	4	-0.152003	4			11	Austria	0.013332	0.017045	0.022791	0.032464	0.048289	0.074376	0.11564	0.17829	0.2663	0.38186	0.51509	0.64477	0.7524	0.82941	0.88283	0.92109	0.94688	0.96655	0.98062	0.98439	1	1	1
Electric	Mid	44745	1256	0	0	0.065	0.05	0.15	12	0.54	9937	0.375	3.72637	-1.04	0	4	-0.152003	4			12	Portugal	0.013332	0.017045	0.022791	0.032464	0.048289	0.074376	0.11564	0.17829	0.2663	0.38186	0.51509	0.64477	0.7524	0.82941	0.88283	0.92109	0.94688	0.96655	0.98062	0.98439	1	1	1
	Lux	89961	2355	0	0	0.08	0.06	0.15	12	0.58	9937	0.375	3.72637	-1.72	0	4	-0.152003	4			13	Finland	0.013332	0.017045	0.022791	0.032464	0.048289	0.074376	0.11564	0.17829	0.2663	0.38186	0.51509	0.64477	0.7524	0.82941	0.88283	0.92109	0.94688	0.96655	0.98062	0.98439	1	1	1
	Econ	3808	1326	0.0403828	0.00312586	0.03	0.03	0.15	7	0.675793	4968.5	0.55	2.73267	0.839688	46.8325	2	-0.0144996	3			14	Sweden	0.013332	0.017045	0.022791	0.032464	0.048289	0.074376	0.11564	0.17829	0.2663	0.38186	0.51509	0.64477	0.7524	0.82941	0.88283	0.92109	0.94688	0.96655	0.98062	0.98439	1	1	1
Bikes	Lux	14932	5760	0.126893	0.0394534	0.03	0.03	0.15	7	2.12352	4968.5	0.55	2.73267	-0.450544	147.16	2	-0.0144996	3			15	UK	0.013332	0.017045	0.022791	0.032464	0.048289	0.074376	0.11564	0.17829	0.2663	0.38186	0.51509	0.64477	0.7524	0.82941	0.88283	0.92109	0.94688	0.96655	0.98062	0.98439	1	1	1
Electric	Adv Econ	3808	1326	0.0403828	0.0946207	0.03	0.03	0.15	7	0.089625	4968.5	0.55	2.73267	0.839688	0	2	-0.0144996	3			16	Czech Republic	0.013332	0.017045	0.022791	0.032464	0.048289	0.074376	0.11564	0.17829	0.2663	0.38186	0.51509	0.64477	0.7524	0.82941	0.88283	0.92109	0.94688	0.96655	0.98062	0.98439	1	1	1
Bikes	Adv Lux	14932	5760	0.0946207	0.0946207	0.03	0.03	0.15	7	0.555534	4968.5	0.55	2.73267	-0.450544	0	2	-0.0144996	3			17	Estonia	0.013332	0.017045	0.022791	0.032464	0.048289	0.074376	0.11564	0.17829	0.2663	0.38186	0.51509	0.64477	0.7524	0.82941	0.88283	0.92109	0.94688	0.96655	0.98062	0.98439	1	1	1
																					18	Cyprus	0.013332	0.017045	0.022791	0.032464	0.048289	0.074376	0.11564	0.17829	0.2663	0.38186	0.51509	0.64477	0.7524	0.82941	0.88283	0.92109	0.94688	0.96655	0.98062	0.98439	1	1	1
6	France	Prices of cars (USD/vehicle)	Std of price (USD/vehicle)	fuel cost (USD/km)	std fuel cost (USD/km)	O&M costs (USD/km)	std O&M (USD/km)	Discount rate	lifetime (y)	energy use (MJ/vkm)	Distance travelled per year (km/y)	occupancy rate (p/seat)	Capacity factor (Mpkm/kseats-y)	Gamma (no units)	CO2Emissions (gCO2/km)	Seats/Veh	Learning exponent	Turnove rate (y)	Cum cap (kseats)		19	Latvia	0.013332	0.017045	0.022791	0.032464	0.048289	0.074376	0.11564	0.17829	0.2663	0.38186	0.51509	0.64477	0.7524	0.82941	0.88283	0.92109	0.94688	0.96655	0.98062	0.98439	1	1	1
	Econ	18683	4396	0.0946207	0.0126724	0.038	0.02	0.15	12	1.58345	13372	0.375	5.0145	0.12	109.733	4	-0.0144996	4			20	Lithuania	0.013332	0.017045	0.022791	0.032464	0.048289	0.074376	0.11564	0.17829	0.2663	0.38186	0.51509	0.64477	0.7524	0.82941	0.88283	0.92109	0.94688	0.96655	0.98062	0.98439	1	1	1
Petrol	Mid	32185	8164	0.123345	0.0135172	0.051	0.03	0.15	12	2.06414	13372	0.375	5.0145	-0.32	143.045	4	-0.0144996	4			21	Hungary	0.013332	0.017045	0.022791	0.032464	0.048289	0.074376	0.11564	0.17829	0.2663	0.38186	0.51509	0.64477	0.7524	0.82941	0.88283	0.92109	0.94688	0.96655	0.98062	0.98439	1	1	1
	Lux	99538	49455	0.201914	0.0566034	0.064	0.03	0.15	12	3.37897	13372	0.375	5.0145	-1.24	234.162	4	-0.0144996	4			22	Malta	0.013332	0.017045	0.022791	0.032464	0.048289	0.074376	0.11564	0.17829	0.2663	0.38186	0.51509	0.64477	0.7524	0.82941	0.88283	0.92109	0.94688	0.96655	0.98062	0.98439	1	1	1
	Econ	18683	4396	0.0760345	0.0126724	0.038	0.02	0.15	12	1.4251	13372	0.375	5.0145	0.12	98.7597	4	-0.0740006	4			23	Poland	0.013332	0.017045	0.022791	0.032464	0.048289	0.074376	0.11564	0.17829	0.2663	0.38186	0.51509	0.64477	0.7524	0.82941	0.88283	0.92109	0.94688	0.96655	0.98062	0.98439	1	1	1
Adv Petrol	Mid	32185	8164	0.109828	0.0135172	0.051	0.03	0.15	12	1.85772	13372	0.375	5.0145	-0.32	128.74	4	-0.0740006	4			24	Slovenia	0.013332	0.017045	0.022791	0.032464	0.048289	0.074376	0.11564	0.17829	0.2663	0.38186	0.51509	0.64477	0.7524	0.82941	0.88283	0.92109	0.94688	0.96655	0.98062	0.98439	1	1	1
	Lux	99538	49455	0.160517	0.0566034	0.064	0.03	0.15	12	3.04107	13372	0.375	5.0145	-1.24	210.746	4	-0.0740006	4			25	Slovakia	0.013332	0.017045	0.022791	0.032464	0.048289	0.074376	0.11564	0.17829	0.2663	0.38186	0.51509	0.64477	0.7524	0.82941	0.88283	0.92109	0.94688	0.96655	0.98062	0.98439	1	1	1
	Econ	22608	3297	0.0689434	0.00995849	0.038	0.02	0.15	12	1.35094	13372	0.375	5.0145	0.04	100.105	4	-0.0144996	4			26	Bulgaria	0.013332	0.017045	0.022791	0.032464	0.048289	0.074376	0.11564	0.17829	0.2663	0.38186	0.51509	0.64477	0.7524	0.82941	0.88283	0.92109	0.94688	0.96655	0.98062	0.98439	1	1	1
Diesel	Mid	33755	7065	0.0766038	0.0145547	0.051	0.03	0.15	12	1.5806	13372	0.375	5.0145	-0.4	117.123	4	-0.0144996	4			27	Romania	0.013332	0.017045	0.022791	0.032464	0.048289	0.074376	0.11564	0.17829	0.2663	0.38186	0.51509	0.64477	0.7524	0.82941	0.88283	0.92109	0.94688	0.96655	0.98062	0.98439	1	1	1
	Lux	54793	14601	0.11797	0.0252792	0.064	0.04	0.15	12	2.10427	13372	0.375	5.0145	-0.72	155.927	4	-0.0144996	4			28	Norway	0.013332	0.017045	0.022791	0.032464	0.048289	0.074376	0.11564	0.17829	0.2663	0.38186	0.51509	0.64477	0.7524	0.82941	0.88283	0.92109	0.94688	0.96655	0.98062	0.98439	1	1	1
	Econ	22608	3297	0.0844828	0.00995849	0.038	0	0.15	12	1.21585	13372	0.375	5.0145	0.04	90.0944	4	-0.0740006	4			29	Switzerland	0.013332	0.017045	0.022791	0.032464	0.048289	0.074376	0.11564	0.17829	0.2663	0.38186	0.51509	0.64477	0.7524	0.82941	0.88283	0.92109	0.94688	0.96655	0.98062	0.98439	1	1	1
Adv Diesel	Mid	33755	7065	0.0946207	0.0145547	0.051	0	0.15	12	1.42254	13372	0.375	5.0145	-0.4	105.41	4	-0.0740006	4			30	Iceland	0.013332	0.017045	0.022791	0.032464	0.048289	0.074376	0.11564	0.17829	0.2663	0.38186	0.51509	0.64477	0.7524	0.82941	0.88283	0.92109	0.94688	0.96655	0.98062	0.98439	1	1	1				50
	Lux	54793	14601	0.0946207	0.0252792	0.064	0	0.15	12	1.89385	13372	0.375	5.0145	-0.72	140.334	4	-0.0740006	4			31	Croatia	0.013332	0.017045	0.022791	0.032464	0.048289	0.074376	0.11564	0.17829	0.2663	0.38186	0.51509	0.64477	0.7524	0.82941	0.88283	0.92109	0.94688	0.96655	0.98062	0.98439	1	1	1
	Econ	21485.4	1000	0.0482583	0.0552	0.039	0.02	0.15	12	1.508	13372	0.375	5.0145	0	84.5988	4	-0.0144996	4			32	Turkey	0.013332	0.017045	0.022791	0.032464	0.048289	0.074376	0.11564	0.17829	0.2663	0.38186	0.51509	0.64477	0.7524	0.82941	0.88283	0.92109	0.94688	0.96655	0.98062	0.98439	1	1	1
CNG	Mid	37012.8	3000	0.0707234	0.069	0.056	0.03	0.15	12	2.21	13372	0.375	5.0145	0	123.981	4	-0.0144996	4			33	Macedonia	0.013332	0.017045	0.022791	0.032464	0.048289	0.074376	0.11564	0.17829	0.2663	0.38186	0.51509	0.64477	0.7524	0.82941	0.88283	0.92109	0.94688	0.96655	0.98062	0.98439	1	1	1
	Lux	114469	5000	0.0815399	0.0759	0.066	0.04	0.15	12	2.548	13372	0.375	5.0145	0	142.943	4	-0.0144996	4			34	USA	0.013332	0.017045	0.022791	0.032464	0.048289	0.074376	0.11564	0.17829	0.2663	0.38186	0.51509	0.64477	0.7524	0.82941	0.88283	0.92109	0.94688	0.96655	0.98062	0.98439	1	1	1
	Econ	29202	2826	0.0844828	0.00337931	0.039	0.03	0.15	12	1.41379	13372	0.375	5.0145	-0.6	97.9759	4	-0.152003	4			35	Japan	0.013332	0.017045	0.022791	0.032464	0.048289	0.074376	0.11564	0.17829	0.2663	0.38186	0.51509	0.64477	0.7524	0.82941	0.88283	0.92109	0.94688	0.96655	0.98062	0.98439	1	1	1
Hybrid	Mid	34540	6594	0.0726552	0.0092931	0.056	0.04	0.15	12	1.21586	13372	0.375	5.0145	-0.64	84.2592	4	-0.152003	4			36	Canada	0.013332	0.017045	0.022791	0.032464	0.048289	0.074376	0.11564	0.17829	0.2663	0.38186	0.51509	0.64477	0.7524	0.82941	0.88283	0.92109	0.94688	0.96655	0.98062	0.98439	1	1	1
	Lux	78343	9263	0.12419	0.0168966	0.066	0.04	0.15	12	2.07828	13372	0.375	5.0145	-0.72	144.025	4	-0.152003	4			37	Australia	0.013332	0.017045	0.022791	0.032464	0.048289	0.074376	0.11564	0.17829	0.2663	0.38186	0.51509	0.64477	0.7524	0.82941	0.88283	0.92109	0.94688	0.96655	0.98062	0.98439	1	1	1
	Econ	10990	157	0	0	0.046	0.04	0.15	12	0.21	13372	0.375	5.0145	-0.36	0	4	-0.152003	4			38	New Zealand	0.013332	0.017045	0.022791	0.032464	0.048289	0.074376	0.11564	0.17829	0.2663	0.38186	0.51509	0.64477	0.7524	0.82941	0.88283	0.92109	0.94688	0.96655	0.98062	0.98439	1	1	1
Electric	Mid	44745	1256	0	0	0.065	0.05	0.15	12	0.54	13372	0.375	5.0145	-1	0	4	-0.152003	4			39	Russian Federation	0.013332	0.017045	0.022791	0.032464	0.048289	0.074376	0.11564	0.17829	0.2663	0.38186	0.51509	0.64477	0.7524	0.82941	0.88283	0.92109	0.94688	0.96655	0.98062	0.98439	1	1	1
	Lux	89961	2355	0	0	0.08	0.06	0.15	12	0.58	13372	0.375	5.0145	-1.72	0	4	-0.152003	4			40	Rest of Annex I	0.013332	0.017045	0.022791	0.032464	0.048289	0.074376	0.11564	0.17829	0.2663	0.38186	0.51509	0.64477	0.7524	0.82941	0.88283	0.92109	0.94688	0.96655	0.98062	0.98439	1	1	1
	Econ	3808	1326	0.0403828	0.00312586	0.03	0.03	0.15	7	0.675793	6686	0.55	3.6773	0.96	46.8325	2	-0.0144996	3			41	China	0.013332	0.017045	0.022791	0.032464	0.048289	0.074376	0.11564	0.17829	0.2663	0.38186	0.51509	0.64477	0.7524	0.82941	0.88283	0.92109	0.94688	0.96655	0.98062	0.98439	1	1	1
Bikes	Lux	14932	5760	0.126893	0.0394534	0.03	0.03	0.15	7	2.12352	6686	0.55	3.6773	-0.36	147.16	2	-0.0144996	3			42	India	0.013332	0.017045	0.022791	0.032464	0.048289	0.074376	0.11564	0.17829	0.2663	0.38186	0.51509	0.64477	0.7524	0.82941	0.88283	0.92109	0.94688	0.96655	0.98062	0.98439	1	1	1
Electric	Adv Econ	3808	1326	0.0403828	0.0946207	0.03	0.03	0.15	7	0.089625	6686	0.55	3.6773	0.96	0	2	-0.0144996	3			43	Mexico	0.013332	0.017045	0.022791	0.032464	0.048289	0.074376	0.11564	0.17829	0.2663	0.38186	0.51509	0.64477	0.7524	0.82941	0.88283	0.92109	0.94688	0.96655	0.98062	0.98439	1	1	1
Bikes	Adv Lux	14932	5760	0.0946207	0.0946207	0.03	0.03	0.15	7	0.555534	6686	0.55	3.6773	-0.36	0	2	-0.0144996	3			44	Brazil	0.013332	0.017045	0.022791	0.032464	0.048289	0.074376	0.11564	0.17829	0.2663	0.38186	0.51509	0.64477	0.7524	0.82941	0.88283	0.92109	0.94688	0.96655	0.98062	0.98439	1	1	1
																					45	Argentina	0.013332	0.017045	0.022791	0.032464	0.048289	0.074376	0.11564	0.17829	0.2663	0.38186	0.51509	0.64477	0.7524	0.82941	0.88283	0.92109	0.94688	0.96655	0.98062	0.98439	1	1	1
7	Ireland	Prices of cars (USD/vehicle)	Std of price (USD/vehicle)	fuel cost (USD/km)	std fuel cost (USD/km)	O&M costs (USD/km)	std O&M (USD/km)	Discount rate	lifetime (y)	energy use (MJ/vkm)	Distance travelled per year (km/y)	occupancy rate (p/seat)	Capacity factor (Mpkm/kseats-y)	Gamma (no units)	CO2Emissions (gCO2/km)	Seats/Veh	Learning exponent	Turnove rate (y)	Cum cap (kseats)		46	Colombia	0.013332	0.017045	0.022791	0.032464	0.048289	0.074376	0.11564	0.17829	0.2663	0.38186	0.51509	0.64477	0.7524	0.82941	0.88283	0.92109	0.94688	0.96655	0.98062	0.98439	1	1	1
	Econ	18683	4396	0.0946207	0.0126724	0.038	0.02	0.15	12	1.58345	17712	0.375	6.642	0.88	109.733	4	-0.0144996	4			47	Rest of Latin America	0.013332	0.017045	0.022791	0.032464	0.048289	0.074376	0.11564	0.17829	0.2663	0.38186	0.51509	0.64477	0.7524	0.82941	0.88283	0.92109	0.94688	0.96655	0.98062	0.98439	1	1	1
Petrol	Mid	32185	8164	0.123345	0.0135172	0.051	0.03	0.15	12	2.06414	17712	0.375	6.642	0.4	143.045	4	-0.0144996	4			48	Korea	0.013332	0.017045	0.022791	0.032464	0.048289	0.074376	0.11564	0.17829	0.2663	0.38186	0.51509	0.64477	0.7524	0.82941	0.88283	0.92109	0.94688	0.96655	0.98062	0.98439	1	1	1
	Lux	99538	49455	0.201914	0.0566034	0.064	0.03	0.15	12	3.37897	17712	0.375	6.642	-0.6	234.162	4	-0.0144996	4			49	Taiwan	0.013332	0.017045	0.022791	0.032464	0.048289	0.074376	0.11564	0.17829	0.2663	0.38186	0.51509	0.64477	0.7524	0.82941	0.88283	0.92109	0.94688	0.96655	0.98062	0.98439	1	1	1
	Econ	18683	4396	0.0760345	0.0126724	0.038	0.02	0.15	12	1.4251	17712	0.375	6.642	0.88	98.7597	4	-0.0740006	4			50	Indonesia	0.013332	0.017045	0.022791	0.032464	0.048289	0.074376	0.11564	0.17829	0.2663	0.38186	0.51509	0.64477	0.7524	0.82941	0.88283	0.92109	0.94688	0.96655	0.98062	0.98439	1	1	1
Adv Petrol	Mid	32185	8164	0.109828	0.0135172	0.051	0.03	0.15	12	1.85772	17712	0.375	6.642	0.4	128.74	4	-0.0740006	4			51	ASEAN	0.013332	0.017045	0.022791	0.032464	0.048289	0.074376	0.11564	0.17829	0.2663	0.38186	0.51509	0.64477	0.7524	0.82941	0.88283	0.92109	0.94688	0.96655	0.98062	0.98439	1	1	1
	Lux	99538	49455	0.160517	0.0566034	0.064	0.03	0.15	12	3.04107	17712	0.375	6.642	-0.6	210.746	4	-0.0740006	4			52	OPEC (excl Venezuela)	0.013332	0.017045	0.022791	0.032464	0.048289	0.074376	0.11564	0.17829	0.2663	0.38186	0.51509	0.64477	0.7524	0.82941	0.88283	0.92109	0.94688	0.96655	0.98062	0.98439	1	1	1
	Econ	22608	3297	0.0689434	0.00995849	0.038	0.02	0.15	12	1.35094	17712	0.375	6.642	0.44	100.105	4	-0.0144996	4			53	Rest of world	0.013332	0.017045	0.022791	0.032464	0.048289	0.074376	0.11564	0.17829	0.2663	0.38186	0.51509	0.64477	0.7524	0.82941	0.88283	0.92109	0.94688	0.96655	0.98062	0.98439	1	1	1
Diesel	Mid	33755	7065	0.0766038	0.0145547	0.051	0.03	0.15	12	1.5806	17712	0.375	6.642	0.2	117.123	4	-0.0144996	4			54	Ukraine	0.013332	0.017045	0.022791	0.032464	0.048289	0.074376	0.11564	0.17829	0.2663	0.38186	0.51509	0.64477	0.7524	0.82941	0.88283	0.92109	0.94688	0.96655	0.98062	0.98439	1	1	1
	Lux	54793	14601	0.11797	0.0252792	0.064	0.04	0.15	12	2.10427	17712	0.375	6.642	-0.28	155.927	4	-0.0144996	4			55	Saudi Arabia	0.013332	0.017045	0.022791	0.032464	0.048289	0.074376	0.11564	0.17829	0.2663	0.38186	0.51509	0.64477	0.7524	0.82941	0.88283	0.92109	0.94688	0.96655	0.98062	0.98439	1	1	1
	Econ	22608	3297	0.0844828	0.00995849	0.038	0	0.15	12	1.21585	17712	0.375	6.642	0.44	90.0944	4	-0.0740006	4			56	Nigeria	0.013332	0.017045	0.022791	0.032464	0.048289	0.074376	0.11564	0.17829	0.2663	0.38186	0.51509	0.64477	0.7524	0.82941	0.88283	0.92109	0.94688	0.96655	0.98062	0.98439	1	1	1
Adv Diesel	Mid	33755	7065	0.0946207	0.0145547	0.051	0	0.15	12	1.42254	17712	0.375	6.642	0.2	105.41	4	-0.0740006	4			57	South Africa	0.013332	0.017045	0.022791	0.032464	0.048289	0.074376	0.11564	0.17829	0.2663	0.38186	0.51509	0.64477	0.7524	0.82941	0.88283	0.92109	0.94688	0.96655	0.98062	0.98439	1	1	1
	Lux	54793	14601	0.0946207	0.0252792	0.064	0	0.15	12	1.89385	17712	0.375	6.642	-0.28	140.334	4	-0.0740006	4			58	Rest of Africa	0.013332	0.017045	0.022791	0.032464	0.048289	0.074376	0.11564	0.17829	0.2663	0.38186	0.51509	0.64477	0.7524	0.82941	0.88283	0.92109	0.94688	0.96655	0.98062	0.98439	1	1	1
	Econ	21485.4	1000	0.0482583	0.0552	0.039	0.02	0.15	12	1.508	17712	0.375	6.642	0	84.5988	4	-0.0144996	4			59	Africa OPEC	0.013332	0.017045	0.022791	0.032464	0.048289	0.074376	0.11564	0.17829	0.2663	0.38186	0.51509	0.64477	0.7524	0.82941	0.88283	0.92109	0.94688	0.96655	0.98062	0.98439	1	1	1
CNG	Mid	37012.8	3000	0.0707234	0.069	0.056	0.03	0.15	12	2.21	17712	0.375	6.642	0	123.981	4	-0.0144996	4			Tech Change Function		24																						46
	Lux	114469	5000	0.0815399	0.0759	0.066	0.04	0.15	12	2.548	17712	0.375	6.642	0	142.943	4	-0.0144996	4				Year	1990	1991	1992	1993	1994	1995	1996	1997	1998	1999	2000	2001	2002	2003	2004	2005	2006	2007	2008	2009	2010	2011	2012
	Econ	29202	2826	0.0844828	0.00337931	0.039	0.03	0.15	12	1.41379	17712	0.375	6.642	0.28	97.9759	4	-0.152003	4			1	Belgium	1.3928	1.382	1.3711	1.3603	1.3494	1.3386	1.3277	1.3169	1.306	1.2952	1.2843	1.274	1.2621	1.2524	1.2409	1.2281	1.2201	1.2087	1.1867	1.1461	1.1019	1.0593	1.0263
Hybrid	Mid	34540	6594	0.0726552	0.0092931	0.056	0.04	0.15	12	1.21586	17712	0.375	6.642	0	84.2592	4	-0.152003	4			2	Denmark	1.3928	1.382	1.3711	1.3603	1.3494	1.3386	1.3277	1.3169	1.306	1.2952	1.2843	1.274	1.2621	1.2524	1.2409	1.2281	1.2201	1.2087	1.1867	1.1461	1.1019	1.0593	1.0263
	Lux	78343	9263	0.12419	0.0168966	0.066	0.04	0.15	12	2.07828	17712	0.375	6.642	-0.36	144.025	4	-0.152003	4			3	Germany	1.3928	1.382	1.3711	1.3603	1.3494	1.3386	1.3277	1.3169	1.306	1.2952	1.2843	1.274	1.2621	1.2524	1.2409	1.2281	1.2201	1.2087	1.1867	1.1461	1.1019	1.0593	1.0263
	Econ	10990	157	0	0	0.046	0.04	0.15	12	0.21	17712	0.375	6.642	0	0	4	-0.152003	4			4	Greece	1.3928	1.382	1.3711	1.3603	1.3494	1.3386	1.3277	1.3169	1.306	1.2952	1.2843	1.274	1.2621	1.2524	1.2409	1.2281	1.2201	1.2087	1.1867	1.1461	1.1019	1.0593	1.0263
Electric	Mid	44745	1256	0	0	0.065	0.05	0.15	12	0.54	17712	0.375	6.642	-0.28	0	4	-0.152003	4			5	Spain	1.3928	1.382	1.3711	1.3603	1.3494	1.3386	1.3277	1.3169	1.306	1.2952	1.2843	1.274	1.2621	1.2524	1.2409	1.2281	1.2201	1.2087	1.1867	1.1461	1.1019	1.0593	1.0263
	Lux	89961	2355	0	0	0.08	0.06	0.15	12	0.58	17712	0.375	6.642	-0.56	0	4	-0.152003	4			6	France	1.3928	1.382	1.3711	1.3603	1.3494	1.3386	1.3277	1.3169	1.306	1.2952	1.2843	1.274	1.2621	1.2524	1.2409	1.2281	1.2201	1.2087	1.1867	1.1461	1.1019	1.0593	1.0263
	Econ	3808	1326	0.0403828	0.00312586	0.03	0.03	0.15	7	0.675793	8856	0.55	4.8708	1.56	46.8325	2	-0.0144996	3			7	Ireland	1.3928	1.382	1.3711	1.3603	1.3494	1.3386	1.3277	1.3169	1.306	1.2952	1.2843	1.274	1.2621	1.2524	1.2409	1.2281	1.2201	1.2087	1.1867	1.1461	1.1019	1.0593	1.0263
Bikes	Lux	14932	5760	0.126893	0.0394534	0.03	0.03	0.15	7	2.12352	8856	0.55	4.8708	0.36	147.16	2	-0.0144996	3			8	Italy	1.3928	1.382	1.3711	1.3603	1.3494	1.3386	1.3277	1.3169	1.306	1.2952	1.2843	1.274	1.2621	1.2524	1.2409	1.2281	1.2201	1.2087	1.1867	1.1461	1.1019	1.0593	1.0263
Electric	Adv Econ	3808	1326	0.0403828	0.0946207	0.03	0.03	0.15	7	0.089625	8856	0.55	4.8708	1.56	0	2	-0.0144996	3			9	Luxembourg	1.3928	1.382	1.3711	1.3603	1.3494	1.3386	1.3277	1.3169	1.306	1.2952	1.2843	1.274	1.2621	1.2524	1.2409	1.2281	1.2201	1.2087	1.1867	1.1461	1.1019	1.0593	1.0263
Bikes	Adv Lux	14932	5760	0.0946207	0.0946207	0.03	0.03	0.15	7	0.555534	8856	0.55	4.8708	0.36	0	2	-0.0144996	3			10	Netherlands	1.3928	1.382	1.3711	1.3603	1.3494	1.3386	1.3277	1.3169	1.306	1.2952	1.2843	1.274	1.2621	1.2524	1.2409	1.2281	1.2201	1.2087	1.1867	1.1461	1.1019	1.0593	1.0263
																					11	Austria	1.3928	1.382	1.3711	1.3603	1.3494	1.3386	1.3277	1.3169	1.306	1.2952	1.2843	1.274	1.2621	1.2524	1.2409	1.2281	1.2201	1.2087	1.1867	1.1461	1.1019	1.0593	1.0263
8	Italy	Prices of cars (USD/vehicle)	Std of price (USD/vehicle)	fuel cost (USD/km)	std fuel cost (USD/km)	O&M costs (USD/km)	std O&M (USD/km)	Discount rate	lifetime (y)	energy use (MJ/vkm)	Distance travelled per year (km/y)	occupancy rate (p/seat)	Capacity factor (Mpkm/kseats-y)	Gamma (no units)	CO2Emissions (gCO2/km)	Seats/Veh	Learning exponent	Turnove rate (y)	Cum cap (kseats)		12	Portugal	1.3928	1.382	1.3711	1.3603	1.3494	1.3386	1.3277	1.3169	1.306	1.2952	1.2843	1.274	1.2621	1.2524	1.2409	1.2281	1.2201	1.2087	1.1867	1.1461	1.1019	1.0593	1.0263
	Econ	18683	4396	0.0946207	0.0126724	0.038	0.02	0.15	12	1.58345	10915	0.375	4.09312	0.16	109.733	4	-0.0144996	4			13	Finland	1.3928	1.382	1.3711	1.3603	1.3494	1.3386	1.3277	1.3169	1.306	1.2952	1.2843	1.274	1.2621	1.2524	1.2409	1.2281	1.2201	1.2087	1.1867	1.1461	1.1019	1.0593	1.0263
Petrol	Mid	32185	8164	0.123345	0.0135172	0.051	0.03	0.15	12	2.06414	10915	0.375	4.09312	-0.378604	143.045	4	-0.0144996	4			14	Sweden	1.3928	1.382	1.3711	1.3603	1.3494	1.3386	1.3277	1.3169	1.306	1.2952	1.2843	1.274	1.2621	1.2524	1.2409	1.2281	1.2201	1.2087	1.1867	1.1461	1.1019	1.0593	1.0263
	Lux	99538	49455	0.201914	0.0566034	0.064	0.03	0.15	12	3.37897	10915	0.375	4.09312	-1.23876	234.162	4	-0.0144996	4			15	UK	1.3928	1.382	1.3711	1.3603	1.3494	1.3386	1.3277	1.3169	1.306	1.2952	1.2843	1.274	1.2621	1.2524	1.2409	1.2281	1.2201	1.2087	1.1867	1.1461	1.1019	1.0593	1.0263
	Econ	18683	4396	0.0760345	0.0126724	0.038	0.02	0.15	12	1.4251	10915	0.375	4.09312	0.16	98.7597	4	-0.0740006	4			16	Czech Republic	1.3928	1.382	1.3711	1.3603	1.3494	1.3386	1.3277	1.3169	1.306	1.2952	1.2843	1.274	1.2621	1.2524	1.2409	1.2281	1.2201	1.2087	1.1867	1.1461	1.1019	1.0593	1.0263
Adv Petrol	Mid	32185	8164	0.109828	0.0135172	0.051	0.03	0.15	12	1.85772	10915	0.375	4.09312	-0.378604	128.74	4	-0.0740006	4			17	Estonia	1.3928	1.382	1.3711	1.3603	1.3494	1.3386	1.3277	1.3169	1.306	1.2952	1.2843	1.274	1.2621	1.2524	1.2409	1.2281	1.2201	1.2087	1.1867	1.1461	1.1019	1.0593	1.0263
	Lux	99538	49455	0.160517	0.0566034	0.064	0.03	0.15	12	3.04107	10915	0.375	4.09312	-1.23876	210.746	4	-0.0740006	4			18	Cyprus	1.3928	1.382	1.3711	1.3603	1.3494	1.3386	1.3277	1.3169	1.306	1.2952	1.2843	1.274	1.2621	1.2524	1.2409	1.2281	1.2201	1.2087	1.1867	1.1461	1.1019	1.0593	1.0263
	Econ	22608	3297	0.0689434	0.00995849	0.038	0.02	0.15	12	1.35094	10915	0.375	4.09312	-0.761553	100.105	4	-0.0144996	4			19	Latvia	1.3928	1.382	1.3711	1.3603	1.3494	1.3386	1.3277	1.3169	1.306	1.2952	1.2843	1.274	1.2621	1.2524	1.2409	1.2281	1.2201	1.2087	1.1867	1.1461	1.1019	1.0593	1.0263
Diesel	Mid	33755	7065	0.0766038	0.0145547	0.051	0.03	0.15	12	1.5806	10915	0.375	4.09312	-0.404652	117.123	4	-0.0144996	4			20	Lithuania	1.3928	1.382	1.3711	1.3603	1.3494	1.3386	1.3277	1.3169	1.306	1.2952	1.2843	1.274	1.2621	1.2524	1.2409	1.2281	1.2201	1.2087	1.1867	1.1461	1.1019	1.0593	1.0263
	Lux	54793	14601	0.11797	0.0252792	0.064	0.04	0.15	12	2.10427	10915	0.375	4.09312	-0.826668	155.927	4	-0.0144996	4			21	Hungary	1.3928	1.382	1.3711	1.3603	1.3494	1.3386	1.3277	1.3169	1.306	1.2952	1.2843	1.274	1.2621	1.2524	1.2409	1.2281	1.2201	1.2087	1.1867	1.1461	1.1019	1.0593	1.0263
	Econ	22608	3297	0.0844828	0.00995849	0.038	0	0.15	12	1.21585	10915	0.375	4.09312	-0.761553	90.0944	4	-0.0740006	4			22	Malta	1.3928	1.382	1.3711	1.3603	1.3494	1.3386	1.3277	1.3169	1.306	1.2952	1.2843	1.274	1.2621	1.2524	1.2409	1.2281	1.2201	1.2087	1.1867	1.1461	1.1019	1.0593	1.0263
Adv Diesel	Mid	33755	7065	0.0946207	0.0145547	0.051	0	0.15	12	1.42254	10915	0.375	4.09312	-0.404652	105.41	4	-0.0740006	4			23	Poland	1.3928	1.382	1.3711	1.3603	1.3494	1.3386	1.3277	1.3169	1.306	1.2952	1.2843	1.274	1.2621	1.2524	1.2409	1.2281	1.2201	1.2087	1.1867	1.1461	1.1019	1.0593	1.0263
	Lux	54793	14601	0.0946207	0.0252792	0.064	0	0.15	12	1.89385	10915	0.375	4.09312	-0.826668	140.334	4	-0.0740006	4			24	Slovenia	1.3928	1.382	1.3711	1.3603	1.3494	1.3386	1.3277	1.3169	1.306	1.2952	1.2843	1.274	1.2621	1.2524	1.2409	1.2281	1.2201	1.2087	1.1867	1.1461	1.1019	1.0593	1.0263
	Econ	21485.4	1000	0.0482583	0.0552	0.039	0.02	0.15	12	1.508	10915	0.375	4.09312	0.003412	84.5988	4	-0.0144996	4			25	Slovakia	1.3928	1.382	1.3711	1.3603	1.3494	1.3386	1.3277	1.3169	1.306	1.2952	1.2843	1.274	1.2621	1.2524	1.2409	1.2281	1.2201	1.2087	1.1867	1.1461	1.1019	1.0593	1.0263
CNG	Mid	37012.8	3000	0.0707234	0.069	0.056	0.03	0.15	12	2.21	10915	0.375	4.09312	-0.546668	123.981	4	-0.0144996	4			26	Bulgaria	1.3928	1.382	1.3711	1.3603	1.3494	1.3386	1.3277	1.3169	1.306	1.2952	1.2843	1.274	1.2621	1.2524	1.2409	1.2281	1.2201	1.2087	1.1867	1.1461	1.1019	1.0593	1.0263
	Lux	114469	5000	0.0815399	0.0759	0.066	0.04	0.15	12	2.548	10915	0.375	4.09312	-1.56	142.943	4	-0.0144996	4			27	Romania	1.3928	1.382	1.3711	1.3603	1.3494	1.3386	1.3277	1.3169	1.306	1.2952	1.2843	1.274	1.2621	1.2524	1.2409	1.2281	1.2201	1.2087	1.1867	1.1461	1.1019	1.0593	1.0263
	Econ	29202	2826	0.0844828	0.00337931	0.039	0.03	0.15	12	1.41379	10915	0.375	4.09312	-0.4	97.9759	4	-0.152003	4			28	Norway	1.3928	1.382	1.3711	1.3603	1.3494	1.3386	1.3277	1.3169	1.306	1.2952	1.2843	1.274	1.2621	1.2524	1.2409	1.2281	1.2201	1.2087	1.1867	1.1461	1.1019	1.0593	1.0263
Hybrid	Mid	34540	6594	0.0726552	0.0092931	0.056	0.04	0.15	12	1.21586	10915	0.375	4.09312	-0.76	84.2592	4	-0.152003	4			29	Switzerland	1.3928	1.382	1.3711	1.3603	1.3494	1.3386	1.3277	1.3169	1.306	1.2952	1.2843	1.274	1.2621	1.2524	1.2409	1.2281	1.2201	1.2087	1.1867	1.1461	1.1019	1.0593	1.0263
	Lux	78343	9263	0.12419	0.0168966	0.066	0.04	0.15	12	2.07828	10915	0.375	4.09312	-1.32	144.025	4	-0.152003	4			30	Iceland	1.3928	1.382	1.3711	1.3603	1.3494	1.3386	1.3277	1.3169	1.306	1.2952	1.2843	1.274	1.2621	1.2524	1.2409	1.2281	1.2201	1.2087	1.1867	1.1461	1.1019	1.0593	1.0263
	Econ	10990	157	0	0	0.046	0.04	0.15	12	0.21	10915	0.375	4.09312	-0.4	0	4	-0.152003	4			31	Croatia	1.3928	1.382	1.3711	1.3603	1.3494	1.3386	1.3277	1.3169	1.306	1.2952	1.2843	1.274	1.2621	1.2524	1.2409	1.2281	1.2201	1.2087	1.1867	1.1461	1.1019	1.0593	1.0263
Electric	Mid	44745	1256	0	0	0.065	0.05	0.15	12	0.54	10915	0.375	4.09312	-1.08	0	4	-0.152003	4			32	Turkey	1.3928	1.382	1.3711	1.3603	1.3494	1.3386	1.3277	1.3169	1.306	1.2952	1.2843	1.274	1.2621	1.2524	1.2409	1.2281	1.2201	1.2087	1.1867	1.1461	1.1019	1.0593	1.0263
	Lux	89961	2355	0	0	0.08	0.06	0.15	12	0.58	10915	0.375	4.09312	-1.8	0	4	-0.152003	4			33	Macedonia	1.3928	1.382	1.3711	1.3603	1.3494	1.3386	1.3277	1.3169	1.306	1.2952	1.2843	1.274	1.2621	1.2524	1.2409	1.2281	1.2201	1.2087	1.1867	1.1461	1.1019	1.0593	1.0263
	Econ	3808	1326	0.0403828	0.00312586	0.03	0.03	0.15	7	0.675793	5457.5	0.55	3.00163	0.936748	46.8325	2	-0.0144996	3			34	USA	1.3928	1.382	1.3711	1.3603	1.3494	1.3386	1.3277	1.3169	1.306	1.2952	1.2843	1.274	1.2621	1.2524	1.2409	1.2281	1.2201	1.2087	1.1867	1.1461	1.1019	1.0593	1.0263
Bikes	Lux	14932	5760	0.126893	0.0394534	0.03	0.03	0.15	7	2.12352	5457.5	0.55	3.00163	-0.401552	147.16	2	-0.0144996	3			35	Japan	1.3928	1.382	1.3711	1.3603	1.3494	1.3386	1.3277	1.3169	1.306	1.2952	1.2843	1.274	1.2621	1.2524	1.2409	1.2281	1.2201	1.2087	1.1867	1.1461	1.1019	1.0593	1.0263
Electric	Adv Econ	3808	1326	0.0403828	0.0946207	0.03	0.03	0.15	7	0.089625	5457.5	0.55	3.00163	0.936748	0	2	-0.0144996	3			36	Canada	1.3928	1.382	1.3711	1.3603	1.3494	1.3386	1.3277	1.3169	1.306	1.2952	1.2843	1.274	1.2621	1.2524	1.2409	1.2281	1.2201	1.2087	1.1867	1.1461	1.1019	1.0593	1.0263
Bikes	Adv Lux	14932	5760	0.0946207	0.0946207	0.03	0.03	0.15	7	0.555534	5457.5	0.55	3.00163	-0.401552	0	2	-0.0144996	3			37	Australia	1.3928	1.382	1.3711	1.3603	1.3494	1.3386	1.3277	1.3169	1.306	1.2952	1.2843	1.274	1.2621	1.2524	1.2409	1.2281	1.2201	1.2087	1.1867	1.1461	1.1019	1.0593	1.0263
																					38	New Zealand	1.3928	1.382	1.3711	1.3603	1.3494	1.3386	1.3277	1.3169	1.306	1.2952	1.2843	1.274	1.2621	1.2524	1.2409	1.2281	1.2201	1.2087	1.1867	1.1461	1.1019	1.0593	1.0263
9	Luxembourg	Prices of cars (USD/vehicle)	Std of price (USD/vehicle)	fuel cost (USD/km)	std fuel cost (USD/km)	O&M costs (USD/km)	std O&M (USD/km)	Discount rate	lifetime (y)	energy use (MJ/vkm)	Distance travelled per year (km/y)	occupancy rate (p/seat)	Capacity factor (Mpkm/kseats-y)	Gamma (no units)	CO2Emissions (gCO2/km)	Seats/Veh	Learning exponent	Turnove rate (y)	Cum cap (kseats)		39	Russian Federation	1.3928	1.382	1.3711	1.3603	1.3494	1.3386	1.3277	1.3169	1.306	1.2952	1.2843	1.274	1.2621	1.2524	1.2409	1.2281	1.2201	1.2087	1.1867	1.1461	1.1019	1.0593	1.0263
	Econ	18683	4396	0.0946207	0.0126724	0.038	0.02	0.15	12	1.58345	12924	0.375	4.8465	0.2	109.733	4	-0.0144996	4			40	Rest of Annex I	1.3928	1.382	1.3711	1.3603	1.3494	1.3386	1.3277	1.3169	1.306	1.2952	1.2843	1.274	1.2621	1.2524	1.2409	1.2281	1.2201	1.2087	1.1867	1.1461	1.1019	1.0593	1.0263
Petrol	Mid	32185	8164	0.123345	0.0135172	0.051	0.03	0.15	12	2.06414	12924	0.375	4.8465	-0.16	143.045	4	-0.0144996	4			41	China	1.3928	1.382	1.3711	1.3603	1.3494	1.3386	1.3277	1.3169	1.306	1.2952	1.2843	1.274	1.2621	1.2524	1.2409	1.2281	1.2201	1.2087	1.1867	1.1461	1.1019	1.0593	1.0263
	Lux	99538	49455	0.201914	0.0566034	0.064	0.03	0.15	12	3.37897	12924	0.375	4.8465	-1.04	234.162	4	-0.0144996	4			42	India	1.3928	1.382	1.3711	1.3603	1.3494	1.3386	1.3277	1.3169	1.306	1.2952	1.2843	1.274	1.2621	1.2524	1.2409	1.2281	1.2201	1.2087	1.1867	1.1461	1.1019	1.0593	1.0263
	Econ	18683	4396	0.0760345	0.0126724	0.038	0.02	0.15	12	1.4251	12924	0.375	4.8465	0.2	98.7597	4	-0.0740006	4			43	Mexico	1.3928	1.382	1.3711	1.3603	1.3494	1.3386	1.3277	1.3169	1.306	1.2952	1.2843	1.274	1.2621	1.2524	1.2409	1.2281	1.2201	1.2087	1.1867	1.1461	1.1019	1.0593	1.0263
Adv Petrol	Mid	32185	8164	0.109828	0.0135172	0.051	0.03	0.15	12	1.85772	12924	0.375	4.8465	-0.16	128.74	4	-0.0740006	4			44	Brazil	1.3928	1.382	1.3711	1.3603	1.3494	1.3386	1.3277	1.3169	1.306	1.2952	1.2843	1.274	1.2621	1.2524	1.2409	1.2281	1.2201	1.2087	1.1867	1.1461	1.1019	1.0593	1.0263
	Lux	99538	49455	0.160517	0.0566034	0.064	0.03	0.15	12	3.04107	12924	0.375	4.8465	-1.04	210.746	4	-0.0740006	4			45	Argentina	1.3928	1.382	1.3711	1.3603	1.3494	1.3386	1.3277	1.3169	1.306	1.2952	1.2843	1.274	1.2621	1.2524	1.2409	1.2281	1.2201	1.2087	1.1867	1.1461	1.1019	1.0593	1.0263
	Econ	22608	3297	0.0689434	0.00995849	0.038	0.02	0.15	12	1.35094	12924	0.375	4.8465	-0.08	100.105	4	-0.0144996	4			46	Colombia	1.3928	1.382	1.3711	1.3603	1.3494	1.3386	1.3277	1.3169	1.306	1.2952	1.2843	1.274	1.2621	1.2524	1.2409	1.2281	1.2201	1.2087	1.1867	1.1461	1.1019	1.0593	1.0263
Diesel	Mid	33755	7065	0.0766038	0.0145547	0.051	0.03	0.15	12	1.5806	12924	0.375	4.8465	-0.44	117.123	4	-0.0144996	4			47	Rest of Latin America	1.3928	1.382	1.3711	1.3603	1.3494	1.3386	1.3277	1.3169	1.306	1.2952	1.2843	1.274	1.2621	1.2524	1.2409	1.2281	1.2201	1.2087	1.1867	1.1461	1.1019	1.0593	1.0263
	Lux	54793	14601	0.11797	0.0252792	0.064	0.04	0.15	12	2.10427	12924	0.375	4.8465	-0.84	155.927	4	-0.0144996	4			48	Korea	1.3928	1.382	1.3711	1.3603	1.3494	1.3386	1.3277	1.3169	1.306	1.2952	1.2843	1.274	1.2621	1.2524	1.2409	1.2281	1.2201	1.2087	1.1867	1.1461	1.1019	1.0593	1.0263
	Econ	22608	3297	0.0844828	0.00995849	0.038	0	0.15	12	1.21585	12924	0.375	4.8465	-0.08	90.0944	4	-0.0740006	4			49	Taiwan	1.3928	1.382	1.3711	1.3603	1.3494	1.3386	1.3277	1.3169	1.306	1.2952	1.2843	1.274	1.2621	1.2524	1.2409	1.2281	1.2201	1.2087	1.1867	1.1461	1.1019	1.0593	1.0263
Adv Diesel	Mid	33755	7065	0.0946207	0.0145547	0.051	0	0.15	12	1.42254	12924	0.375	4.8465	-0.44	105.41	4	-0.0740006	4			50	Indonesia	1.3928	1.382	1.3711	1.3603	1.3494	1.3386	1.3277	1.3169	1.306	1.2952	1.2843	1.274	1.2621	1.2524	1.2409	1.2281	1.2201	1.2087	1.1867	1.1461	1.1019	1.0593	1.0263
	Lux	54793	14601	0.0946207	0.0252792	0.064	0	0.15	12	1.89385	12924	0.375	4.8465	-0.84	140.334	4	-0.0740006	4			51	ASEAN	1.3928	1.382	1.3711	1.3603	1.3494	1.3386	1.3277	1.3169	1.306	1.2952	1.2843	1.274	1.2621	1.2524	1.2409	1.2281	1.2201	1.2087	1.1867	1.1461	1.1019	1.0593	1.0263
	Econ	21485.4	1000	0.0482583	0.0552	0.039	0.02	0.15	12	1.508	12924	0.375	4.8465	0	84.5988	4	-0.0144996	4			52	OPEC (excl Venezuela)	1.3928	1.382	1.3711	1.3603	1.3494	1.3386	1.3277	1.3169	1.306	1.2952	1.2843	1.274	1.2621	1.2524	1.2409	1.2281	1.2201	1.2087	1.1867	1.1461	1.1019	1.0593	1.0263
CNG	Mid	37012.8	3000	0.0707234	0.069	0.056	0.03	0.15	12	2.21	12924	0.375	4.8465	0	123.981	4	-0.0144996	4			53	Rest of world	1.3928	1.382	1.3711	1.3603	1.3494	1.3386	1.3277	1.3169	1.306	1.2952	1.2843	1.274	1.2621	1.2524	1.2409	1.2281	1.2201	1.2087	1.1867	1.1461	1.1019	1.0593	1.0263
	Lux	114469	5000	0.0815399	0.0759	0.066	0.04	0.15	12	2.548	12924	0.375	4.8465	0	142.943	4	-0.0144996	4			54	Ukraine	1.3928	1.382	1.3711	1.3603	1.3494	1.3386	1.3277	1.3169	1.306	1.2952	1.2843	1.274	1.2621	1.2524	1.2409	1.2281	1.2201	1.2087	1.1867	1.1461	1.1019	1.0593	1.0263
	Econ	29202	2826	0.0844828	0.00337931	0.039	0.03	0.15	12	1.41379	12924	0.375	4.8465	0	97.9759	4	-0.152003	4			55	Saudi Arabia	1.3928	1.382	1.3711	1.3603	1.3494	1.3386	1.3277	1.3169	1.306	1.2952	1.2843	1.274	1.2621	1.2524	1.2409	1.2281	1.2201	1.2087	1.1867	1.1461	1.1019	1.0593	1.0263
Hybrid	Mid	34540	6594	0.0726552	0.0092931	0.056	0.04	0.15	12	1.21586	12924	0.375	4.8465	0	84.2592	4	-0.152003	4			56	Nigeria	1.3928	1.382	1.3711	1.3603	1.3494	1.3386	1.3277	1.3169	1.306	1.2952	1.2843	1.274	1.2621	1.2524	1.2409	1.2281	1.2201	1.2087	1.1867	1.1461	1.1019	1.0593	1.0263
	Lux	78343	9263	0.12419	0.0168966	0.066	0.04	0.15	12	2.07828	12924	0.375	4.8465	0	144.025	4	-0.152003	4			57	South Africa	1.3928	1.382	1.3711	1.3603	1.3494	1.3386	1.3277	1.3169	1.306	1.2952	1.2843	1.274	1.2621	1.2524	1.2409	1.2281	1.2201	1.2087	1.1867	1.1461	1.1019	1.0593	1.0263
	Econ	10990	157	0	0	0.046	0.04	0.15	12	0.21	12924	0.375	4.8465	0	0	4	-0.152003	4			58	Rest of Africa	1.3928	1.382	1.3711	1.3603	1.3494	1.3386	1.3277	1.3169	1.306	1.2952	1.2843	1.274	1.2621	1.2524	1.2409	1.2281	1.2201	1.2087	1.1867	1.1461	1.1019	1.0593	1.0263
Electric	Mid	44745	1256	0	0	0.065	0.05	0.15	12	0.54	12924	0.375	4.8465	0	0	4	-0.152003	4			59	Africa OPEC	1.3928	1.382	1.3711	1.3603	1.3494	1.3386	1.3277	1.3169	1.306	1.2952	1.2843	1.274	1.2621	1.2524	1.2409	1.2281	1.2201	1.2087	1.1867	1.1461	1.1019	1.0593	1.0263
	Lux	89961	2355	0	0	0.08	0.06	0.15	12	0.58	12924	0.375	4.8465	0	0	4	-0.152003	4
	Econ	3808	1326	0.0403828	0.00312586	0.03	0.03	0.15	7	0.675793	6462	0.55	3.5541	0.84	46.8325	2	-0.0144996	3
Bikes	Lux	14932	5760	0.126893	0.0394534	0.03	0.03	0.15	7	2.12352	6462	0.55	3.5541	-0.44	147.16	2	-0.0144996	3
Electric	Adv Econ	3808	1326	0.0403828	0.0946207	0.03	0.03	0.15	7	0.089625	6462	0.55	3.5541	0.84	0	2	-0.0144996	3
Bikes	Adv Lux	14932	5760	0.0946207	0.0946207	0.03	0.03	0.15	7	0.555534	6462	0.55	3.5541	-0.44	0	2	-0.0144996	3
10	Netherlands	Prices of cars (USD/vehicle)	Std of price (USD/vehicle)	fuel cost (USD/km)	std fuel cost (USD/km)	O&M costs (USD/km)	std O&M (USD/km)	Discount rate	lifetime (y)	energy use (MJ/vkm)	Distance travelled per year (km/y)	occupancy rate (p/seat)	Capacity factor (Mpkm/kseats-y)	Gamma (no units)	CO2Emissions (gCO2/km)	Seats/Veh	Learning exponent	Turnove rate (y)	Cum cap (kseats)
	Econ	18683	4396	0.0946207	0.0126724	0.038	0.02	0.15	12	1.58345	13123	0.375	4.92112	0.453332	109.733	4	-0.0144996	4
Petrol	Mid	32185	8164	0.123345	0.0135172	0.051	0.03	0.15	12	2.06414	13123	0.375	4.92112	0.015504	143.045	4	-0.0144996	4
	Lux	99538	49455	0.201914	0.0566034	0.064	0.03	0.15	12	3.37897	13123	0.375	4.92112	-0.888688	234.162	4	-0.0144996	4
	Econ	18683	4396	0.0760345	0.0126724	0.038	0.02	0.15	12	1.4251	13123	0.375	4.92112	0.453332	98.7597	4	-0.0740006	4
Adv Petrol	Mid	32185	8164	0.109828	0.0135172	0.051	0.03	0.15	12	1.85772	13123	0.375	4.92112	0.015504	128.74	4	-0.0740006	4
	Lux	99538	49455	0.160517	0.0566034	0.064	0.03	0.15	12	3.04107	13123	0.375	4.92112	-0.888688	210.746	4	-0.0740006	4
	Econ	22608	3297	0.0689434	0.00995849	0.038	0.02	0.15	12	1.35094	13123	0.375	4.92112	0.28	100.105	4	-0.0144996	4
Diesel	Mid	33755	7065	0.0766038	0.0145547	0.051	0.03	0.15	12	1.5806	13123	0.375	4.92112	0.00744	117.123	4	-0.0144996	4
	Lux	54793	14601	0.11797	0.0252792	0.064	0.04	0.15	12	2.10427	13123	0.375	4.92112	-0.48062	155.927	4	-0.0144996	4
	Econ	22608	3297	0.0844828	0.00995849	0.038	0	0.15	12	1.21585	13123	0.375	4.92112	0.28	90.0944	4	-0.0740006	4
Adv Diesel	Mid	33755	7065	0.0946207	0.0145547	0.051	0	0.15	12	1.42254	13123	0.375	4.92112	0.00744	105.41	4	-0.0740006	4
	Lux	54793	14601	0.0946207	0.0252792	0.064	0	0.15	12	1.89385	13123	0.375	4.92112	-0.48062	140.334	4	-0.0740006	4
	Econ	21485.4	1000	0.0482583	0.0552	0.039	0.02	0.15	12	1.508	13123	0.375	4.92112	0.48	84.5988	4	-0.0144996	4
CNG	Mid	37012.8	3000	0.0707234	0.069	0.056	0.03	0.15	12	2.21	13123	0.375	4.92112	0	123.981	4	-0.0144996	4
	Lux	114469	5000	0.0815399	0.0759	0.066	0.04	0.15	12	2.548	13123	0.375	4.92112	-1.08	142.943	4	-0.0144996	4
	Econ	29202	2826	0.0844828	0.00337931	0.039	0.03	0.15	12	1.41379	13123	0.375	4.92112	0	97.9759	4	-0.152003	4
Hybrid	Mid	34540	6594	0.0726552	0.0092931	0.056	0.04	0.15	12	1.21586	13123	0.375	4.92112	-0.542636	84.2592	4	-0.152003	4
	Lux	78343	9263	0.12419	0.0168966	0.066	0.04	0.15	12	2.07828	13123	0.375	4.92112	-0.8	144.025	4	-0.152003	4
	Econ	10990	157	0	0	0.046	0.04	0.15	12	0.21	13123	0.375	4.92112	0	0	4	-0.152003	4
Electric	Mid	44745	1256	0	0	0.065	0.05	0.15	12	0.54	13123	0.375	4.92112	0	0	4	-0.152003	4
	Lux	89961	2355	0	0	0.08	0.06	0.15	12	0.58	13123	0.375	4.92112	-2	0	4	-0.152003	4
	Econ	3808	1326	0.0403828	0.00312586	0.03	0.03	0.15	7	0.675793	6561.5	0.55	3.60883	1.23473	46.8325	2	-0.0144996	3
Bikes	Lux	14932	5760	0.126893	0.0394534	0.03	0.03	0.15	7	2.12352	6561.5	0.55	3.60883	-0.04	147.16	2	-0.0144996	3
Electric	Adv Econ	3808	1326	0.0403828	0.0946207	0.03	0.03	0.15	7	0.089625	6561.5	0.55	3.60883	1.23473	0	2	-0.0144996	3
Bikes	Adv Lux	14932	5760	0.0946207	0.0946207	0.03	0.03	0.15	7	0.555534	6561.5	0.55	3.60883	-0.04	0	2	-0.0144996	3
11	Austria	Prices of cars (USD/vehicle)	Std of price (USD/vehicle)	fuel cost (USD/km)	std fuel cost (USD/km)	O&M costs (USD/km)	std O&M (USD/km)	Discount rate	lifetime (y)	energy use (MJ/vkm)	Distance travelled per year (km/y)	occupancy rate (p/seat)	Capacity factor (Mpkm/kseats-y)	Gamma (no units)	CO2Emissions (gCO2/km)	Seats/Veh	Learning exponent	Turnove rate (y)	Cum cap (kseats)
	Econ	18683	4396	0.0946207	0.0126724	0.038	0.02	0.15	12	1.58345	16251	0.375	6.09413	0.36	109.733	4	-0.0144996	4
Petrol	Mid	32185	8164	0.123345	0.0135172	0.051	0.03	0.15	12	2.06414	16251	0.375	6.09413	0.04	143.045	4	-0.0144996	4
	Lux	99538	49455	0.201914	0.0566034	0.064	0.03	0.15	12	3.37897	16251	0.375	6.09413	-0.92	234.162	4	-0.0144996	4
	Econ	18683	4396	0.0760345	0.0126724	0.038	0.02	0.15	12	1.4251	16251	0.375	6.09413	0.36	98.7597	4	-0.0740006	4
Adv Petrol	Mid	32185	8164	0.109828	0.0135172	0.051	0.03	0.15	12	1.85772	16251	0.375	6.09413	0.04	128.74	4	-0.0740006	4
	Lux	99538	49455	0.160517	0.0566034	0.064	0.03	0.15	12	3.04107	16251	0.375	6.09413	-0.92	210.746	4	-0.0740006	4
	Econ	22608	3297	0.0689434	0.00995849	0.038	0.02	0.15	12	1.35094	16251	0.375	6.09413	0.24	100.105	4	-0.0144996	4
Diesel	Mid	33755	7065	0.0766038	0.0145547	0.051	0.03	0.15	12	1.5806	16251	0.375	6.09413	-0.08	117.123	4	-0.0144996	4
	Lux	54793	14601	0.11797	0.0252792	0.064	0.04	0.15	12	2.10427	16251	0.375	6.09413	-0.52	155.927	4	-0.0144996	4
	Econ	22608	3297	0.0844828	0.00995849	0.038	0	0.15	12	1.21585	16251	0.375	6.09413	0.24	90.0944	4	-0.0740006	4
Adv Diesel	Mid	33755	7065	0.0946207	0.0145547	0.051	0	0.15	12	1.42254	16251	0.375	6.09413	-0.08	105.41	4	-0.0740006	4
	Lux	54793	14601	0.0946207	0.0252792	0.064	0	0.15	12	1.89385	16251	0.375	6.09413	-0.52	140.334	4	-0.0740006	4
	Econ	21485.4	1000	0.0482583	0.0552	0.039	0.02	0.15	12	1.508	16251	0.375	6.09413	0	84.5988	4	-0.0144996	4
CNG	Mid	37012.8	3000	0.0707234	0.069	0.056	0.03	0.15	12	2.21	16251	0.375	6.09413	0	123.981	4	-0.0144996	4
	Lux	114469	5000	0.0815399	0.0759	0.066	0.04	0.15	12	2.548	16251	0.375	6.09413	0	142.943	4	-0.0144996	4
	Econ	29202	2826	0.0844828	0.00337931	0.039	0.03	0.15	12	1.41379	16251	0.375	6.09413	0.12	97.9759	4	-0.152003	4
Hybrid	Mid	34540	6594	0.0726552	0.0092931	0.056	0.04	0.15	12	1.21586	16251	0.375	6.09413	-0.2	84.2592	4	-0.152003	4
	Lux	78343	9263	0.12419	0.0168966	0.066	0.04	0.15	12	2.07828	16251	0.375	6.09413	-0.8	144.025	4	-0.152003	4
	Econ	10990	157	0	0	0.046	0.04	0.15	12	0.21	16251	0.375	6.09413	0	0	4	-0.152003	4
Electric	Mid	44745	1256	0	0	0.065	0.05	0.15	12	0.54	16251	0.375	6.09413	-0.28	0	4	-0.152003	4
	Lux	89961	2355	0	0	0.08	0.06	0.15	12	0.58	16251	0.375	6.09413	-1.24	0	4	-0.152003	4
	Econ	3808	1326	0.0403828	0.00312586	0.03	0.03	0.15	7	0.675793	8125.5	0.55	4.46903	1.08	46.8325	2	-0.0144996	3
Bikes	Lux	14932	5760	0.126893	0.0394534	0.03	0.03	0.15	7	2.12352	8125.5	0.55	4.46903	-0.16	147.16	2	-0.0144996	3
Electric	Adv Econ	3808	1326	0.0403828	0.0946207	0.03	0.03	0.15	7	0.089625	8125.5	0.55	4.46903	1.08	0	2	-0.0144996	3
Bikes	Adv Lux	14932	5760	0.0946207	0.0946207	0.03	0.03	0.15	7	0.555534	8125.5	0.55	4.46903	-0.16	0	2	-0.0144996	3
12	Portugal	Prices of cars (USD/vehicle)	Std of price (USD/vehicle)	fuel cost (USD/km)	std fuel cost (USD/km)	O&M costs (USD/km)	std O&M (USD/km)	Discount rate	lifetime (y)	energy use (MJ/vkm)	Distance travelled per year (km/y)	occupancy rate (p/seat)	Capacity factor (Mpkm/kseats-y)	Gamma (no units)	CO2Emissions (gCO2/km)	Seats/Veh	Learning exponent	Turnove rate (y)	Cum cap (kseats)
	Econ	18683	4396	0.0946207	0.0126724	0.038	0.02	0.15	12	1.58345	15132	0.375	5.6745	0.502636	109.733	4	-0.0144996	4			Technology to fuel user conversion matrix FTT to E3ME
Petrol	Mid	32185	8164	0.123345	0.0135172	0.051	0.03	0.15	12	2.06414	15132	0.375	5.6745	0.059536	143.045	4	-0.0144996	4					Coal	Other Coal	Crude oil	Fuel oil	Mid Dist	Other gas	Nat Gas	Electricity	Heat	Waste	Biofuels	Hydrogen
	Lux	99538	49455	0.201914	0.0566034	0.064	0.03	0.15	12	3.37897	15132	0.375	5.6745	-0.92	234.162	4	-0.0144996	4				Econ	0	0	0	0	1	0	0	0	0	0	1	0
	Econ	18683	4396	0.0760345	0.0126724	0.038	0.02	0.15	12	1.4251	15132	0.375	5.6745	0.502636	98.7597	4	-0.0740006	4			Petrol	Mid	0	0	0	0	1	0	0	0	0	0	1	0
Adv Petrol	Mid	32185	8164	0.109828	0.0135172	0.051	0.03	0.15	12	1.85772	15132	0.375	5.6745	0.059536	128.74	4	-0.0740006	4				Lux	0	0	0	0	1	0	0	0	0	0	1	0
	Lux	99538	49455	0.160517	0.0566034	0.064	0.03	0.15	12	3.04107	15132	0.375	5.6745	-0.92	210.746	4	-0.0740006	4				Econ	0	0	0	0	1	0	0	0	0	0	1	0
	Econ	22608	3297	0.0689434	0.00995849	0.038	0.02	0.15	12	1.35094	15132	0.375	5.6745	0.219536	100.105	4	-0.0144996	4			Adv Petrol	Mid	0	0	0	0	1	0	0	0	0	0	1	0
Diesel	Mid	33755	7065	0.0766038	0.0145547	0.051	0.03	0.15	12	1.5806	15132	0.375	5.6745	-0.130544	117.123	4	-0.0144996	4				Lux	0	0	0	0	1	0	0	0	0	0	1	0
	Lux	54793	14601	0.11797	0.0252792	0.064	0.04	0.15	12	2.10427	15132	0.375	5.6745	-0.516588	155.927	4	-0.0144996	4				Econ	0	0	0	0	1	0	0	0	0	0	1	0
	Econ	22608	3297	0.0844828	0.00995849	0.038	0	0.15	12	1.21585	15132	0.375	5.6745	0.219536	90.0944	4	-0.0740006	4			Diesel	Mid	0	0	0	0	1	0	0	0	0	0	1	0
Adv Diesel	Mid	33755	7065	0.0946207	0.0145547	0.051	0	0.15	12	1.42254	15132	0.375	5.6745	-0.130544	105.41	4	-0.0740006	4				Lux	0	0	0	0	1	0	0	0	0	0	1	0
	Lux	54793	14601	0.0946207	0.0252792	0.064	0	0.15	12	1.89385	15132	0.375	5.6745	-0.516588	140.334	4	-0.0740006	4				Econ	0	0	0	0	1	0	0	0	0	0	1	0
	Econ	21485.4	1000	0.0482583	0.0552	0.039	0.02	0.15	12	1.508	15132	0.375	5.6745	-0.015812	84.5988	4	-0.0144996	4			Adv Diesel	Mid	0	0	0	0	1	0	0	0	0	0	1	0
CNG	Mid	37012.8	3000	0.0707234	0.069	0.056	0.03	0.15	12	2.21	15132	0.375	5.6745	-0.290544	123.981	4	-0.0144996	4				Lux	0	0	0	0	1	0	0	0	0	0	1	0
	Lux	114469	5000	0.0815399	0.0759	0.066	0.04	0.15	12	2.548	15132	0.375	5.6745	-1.19069	142.943	4	-0.0144996	4				Econ	0	0	0	0	0	0	1	0	0	0	0	0
	Econ	29202	2826	0.0844828	0.00337931	0.039	0.03	0.15	12	1.41379	15132	0.375	5.6745	-0.2	97.9759	4	-0.152003	4			LPG	Mid	0	0	0	0	0	0	1	0	0	0	0	0
Hybrid	Mid	34540	6594	0.0726552	0.0092931	0.056	0.04	0.15	12	1.21586	15132	0.375	5.6745	-0.31256	84.2592	4	-0.152003	4				Lux	0	0	0	0	0	0	1	0	0	0	0	0
	Lux	78343	9263	0.12419	0.0168966	0.066	0.04	0.15	12	2.07828	15132	0.375	5.6745	-0.64	144.025	4	-0.152003	4				Econ	0	0	0	0	1	0	0	0	0	0	1	0
	Econ	10990	157	0	0	0.046	0.04	0.15	12	0.21	15132	0.375	5.6745	0	0	4	-0.152003	4			Hybrid	Mid	0	0	0	0	1	0	0	0	0	0	1	0
Electric	Mid	44745	1256	0	0	0.065	0.05	0.15	12	0.54	15132	0.375	5.6745	-0.573644	0	4	-0.152003	4				Lux	0	0	0	0	1	0	0	0	0	0	1	0
	Lux	89961	2355	0	0	0.08	0.06	0.15	12	0.58	15132	0.375	5.6745	-1.17179	0	4	-0.152003	4				Econ	0	0	0	0	0	0	0	1	0	0	0	0
	Econ	3808	1326	0.0403828	0.00312586	0.03	0.03	0.15	7	0.675793	7566	0.55	4.1613	1.02573	46.8325	2	-0.0144996	3			Electric	Mid	0	0	0	0	0	0	0	1	0	0	0	0
Bikes	Lux	14932	5760	0.126893	0.0394534	0.03	0.03	0.15	7	2.12352	7566	0.55	4.1613	0	147.16	2	-0.0144996	3				Lux	0	0	0	0	0	0	0	1	0	0	0	0
Electric	Adv Econ	3808	1326	0.0403828	0.0946207	0.03	0.03	0.15	7	0.089625	7566	0.55	4.1613	1.02573	0	2	-0.0144996	3				Econ	0	0	0	0	1	0	0	0	0	0	1	0
Bikes	Adv Lux	14932	5760	0.0946207	0.0946207	0.03	0.03	0.15	7	0.555534	7566	0.55	4.1613	0	0	2	-0.0144996	3			motorcycles	Lux	0	0	0	0	1	0	0	0	0	0	1	0
																						Econ	0	0	0	0	0	0	0	1	0	0	0	0
13	Finland	Prices of cars (USD/vehicle)	Std of price (USD/vehicle)	fuel cost (USD/km)	std fuel cost (USD/km)	O&M costs (USD/km)	std O&M (USD/km)	Discount rate	lifetime (y)	energy use (MJ/vkm)	Distance travelled per year (km/y)	occupancy rate (p/seat)	Capacity factor (Mpkm/kseats-y)	Gamma (no units)	CO2Emissions (gCO2/km)	Seats/Veh	Learning exponent	Turnove rate (y)	Cum cap (kseats)		Adv motorcycles	Lux	0	0	0	0	0	0	0	1	0	0	0	0
	Econ	18683	4396	0.0946207	0.0126724	0.038	0.02	0.15	12	1.58345	15285	0.375	5.73187	0.263564	109.733	4	-0.0144996	4					24											35
Petrol	Mid	32185	8164	0.123345	0.0135172	0.051	0.03	0.15	12	2.06414	15285	0.375	5.73187	-0.16	143.045	4	-0.0144996	4
	Lux	99538	49455	0.201914	0.0566034	0.064	0.03	0.15	12	3.37897	15285	0.375	5.73187	0.263564	234.162	4	-0.0144996	4
	Econ	18683	4396	0.0760345	0.0126724	0.038	0.02	0.15	12	1.4251	15285	0.375	5.73187	-0.16	98.7597	4	-0.0740006	4
Adv Petrol	Mid	32185	8164	0.109828	0.0135172	0.051	0.03	0.15	12	1.85772	15285	0.375	5.73187	-0.16	128.74	4	-0.0740006	4
	Lux	99538	49455	0.160517	0.0566034	0.064	0.03	0.15	12	3.04107	15285	0.375	5.73187	-0.848687	210.746	4	-0.0740006	4
	Econ	22608	3297	0.0689434	0.00995849	0.038	0.02	0.15	12	1.35094	15285	0.375	5.73187	0.099536	100.105	4	-0.0144996	4
Diesel	Mid	33755	7065	0.0766038	0.0145547	0.051	0.03	0.15	12	1.5806	15285	0.375	5.73187	-0.16	117.123	4	-0.0144996	4
	Lux	54793	14601	0.11797	0.0252792	0.064	0.04	0.15	12	2.10427	15285	0.375	5.73187	-0.848687	155.927	4	-0.0144996	4
	Econ	22608	3297	0.0844828	0.00995849	0.038	0	0.15	12	1.21585	15285	0.375	5.73187	0.099536	90.0944	4	-0.0740006	4
Adv Diesel	Mid	33755	7065	0.0946207	0.0145547	0.051	0	0.15	12	1.42254	15285	0.375	5.73187	-0.316588	105.41	4	-0.0740006	4
	Lux	54793	14601	0.0946207	0.0252792	0.064	0	0.15	12	1.89385	15285	0.375	5.73187	-0.604652	140.334	4	-0.0740006	4
	Econ	21485.4	1000	0.0482583	0.0552	0.039	0.02	0.15	12	1.508	15285	0.375	5.73187	0	84.5988	4	-0.0144996	4
CNG	Mid	37012.8	3000	0.0707234	0.069	0.056	0.03	0.15	12	2.21	15285	0.375	5.73187	0	123.981	4	-0.0144996	4
	Lux	114469	5000	0.0815399	0.0759	0.066	0.04	0.15	12	2.548	15285	0.375	5.73187	0	142.943	4	-0.0144996	4
	Econ	29202	2826	0.0844828	0.00337931	0.039	0.03	0.15	12	1.41379	15285	0.375	5.73187	-0.12	97.9759	4	-0.152003	4
Hybrid	Mid	34540	6594	0.0726552	0.0092931	0.056	0.04	0.15	12	1.21586	15285	0.375	5.73187	-0.201552	84.2592	4	-0.152003	4
	Lux	78343	9263	0.12419	0.0168966	0.066	0.04	0.15	12	2.07828	15285	0.375	5.73187	-1	144.025	4	-0.152003	4
	Econ	10990	157	0	0	0.046	0.04	0.15	12	0.21	15285	0.375	5.73187	0	0	4	-0.152003	4
Electric	Mid	44745	1256	0	0	0.065	0.05	0.15	12	0.54	15285	0.375	5.73187	0	0	4	-0.152003	4
	Lux	89961	2355	0	0	0.08	0.06	0.15	12	0.58	15285	0.375	5.73187	0	0	4	-0.152003	4
	Econ	3808	1326	0.0403828	0.00312586	0.03	0.03	0.15	7	0.675793	7642.5	0.55	4.20338	0.9138	46.8325	2	-0.0144996	3
Bikes	Lux	14932	5760	0.126893	0.0394534	0.03	0.03	0.15	7	2.12352	7642.5	0.55	4.20338	-0.28248	147.16	2	-0.0144996	3
Electric	Adv Econ	3808	1326	0.0403828	0.0946207	0.03	0.03	0.15	7	0.089625	7642.5	0.55	4.20338	0.9138	0	2	-0.0144996	3
Bikes	Adv Lux	14932	5760	0.0946207	0.0946207	0.03	0.03	0.15	7	0.555534	7642.5	0.55	4.20338	-0.28248	0	2	-0.0144996	3
14	Sweden	Prices of cars (USD/vehicle)	Std of price (USD/vehicle)	fuel cost (USD/km)	std fuel cost (USD/km)	O&M costs (USD/km)	std O&M (USD/km)	Discount rate	lifetime (y)	energy use (MJ/vkm)	Distance travelled per year (km/y)	occupancy rate (p/seat)	Capacity factor (Mpkm/kseats-y)	Gamma (no units)	CO2Emissions (gCO2/km)	Seats/Veh	Learning exponent	Turnove rate (y)	Cum cap (kseats)
	Econ	18683	4396	0.0946207	0.0126724	0.038	0.02	0.15	12	1.58345	15818	0.375	5.93175	0.04	109.733	4	-0.0144996	4
Petrol	Mid	32185	8164	0.123345	0.0135172	0.051	0.03	0.15	12	2.06414	15818	0.375	5.93175	-0.28	143.045	4	-0.0144996	4
	Lux	99538	49455	0.201914	0.0566034	0.064	0.03	0.15	12	3.37897	15818	0.375	5.93175	-0.51504	234.162	4	-0.0144996	4
	Econ	18683	4396	0.0760345	0.0126724	0.038	0.02	0.15	12	1.4251	15818	0.375	5.93175	0.04	98.7597	4	-0.0740006	4
Adv Petrol	Mid	32185	8164	0.109828	0.0135172	0.051	0.03	0.15	12	1.85772	15818	0.375	5.93175	-0.28	128.74	4	-0.0740006	4
	Lux	99538	49455	0.160517	0.0566034	0.064	0.03	0.15	12	3.04107	15818	0.375	5.93175	-0.51504	210.746	4	-0.0740006	4
	Econ	22608	3297	0.0689434	0.00995849	0.038	0.02	0.15	12	1.35094	15818	0.375	5.93175	-0.131472	100.105	4	-0.0144996	4
Diesel	Mid	33755	7065	0.0766038	0.0145547	0.051	0.03	0.15	12	1.5806	15818	0.375	5.93175	-0.44558	117.123	4	-0.0144996	4
	Lux	54793	14601	0.11797	0.0252792	0.064	0.04	0.15	12	2.10427	15818	0.375	5.93175	-0.863564	155.927	4	-0.0144996	4
	Econ	22608	3297	0.0844828	0.00995849	0.038	0	0.15	12	1.21585	15818	0.375	5.93175	-0.131472	90.0944	4	-0.0740006	4
Adv Diesel	Mid	33755	7065	0.0946207	0.0145547	0.051	0	0.15	12	1.42254	15818	0.375	5.93175	-0.44558	105.41	4	-0.0740006	4
	Lux	54793	14601	0.0946207	0.0252792	0.064	0	0.15	12	1.89385	15818	0.375	5.93175	-0.863564	140.334	4	-0.0740006	4
	Econ	21485.4	1000	0.0482583	0.0552	0.039	0.02	0.15	12	1.508	15818	0.375	5.93175	0	84.5988	4	-0.0144996	4
CNG	Mid	37012.8	3000	0.0707234	0.069	0.056	0.03	0.15	12	2.21	15818	0.375	5.93175	0	123.981	4	-0.0144996	4
	Lux	114469	5000	0.0815399	0.0759	0.066	0.04	0.15	12	2.548	15818	0.375	5.93175	0	142.943	4	-0.0144996	4
	Econ	29202	2826	0.0844828	0.00337931	0.039	0.03	0.15	12	1.41379	15818	0.375	5.93175	-0.24682	97.9759	4	-0.152003	4
Hybrid	Mid	34540	6594	0.0726552	0.0092931	0.056	0.04	0.15	12	1.21586	15818	0.375	5.93175	-0.493644	84.2592	4	-0.152003	4
	Lux	78343	9263	0.12419	0.0168966	0.066	0.04	0.15	12	2.07828	15818	0.375	5.93175	-1.12869	144.025	4	-0.152003	4
	Econ	10990	157	0	0	0.046	0.04	0.15	12	0.21	15818	0.375	5.93175	0	0	4	-0.152003	4
Electric	Mid	44745	1256	0	0	0.065	0.05	0.15	12	0.54	15818	0.375	5.93175	-0.67566	0	4	-0.152003	4
	Lux	89961	2355	0	0	0.08	0.06	0.15	12	0.58	15818	0.375	5.93175	-1.28	0	4	-0.152003	4
	Econ	3808	1326	0.0403828	0.00312586	0.03	0.03	0.15	7	0.675793	7909	0.55	4.34995	0.68	46.8325	2	-0.0144996	3
Bikes	Lux	14932	5760	0.126893	0.0394534	0.03	0.03	0.15	7	2.12352	7909	0.55	4.34995	-0.44	147.16	2	-0.0144996	3
Electric	Adv Econ	3808	1326	0.0403828	0.0946207	0.03	0.03	0.15	7	0.089625	7909	0.55	4.34995	0.68	0	2	-0.0144996	3
Bikes	Adv Lux	14932	5760	0.0946207	0.0946207	0.03	0.03	0.15	7	0.555534	7909	0.55	4.34995	-0.44	0	2	-0.0144996	3
15	UK	Prices of cars (USD/vehicle)	Std of price (USD/vehicle)	fuel cost (USD/km)	std fuel cost (USD/km)	O&M costs (USD/km)	std O&M (USD/km)	Discount rate	lifetime (y)	energy use (MJ/vkm)	Distance travelled per year (km/y)	occupancy rate (p/seat)	Capacity factor (Mpkm/kseats-y)	Gamma (no units)	CO2Emissions (gCO2/km)	Seats/Veh	Learning exponent	Turnove rate (y)	Cum cap (kseats)
	Econ	18683	4396	0.0946207	0.0126724	0.038	0.02	0.15	12	1.58345	12104	0.375	4.539	0.711628	109.733	4	-0.0144996	4
Petrol	Mid	32185	8164	0.123345	0.0135172	0.051	0.03	0.15	12	2.06414	12104	0.375	4.539	0.24062	143.045	4	-0.0144996	4
	Lux	99538	49455	0.201914	0.0566034	0.064	0.03	0.15	12	3.37897	12104	0.375	4.539	-0.584496	234.162	4	-0.0144996	4
	Econ	18683	4396	0.0760345	0.0126724	0.038	0.02	0.15	12	1.4251	12104	0.375	4.539	0.711628	98.7597	4	-0.0740006	4
Adv Petrol	Mid	32185	8164	0.109828	0.0135172	0.051	0.03	0.15	12	1.85772	12104	0.375	4.539	0.24062	128.74	4	-0.0740006	4
	Lux	99538	49455	0.160517	0.0566034	0.064	0.03	0.15	12	3.04107	12104	0.375	4.539	-0.584496	210.746	4	-0.0740006	4
	Econ	22608	3297	0.0689434	0.00995849	0.038	0.02	0.15	12	1.35094	12104	0.375	4.539	0.4	100.105	4	-0.0144996	4
Diesel	Mid	33755	7065	0.0766038	0.0145547	0.051	0.03	0.15	12	1.5806	12104	0.375	4.539	0.08	117.123	4	-0.0144996	4
	Lux	54793	14601	0.11797	0.0252792	0.064	0.04	0.15	12	2.10427	12104	0.375	4.539	-0.414572	155.927	4	-0.0144996	4
	Econ	22608	3297	0.0844828	0.00995849	0.038	0	0.15	12	1.21585	12104	0.375	4.539	0.4	90.0944	4	-0.0740006	4
Adv Diesel	Mid	33755	7065	0.0946207	0.0145547	0.051	0	0.15	12	1.42254	12104	0.375	4.539	0.08	105.41	4	-0.0740006	4
	Lux	54793	14601	0.0946207	0.0252792	0.064	0	0.15	12	1.89385	12104	0.375	4.539	-0.414572	140.334	4	-0.0740006	4
	Econ	21485.4	1000	0.0482583	0.0552	0.039	0.02	0.15	12	1.508	12104	0.375	4.539	0.418604	84.5988	4	-0.0144996	4
CNG	Mid	37012.8	3000	0.0707234	0.069	0.056	0.03	0.15	12	2.21	12104	0.375	4.539	0.054572	123.981	4	-0.0144996	4
	Lux	114469	5000	0.0815399	0.0759	0.066	0.04	0.15	12	2.548	12104	0.375	4.539	-0.96	142.943	4	-0.0144996	4
	Econ	32202	2826	0.0844828	0.00337931	0.039	0.03	0.15	12	1.41379	12104	0.375	4.539	-0.241552	97.9759	4	-0.152003	4
Hybrid	Mid	37540	6594	0.0726552	0.0092931	0.056	0.04	0.15	12	1.21586	12104	0.375	4.539	-0.52	84.2592	4	-0.152003	4
	Lux	81343	9263	0.12419	0.0168966	0.066	0.04	0.15	12	2.07828	12104	0.375	4.539	-0.72062	144.025	4	-0.152003	4
	Econ	5990	157	0	0	0.046	0.04	0.15	12	0.21	12104	0.375	4.539	1.72372	0	4	-0.152003	4
Electric	Mid	34745	1256	0	0	0.065	0.05	0.15	12	0.54	12104	0.375	4.539	-0.08	0	4	-0.152003	4
	Lux	59961	2355	0	0	0.08	0.06	0.15	12	0.58	12104	0.375	4.539	-1	0	4	-0.152003	4
	Econ	3808	1326	0.0403828	0.00312586	0.03	0.03	0.15	7	0.675793	6052	0.55	3.3286	1.47287	46.8325	2	-0.0144996	3
Bikes	Lux	14932	5760	0.126893	0.0394534	0.03	0.03	0.15	7	2.12352	6052	0.55	3.3286	0.204652	147.16	2	-0.0144996	3
Electric	Adv Econ	3808	1326	0.0403828	0.0946207	0.03	0.03	0.15	7	0.089625	6052	0.55	3.3286	1.47287	0	2	-0.0144996	3
Bikes	Adv Lux	14932	5760	0.0946207	0.0946207	0.03	0.03	0.15	7	0.555534	6052	0.55	3.3286	0.204652	0	2	-0.0144996	3
16	Czech Republic	Prices of cars (USD/vehicle)	Std of price (USD/vehicle)	fuel cost (USD/km)	std fuel cost (USD/km)	O&M costs (USD/km)	std O&M (USD/km)	Discount rate	lifetime (y)	energy use (MJ/vkm)	Distance travelled per year (km/y)	occupancy rate (p/seat)	Capacity factor (Mpkm/kseats-y)	Gamma (no units)	CO2Emissions (gCO2/km)	Seats/Veh	Learning exponent	Turnove rate (y)	Cum cap (kseats)
	Econ	18683	4396	0.0946207	0.0126724	0.038	0.02	0.15	12	1.58345	13431	0.375	5.03662	0.68	109.733	4	-0.0144996	4
Petrol	Mid	32185	8164	0.123345	0.0135172	0.051	0.03	0.15	12	2.06414	13431	0.375	5.03662	0.12	143.045	4	-0.0144996	4
	Lux	99538	49455	0.201914	0.0566034	0.064	0.03	0.15	12	3.37897	13431	0.375	5.03662	-0.8	234.162	4	-0.0144996	4
	Econ	18683	4396	0.0760345	0.0126724	0.038	0.02	0.15	12	1.4251	13431	0.375	5.03662	0.68	98.7597	4	-0.0740006	4
Adv Petrol	Mid	32185	8164	0.109828	0.0135172	0.051	0.03	0.15	12	1.85772	13431	0.375	5.03662	0.12	128.74	4	-0.0740006	4
	Lux	99538	49455	0.160517	0.0566034	0.064	0.03	0.15	12	3.04107	13431	0.375	5.03662	-0.8	210.746	4	-0.0740006	4
	Econ	22608	3297	0.0689434	0.00995849	0.038	0.02	0.15	12	1.35094	13431	0.375	5.03662	0.32	100.105	4	-0.0144996	4
Diesel	Mid	33755	7065	0.0766038	0.0145547	0.051	0.03	0.15	12	1.5806	13431	0.375	5.03662	0	117.123	4	-0.0144996	4
	Lux	54793	14601	0.11797	0.0252792	0.064	0.04	0.15	12	2.10427	13431	0.375	5.03662	-0.48	155.927	4	-0.0144996	4
	Econ	22608	3297	0.0844828	0.00995849	0.038	0	0.15	12	1.21585	13431	0.375	5.03662	0.32	90.0944	4	-0.0740006	4
Adv Diesel	Mid	33755	7065	0.0946207	0.0145547	0.051	0	0.15	12	1.42254	13431	0.375	5.03662	0	105.41	4	-0.0740006	4
	Lux	54793	14601	0.0946207	0.0252792	0.064	0	0.15	12	1.89385	13431	0.375	5.03662	-0.48	140.334	4	-0.0740006	4
	Econ	21485.4	1000	0.0482583	0.0552	0.039	0.02	0.15	12	1.508	13431	0.375	5.03662	0	84.5988	4	-0.0144996	4
CNG	Mid	37012.8	3000	0.0707234	0.069	0.056	0.03	0.15	12	2.21	13431	0.375	5.03662	0	123.981	4	-0.0144996	4
	Lux	114469	5000	0.0815399	0.0759	0.066	0.04	0.15	12	2.548	13431	0.375	5.03662	0	142.943	4	-0.0144996	4
	Econ	29202	2826	0.0844828	0.00337931	0.039	0.03	0.15	12	1.41379	13431	0.375	5.03662	0	97.9759	4	-0.152003	4
Hybrid	Mid	34540	6594	0.0726552	0.0092931	0.056	0.04	0.15	12	1.21586	13431	0.375	5.03662	-0.08	84.2592	4	-0.152003	4
	Lux	78343	9263	0.12419	0.0168966	0.066	0.04	0.15	12	2.07828	13431	0.375	5.03662	-0.64	144.025	4	-0.152003	4
	Econ	10990	157	0	0	0.046	0.04	0.15	12	0.21	13431	0.375	5.03662	0	0	4	-0.152003	4
Electric	Mid	44745	1256	0	0	0.065	0.05	0.15	12	0.54	13431	0.375	5.03662	-0.542636	0	4	-0.152003	4
	Lux	89961	2355	0	0	0.08	0.06	0.15	12	0.58	13431	0.375	5.03662	-1.16	0	4	-0.152003	4
	Econ	3808	1326	0.0403828	0.00312586	0.03	0.03	0.15	7	0.675793	6715.5	0.55	3.69353	1.36	46.8325	2	-0.0144996	3
Bikes	Lux	14932	5760	0.126893	0.0394534	0.03	0.03	0.15	7	2.12352	6715.5	0.55	3.69353	0.04	147.16	2	-0.0144996	3
Electric	Adv Econ	3808	1326	0.0403828	0.0946207	0.03	0.03	0.15	7	0.089625	6715.5	0.55	3.69353	1.36	0	2	-0.0144996	3
Bikes	Adv Lux	14932	5760	0.0946207	0.0946207	0.03	0.03	0.15	7	0.555534	6715.5	0.55	3.69353	0.04	0	2	-0.0144996	3
17	Estonia	Prices of cars (USD/vehicle)	Std of price (USD/vehicle)	fuel cost (USD/km)	std fuel cost (USD/km)	O&M costs (USD/km)	std O&M (USD/km)	Discount rate	lifetime (y)	energy use (MJ/vkm)	Distance travelled per year (km/y)	occupancy rate (p/seat)	Capacity factor (Mpkm/kseats-y)	Gamma (no units)	CO2Emissions (gCO2/km)	Seats/Veh	Learning exponent	Turnove rate (y)	Cum cap (kseats)
	Econ	18683	4396	0.0946207	0.0126724	0.038	0.02	0.15	12	1.58345	16798	0.375	6.29925	0.8	109.733	4	-0.0144996	4
Petrol	Mid	32185	8164	0.123345	0.0135172	0.051	0.03	0.15	12	2.06414	16798	0.375	6.29925	0.32	143.045	4	-0.0144996	4
	Lux	99538	49455	0.201914	0.0566034	0.064	0.03	0.15	12	3.37897	16798	0.375	6.29925	-0.64	234.162	4	-0.0144996	4
	Econ	18683	4396	0.0760345	0.0126724	0.038	0.02	0.15	12	1.4251	16798	0.375	6.29925	0.8	98.7597	4	-0.0740006	4
Adv Petrol	Mid	32185	8164	0.109828	0.0135172	0.051	0.03	0.15	12	1.85772	16798	0.375	6.29925	0.32	128.74	4	-0.0740006	4
	Lux	99538	49455	0.160517	0.0566034	0.064	0.03	0.15	12	3.04107	16798	0.375	6.29925	-0.64	210.746	4	-0.0740006	4
	Econ	22608	3297	0.0689434	0.00995849	0.038	0.02	0.15	12	1.35094	16798	0.375	6.29925	0.52	100.105	4	-0.0144996	4
Diesel	Mid	33755	7065	0.0766038	0.0145547	0.051	0.03	0.15	12	1.5806	16798	0.375	6.29925	0.12	117.123	4	-0.0144996	4
	Lux	54793	14601	0.11797	0.0252792	0.064	0.04	0.15	12	2.10427	16798	0.375	6.29925	-0.32	155.927	4	-0.0144996	4
	Econ	22608	3297	0.0844828	0.00995849	0.038	0	0.15	12	1.21585	16798	0.375	6.29925	0.52	90.0944	4	-0.0740006	4
Adv Diesel	Mid	33755	7065	0.0946207	0.0145547	0.051	0	0.15	12	1.42254	16798	0.375	6.29925	0.12	105.41	4	-0.0740006	4
	Lux	54793	14601	0.0946207	0.0252792	0.064	0	0.15	12	1.89385	16798	0.375	6.29925	-0.32	140.334	4	-0.0740006	4
	Econ	21485.4	1000	0.0482583	0.0552	0.039	0.02	0.15	12	1.508	16798	0.375	6.29925	0	84.5988	4	-0.0144996	4
CNG	Mid	37012.8	3000	0.0707234	0.069	0.056	0.03	0.15	12	2.21	16798	0.375	6.29925	0	123.981	4	-0.0144996	4
	Lux	114469	5000	0.0815399	0.0759	0.066	0.04	0.15	12	2.548	16798	0.375	6.29925	0	142.943	4	-0.0144996	4
	Econ	29202	2826	0.0844828	0.00337931	0.039	0.03	0.15	12	1.41379	16798	0.375	6.29925	0	97.9759	4	-0.152003	4
Hybrid	Mid	34540	6594	0.0726552	0.0092931	0.056	0.04	0.15	12	1.21586	16798	0.375	6.29925	0	84.2592	4	-0.152003	4
	Lux	78343	9263	0.12419	0.0168966	0.066	0.04	0.15	12	2.07828	16798	0.375	6.29925	0	144.025	4	-0.152003	4
	Econ	10990	157	0	0	0.046	0.04	0.15	12	0.21	16798	0.375	6.29925	0	0	4	-0.152003	4
Electric	Mid	44745	1256	0	0	0.065	0.05	0.15	12	0.54	16798	0.375	6.29925	0	0	4	-0.152003	4
	Lux	89961	2355	0	0	0.08	0.06	0.15	12	0.58	16798	0.375	6.29925	0	0	4	-0.152003	4
	Econ	3808	1326	0.0403828	0.00312586	0.03	0.03	0.15	7	0.675793	8399	0.55	4.61945	1.24	46.8325	2	-0.0144996	3
Bikes	Lux	14932	5760	0.126893	0.0394534	0.03	0.03	0.15	7	2.12352	8399	0.55	4.61945	0.16	147.16	2	-0.0144996	3
Electric	Adv Econ	3808	1326	0.0403828	0.0946207	0.03	0.03	0.15	7	0.089625	8399	0.55	4.61945	1.24	0	2	-0.0144996	3
Bikes	Adv Lux	14932	5760	0.0946207	0.0946207	0.03	0.03	0.15	7	0.555534	8399	0.55	4.61945	0.16	0	2	-0.0144996	3
18	Cyprus	Prices of cars (USD/vehicle)	Std of price (USD/vehicle)	fuel cost (USD/km)	std fuel cost (USD/km)	O&M costs (USD/km)	std O&M (USD/km)	Discount rate	lifetime (y)	energy use (MJ/vkm)	Distance travelled per year (km/y)	occupancy rate (p/seat)	Capacity factor (Mpkm/kseats-y)	Gamma (no units)	CO2Emissions (gCO2/km)	Seats/Veh	Learning exponent	Turnove rate (y)	Cum cap (kseats)
	Econ	18683	4396	0.0946207	0.0126724	0.038	0.02	0.15	12	1.58345	11534	0.375	4.32525	0.489612	109.733	4	-0.0144996	4
Petrol	Mid	32185	8164	0.123345	0.0135172	0.051	0.03	0.15	12	2.06414	11534	0.375	4.32525	0	143.045	4	-0.0144996	4
	Lux	99538	49455	0.201914	0.0566034	0.064	0.03	0.15	12	3.37897	11534	0.375	4.32525	-0.88	234.162	4	-0.0144996	4
	Econ	18683	4396	0.0760345	0.0126724	0.038	0.02	0.15	12	1.4251	11534	0.375	4.32525	0.489612	98.7597	4	-0.0740006	4
Adv Petrol	Mid	32185	8164	0.109828	0.0135172	0.051	0.03	0.15	12	1.85772	11534	0.375	4.32525	0	128.74	4	-0.0740006	4
	Lux	99538	49455	0.160517	0.0566034	0.064	0.03	0.15	12	3.04107	11534	0.375	4.32525	-0.88	210.746	4	-0.0740006	4
	Econ	22608	3297	0.0689434	0.00995849	0.038	0.02	0.15	12	1.35094	11534	0.375	4.32525	0.343256	100.105	4	-0.0144996	4
Diesel	Mid	33755	7065	0.0766038	0.0145547	0.051	0.03	0.15	12	1.5806	11534	0.375	4.32525	-0.12558	117.123	4	-0.0144996	4
	Lux	54793	14601	0.11797	0.0252792	0.064	0.04	0.15	12	2.10427	11534	0.375	4.32525	-0.454572	155.927	4	-0.0144996	4
	Econ	22608	3297	0.0844828	0.00995849	0.038	0	0.15	12	1.21585	11534	0.375	4.32525	0.343256	90.0944	4	-0.0740006	4
Adv Diesel	Mid	33755	7065	0.0946207	0.0145547	0.051	0	0.15	12	1.42254	11534	0.375	4.32525	-0.12558	105.41	4	-0.0740006	4
	Lux	54793	14601	0.0946207	0.0252792	0.064	0	0.15	12	1.89385	11534	0.375	4.32525	-0.454572	140.334	4	-0.0740006	4
	Econ	21485.4	1000	0.0482583	0.0552	0.039	0.02	0.15	12	1.508	11534	0.375	4.32525	0	84.5988	4	-0.0144996	4
CNG	Mid	37012.8	3000	0.0707234	0.069	0.056	0.03	0.15	12	2.21	11534	0.375	4.32525	0	123.981	4	-0.0144996	4
	Lux	114469	5000	0.0815399	0.0759	0.066	0.04	0.15	12	2.548	11534	0.375	4.32525	0	142.943	4	-0.0144996	4
	Econ	29202	2826	0.0844828	0.00337931	0.039	0.03	0.15	12	1.41379	11534	0.375	4.32525	0	97.9759	4	-0.152003	4
Hybrid	Mid	34540	6594	0.0726552	0.0092931	0.056	0.04	0.15	12	1.21586	11534	0.375	4.32525	0	84.2592	4	-0.152003	4
	Lux	78343	9263	0.12419	0.0168966	0.066	0.04	0.15	12	2.07828	11534	0.375	4.32525	0	144.025	4	-0.152003	4
	Econ	10990	157	0	0	0.046	0.04	0.15	12	0.21	11534	0.375	4.32525	0	0	4	-0.152003	4
Electric	Mid	44745	1256	0	0	0.065	0.05	0.15	12	0.54	11534	0.375	4.32525	0	0	4	-0.152003	4
	Lux	89961	2355	0	0	0.08	0.06	0.15	12	0.58	11534	0.375	4.32525	0	0	4	-0.152003	4
	Econ	3808	1326	0.0403828	0.00312586	0.03	0.03	0.15	7	0.675793	5767	0.55	3.17185	1.32682	46.8325	2	-0.0144996	3
Bikes	Lux	14932	5760	0.126893	0.0394534	0.03	0.03	0.15	7	2.12352	5767	0.55	3.17185	-0.038448	147.16	2	-0.0144996	3
Electric	Adv Econ	3808	1326	0.0403828	0.0946207	0.03	0.03	0.15	7	0.089625	5767	0.55	3.17185	1.32682	0	2	-0.0144996	3
Bikes	Adv Lux	14932	5760	0.0946207	0.0946207	0.03	0.03	0.15	7	0.555534	5767	0.55	3.17185	-0.038448	0	2	-0.0144996	3
19	Latvia	Prices of cars (USD/vehicle)	Std of price (USD/vehicle)	fuel cost (USD/km)	std fuel cost (USD/km)	O&M costs (USD/km)	std O&M (USD/km)	Discount rate	lifetime (y)	energy use (MJ/vkm)	Distance travelled per year (km/y)	occupancy rate (p/seat)	Capacity factor (Mpkm/kseats-y)	Gamma (no units)	CO2Emissions (gCO2/km)	Seats/Veh	Learning exponent	Turnove rate (y)	Cum cap (kseats)
	Econ	18683	4396	0.0946207	0.0126724	0.038	0.02	0.15	12	1.58345	13655	0.375	5.12063	0.940776	109.733	4	-0.0144996	4
Petrol	Mid	32185	8164	0.123345	0.0135172	0.051	0.03	0.15	12	2.06414	13655	0.375	5.12063	0.461704	143.045	4	-0.0144996	4
	Lux	99538	49455	0.201914	0.0566034	0.064	0.03	0.15	12	3.37897	13655	0.375	5.12063	-0.48	234.162	4	-0.0144996	4
	Econ	18683	4396	0.0760345	0.0126724	0.038	0.02	0.15	12	1.4251	13655	0.375	5.12063	0.940776	98.7597	4	-0.0740006	4
Adv Petrol	Mid	32185	8164	0.109828	0.0135172	0.051	0.03	0.15	12	1.85772	13655	0.375	5.12063	0.461704	128.74	4	-0.0740006	4
	Lux	99538	49455	0.160517	0.0566034	0.064	0.03	0.15	12	3.04107	13655	0.375	5.12063	-0.48	210.746	4	-0.0740006	4
	Econ	22608	3297	0.0689434	0.00995849	0.038	0.02	0.15	12	1.35094	13655	0.375	5.12063	0.52	100.105	4	-0.0144996	4
Diesel	Mid	33755	7065	0.0766038	0.0145547	0.051	0.03	0.15	12	1.5806	13655	0.375	5.12063	0.2	117.123	4	-0.0144996	4
	Lux	54793	14601	0.11797	0.0252792	0.064	0.04	0.15	12	2.10427	13655	0.375	5.12063	-0.294572	155.927	4	-0.0144996	4
	Econ	22608	3297	0.0844828	0.00995849	0.038	0	0.15	12	1.21585	13655	0.375	5.12063	0.52	90.0944	4	-0.0740006	4
Adv Diesel	Mid	33755	7065	0.0946207	0.0145547	0.051	0	0.15	12	1.42254	13655	0.375	5.12063	0.2	105.41	4	-0.0740006	4
	Lux	54793	14601	0.0946207	0.0252792	0.064	0	0.15	12	1.89385	13655	0.375	5.12063	-0.294572	140.334	4	-0.0740006	4
	Econ	21485.4	1000	0.0482583	0.0552	0.039	0.02	0.15	12	1.508	13655	0.375	5.12063	0	84.5988	4	-0.0144996	4
CNG	Mid	37012.8	3000	0.0707234	0.069	0.056	0.03	0.15	12	2.21	13655	0.375	5.12063	0	123.981	4	-0.0144996	4
	Lux	114469	5000	0.0815399	0.0759	0.066	0.04	0.15	12	2.548	13655	0.375	5.12063	0	142.943	4	-0.0144996	4
	Econ	29202	2826	0.0844828	0.00337931	0.039	0.03	0.15	12	1.41379	13655	0.375	5.12063	0	97.9759	4	-0.152003	4
Hybrid	Mid	34540	6594	0.0726552	0.0092931	0.056	0.04	0.15	12	1.21586	13655	0.375	5.12063	0	84.2592	4	-0.152003	4
	Lux	78343	9263	0.12419	0.0168966	0.066	0.04	0.15	12	2.07828	13655	0.375	5.12063	0	144.025	4	-0.152003	4
	Econ	10990	157	0	0	0.046	0.04	0.15	12	0.21	13655	0.375	5.12063	0	0	4	-0.152003	4
Electric	Mid	44745	1256	0	0	0.065	0.05	0.15	12	0.54	13655	0.375	5.12063	0	0	4	-0.152003	4
	Lux	89961	2355	0	0	0.08	0.06	0.15	12	0.58	13655	0.375	5.12063	0	0	4	-0.152003	4
	Econ	3808	1326	0.0403828	0.00312586	0.03	0.03	0.15	7	0.675793	6827.5	0.55	3.75513	1.4769	46.8325	2	-0.0144996	3
Bikes	Lux	14932	5760	0.126893	0.0394534	0.03	0.03	0.15	7	2.12352	6827.5	0.55	3.75513	0	147.16	2	-0.0144996	3
Electric	Adv Econ	3808	1326	0.0403828	0.0946207	0.03	0.03	0.15	7	0.089625	6827.5	0.55	3.75513	1.4769	0	2	-0.0144996	3
Bikes	Adv Lux	14932	5760	0.0946207	0.0946207	0.03	0.03	0.15	7	0.555534	6827.5	0.55	3.75513	0	0	2	-0.0144996	3
20	Lithuania	Prices of cars (USD/vehicle)	Std of price (USD/vehicle)	fuel cost (USD/km)	std fuel cost (USD/km)	O&M costs (USD/km)	std O&M (USD/km)	Discount rate	lifetime (y)	energy use (MJ/vkm)	Distance travelled per year (km/y)	occupancy rate (p/seat)	Capacity factor (Mpkm/kseats-y)	Gamma (no units)	CO2Emissions (gCO2/km)	Seats/Veh	Learning exponent	Turnove rate (y)	Cum cap (kseats)
	Econ	18683	4396	0.0946207	0.0126724	0.038	0.02	0.15	12	1.58345	4961	0.375	1.86037	0.807752	109.733	4	-0.0144996	4
Petrol	Mid	32185	8164	0.123345	0.0135172	0.051	0.03	0.15	12	2.06414	4961	0.375	1.86037	0.414572	143.045	4	-0.0144996	4
	Lux	99538	49455	0.201914	0.0566034	0.064	0.03	0.15	12	3.37897	4961	0.375	1.86037	-0.68	234.162	4	-0.0144996	4
	Econ	18683	4396	0.0760345	0.0126724	0.038	0.02	0.15	12	1.4251	4961	0.375	1.86037	0.807752	98.7597	4	-0.0740006	4
Adv Petrol	Mid	32185	8164	0.109828	0.0135172	0.051	0.03	0.15	12	1.85772	4961	0.375	1.86037	0.414572	128.74	4	-0.0740006	4
	Lux	99538	49455	0.160517	0.0566034	0.064	0.03	0.15	12	3.04107	4961	0.375	1.86037	-0.68	210.746	4	-0.0740006	4
	Econ	22608	3297	0.0689434	0.00995849	0.038	0.02	0.15	12	1.35094	4961	0.375	1.86037	0.44	100.105	4	-0.0144996	4
Diesel	Mid	33755	7065	0.0766038	0.0145547	0.051	0.03	0.15	12	1.5806	4961	0.375	1.86037	0.100464	117.123	4	-0.0144996	4
	Lux	54793	14601	0.11797	0.0252792	0.064	0.04	0.15	12	2.10427	4961	0.375	1.86037	-0.4	155.927	4	-0.0144996	4
	Econ	22608	3297	0.0844828	0.00995849	0.038	0	0.15	12	1.21585	4961	0.375	1.86037	0.44	90.0944	4	-0.0740006	4
Adv Diesel	Mid	33755	7065	0.0946207	0.0145547	0.051	0	0.15	12	1.42254	4961	0.375	1.86037	0.100464	105.41	4	-0.0740006	4
	Lux	54793	14601	0.0946207	0.0252792	0.064	0	0.15	12	1.89385	4961	0.375	1.86037	-0.4	140.334	4	-0.0740006	4
	Econ	21485.4	1000	0.0482583	0.0552	0.039	0.02	0.15	12	1.508	4961	0.375	1.86037	0	84.5988	4	-0.0144996	4
CNG	Mid	37012.8	3000	0.0707234	0.069	0.056	0.03	0.15	12	2.21	4961	0.375	1.86037	0	123.981	4	-0.0144996	4
	Lux	114469	5000	0.0815399	0.0759	0.066	0.04	0.15	12	2.548	4961	0.375	1.86037	0	142.943	4	-0.0144996	4
	Econ	29202	2826	0.0844828	0.00337931	0.039	0.03	0.15	12	1.41379	4961	0.375	1.86037	0	97.9759	4	-0.152003	4
Hybrid	Mid	34540	6594	0.0726552	0.0092931	0.056	0.04	0.15	12	1.21586	4961	0.375	1.86037	0	84.2592	4	-0.152003	4
	Lux	78343	9263	0.12419	0.0168966	0.066	0.04	0.15	12	2.07828	4961	0.375	1.86037	0	144.025	4	-0.152003	4
	Econ	10990	157	0	0	0.046	0.04	0.15	12	0.21	4961	0.375	1.86037	0	0	4	-0.152003	4
Electric	Mid	44745	1256	0	0	0.065	0.05	0.15	12	0.54	4961	0.375	1.86037	0	0	4	-0.152003	4
	Lux	89961	2355	0	0	0.08	0.06	0.15	12	0.58	4961	0.375	1.86037	0	0	4	-0.152003	4
	Econ	3808	1326	0.0403828	0.00312586	0.03	0.03	0.15	7	0.675793	2480.5	0.55	1.36428	1.47783	46.8325	2	-0.0144996	3
Bikes	Lux	14932	5760	0.126893	0.0394534	0.03	0.03	0.15	7	2.12352	2480.5	0.55	1.36428	0	147.16	2	-0.0144996	3
Electric	Adv Econ	3808	1326	0.0403828	0.0946207	0.03	0.03	0.15	7	0.089625	2480.5	0.55	1.36428	1.47783	0	2	-0.0144996	3
Bikes	Adv Lux	14932	5760	0.0946207	0.0946207	0.03	0.03	0.15	7	0.555534	2480.5	0.55	1.36428	0	0	2	-0.0144996	3
21	Hungary	Prices of cars (USD/vehicle)	Std of price (USD/vehicle)	fuel cost (USD/km)	std fuel cost (USD/km)	O&M costs (USD/km)	std O&M (USD/km)	Discount rate	lifetime (y)	energy use (MJ/vkm)	Distance travelled per year (km/y)	occupancy rate (p/seat)	Capacity factor (Mpkm/kseats-y)	Gamma (no units)	CO2Emissions (gCO2/km)	Seats/Veh	Learning exponent	Turnove rate (y)	Cum cap (kseats)
	Econ	18683	4396	0.0946207	0.0126724	0.038	0.02	0.15	12	1.58345	9374	0.375	3.51525	1.01861	109.733	4	-0.0144996	4
Petrol	Mid	32185	8164	0.123345	0.0135172	0.051	0.03	0.15	12	2.06414	9374	0.375	3.51525	0.52248	143.045	4	-0.0144996	4
	Lux	99538	49455	0.201914	0.0566034	0.064	0.03	0.15	12	3.37897	9374	0.375	3.51525	-0.47256	234.162	4	-0.0144996	4
	Econ	18683	4396	0.0760345	0.0126724	0.038	0.02	0.15	12	1.4251	9374	0.375	3.51525	1.01861	98.7597	4	-0.0740006	4
Adv Petrol	Mid	32185	8164	0.109828	0.0135172	0.051	0.03	0.15	12	1.85772	9374	0.375	3.51525	0.52248	128.74	4	-0.0740006	4
	Lux	99538	49455	0.160517	0.0566034	0.064	0.03	0.15	12	3.04107	9374	0.375	3.51525	-0.47256	210.746	4	-0.0740006	4
	Econ	22608	3297	0.0689434	0.00995849	0.038	0.02	0.15	12	1.35094	9374	0.375	3.51525	0.728684	100.105	4	-0.0144996	4
Diesel	Mid	33755	7065	0.0766038	0.0145547	0.051	0.03	0.15	12	1.5806	9374	0.375	3.51525	0.379536	117.123	4	-0.0144996	4
	Lux	54793	14601	0.11797	0.0252792	0.064	0.04	0.15	12	2.10427	9374	0.375	3.51525	-0.122172	155.927	4	-0.0144996	4
	Econ	22608	3297	0.0844828	0.00995849	0.038	0	0.15	12	1.21585	9374	0.375	3.51525	0.728684	90.0944	4	-0.0740006	4
Adv Diesel	Mid	33755	7065	0.0946207	0.0145547	0.051	0	0.15	12	1.42254	9374	0.375	3.51525	0.379536	105.41	4	-0.0740006	4
	Lux	54793	14601	0.0946207	0.0252792	0.064	0	0.15	12	1.89385	9374	0.375	3.51525	-0.122172	140.334	4	-0.0740006	4
	Econ	21485.4	1000	0.0482583	0.0552	0.039	0.02	0.15	12	1.508	9374	0.375	3.51525	0	84.5988	4	-0.0144996	4
CNG	Mid	37012.8	3000	0.0707234	0.069	0.056	0.03	0.15	12	2.21	9374	0.375	3.51525	0	123.981	4	-0.0144996	4
	Lux	114469	5000	0.0815399	0.0759	0.066	0.04	0.15	12	2.548	9374	0.375	3.51525	0	142.943	4	-0.0144996	4
	Econ	29202	2826	0.0844828	0.00337931	0.039	0.03	0.15	12	1.41379	9374	0.375	3.51525	0	97.9759	4	-0.152003	4
Hybrid	Mid	34540	6594	0.0726552	0.0092931	0.056	0.04	0.15	12	1.21586	9374	0.375	3.51525	0	84.2592	4	-0.152003	4
	Lux	78343	9263	0.12419	0.0168966	0.066	0.04	0.15	12	2.07828	9374	0.375	3.51525	0	144.025	4	-0.152003	4
	Econ	10990	157	0	0	0.046	0.04	0.15	12	0.21	9374	0.375	3.51525	0	0	4	-0.152003	4
Electric	Mid	44745	1256	0	0	0.065	0.05	0.15	12	0.54	9374	0.375	3.51525	0	0	4	-0.152003	4
	Lux	89961	2355	0	0	0.08	0.06	0.15	12	0.58	9374	0.375	3.51525	0	0	4	-0.152003	4
	Econ	3808	1326	0.0403828	0.00312586	0.03	0.03	0.15	7	0.675793	4687	0.55	2.57785	1.73085	46.8325	2	-0.0144996	3
Bikes	Lux	14932	5760	0.126893	0.0394534	0.03	0.03	0.15	7	2.12352	4687	0.55	2.57785	0.316588	147.16	2	-0.0144996	3
Electric	Adv Econ	3808	1326	0.0403828	0.0946207	0.03	0.03	0.15	7	0.089625	4687	0.55	2.57785	1.73085	0	2	-0.0144996	3
Bikes	Adv Lux	14932	5760	0.0946207	0.0946207	0.03	0.03	0.15	7	0.555534	4687	0.55	2.57785	0.316588	0	2	-0.0144996	3
22	Malta	Prices of cars (USD/vehicle)	Std of price (USD/vehicle)	fuel cost (USD/km)	std fuel cost (USD/km)	O&M costs (USD/km)	std O&M (USD/km)	Discount rate	lifetime (y)	energy use (MJ/vkm)	Distance travelled per year (km/y)	occupancy rate (p/seat)	Capacity factor (Mpkm/kseats-y)	Gamma (no units)	CO2Emissions (gCO2/km)	Seats/Veh	Learning exponent	Turnove rate (y)	Cum cap (kseats)
	Econ	18683	4396	0.0946207	0.0126724	0.038	0.02	0.15	12	1.58345	5000	0.375	1.875	0.545178	109.733	4	-0.0144996	4
Petrol	Mid	32185	8164	0.123345	0.0135172	0.051	0.03	0.15	12	2.06414	5000	0.375	1.875	0	143.045	4	-0.0144996	4
	Lux	99538	49455	0.201914	0.0566034	0.064	0.03	0.15	12	3.37897	5000	0.375	1.875	-1.02208	234.162	4	-0.0144996	4
	Econ	18683	4396	0.0760345	0.0126724	0.038	0.02	0.15	12	1.4251	5000	0.375	1.875	0.545178	98.7597	4	-0.0740006	4
Adv Petrol	Mid	32185	8164	0.109828	0.0135172	0.051	0.03	0.15	12	1.85772	5000	0.375	1.875	0	128.74	4	-0.0740006	4
	Lux	99538	49455	0.160517	0.0566034	0.064	0.03	0.15	12	3.04107	5000	0.375	1.875	-1.02208	210.746	4	-0.0740006	4
	Econ	22608	3297	0.0689434	0.00995849	0.038	0.02	0.15	12	1.35094	5000	0.375	1.875	0.239076	100.105	4	-0.0144996	4
Diesel	Mid	33755	7065	0.0766038	0.0145547	0.051	0.03	0.15	12	1.5806	5000	0.375	1.875	0	117.123	4	-0.0144996	4
	Lux	54793	14601	0.11797	0.0252792	0.064	0.04	0.15	12	2.10427	5000	0.375	1.875	-0.532266	155.927	4	-0.0144996	4
	Econ	22608	3297	0.0844828	0.00995849	0.038	0	0.15	12	1.21585	5000	0.375	1.875	0.239076	90.0944	4	-0.0740006	4
Adv Diesel	Mid	33755	7065	0.0946207	0.0145547	0.051	0	0.15	12	1.42254	5000	0.375	1.875	0	105.41	4	-0.0740006	4
	Lux	54793	14601	0.0946207	0.0252792	0.064	0	0.15	12	1.89385	5000	0.375	1.875	-0.532266	140.334	4	-0.0740006	4
	Econ	21485.4	1000	0.0482583	0.0552	0.039	0.02	0.15	12	1.508	5000	0.375	1.875	0	84.5988	4	-0.0144996	4
CNG	Mid	37012.8	3000	0.0707234	0.069	0.056	0.03	0.15	12	2.21	5000	0.375	1.875	0	123.981	4	-0.0144996	4
	Lux	114469	5000	0.0815399	0.0759	0.066	0.04	0.15	12	2.548	5000	0.375	1.875	0	142.943	4	-0.0144996	4
	Econ	29202	2826	0.0844828	0.00337931	0.039	0.03	0.15	12	1.41379	5000	0.375	1.875	0	97.9759	4	-0.152003	4
Hybrid	Mid	34540	6594	0.0726552	0.0092931	0.056	0.04	0.15	12	1.21586	5000	0.375	1.875	0	84.2592	4	-0.152003	4
	Lux	78343	9263	0.12419	0.0168966	0.066	0.04	0.15	12	2.07828	5000	0.375	1.875	0	144.025	4	-0.152003	4
	Econ	10990	157	0	0	0.046	0.04	0.15	12	0.21	5000	0.375	1.875	0	0	4	-0.152003	4
Electric	Mid	44745	1256	0	0	0.065	0.05	0.15	12	0.54	5000	0.375	1.875	0	0	4	-0.152003	4
	Lux	89961	2355	0	0	0.08	0.06	0.15	12	0.58	5000	0.375	1.875	0	0	4	-0.152003	4
	Econ	3808	1326	0.0403828	0.00312586	0.03	0.03	0.15	7	0.675793	2500	0.55	1.375	1.39111	46.8325	2	-0.0144996	3
Bikes	Lux	14932	5760	0.126893	0.0394534	0.03	0.03	0.15	7	2.12352	2500	0.55	1.375	-0.079998	147.16	2	-0.0144996	3
Electric	Adv Econ	3808	1326	0.0403828	0.0946207	0.03	0.03	0.15	7	0.089625	2500	0.55	1.375	1.39111	0	2	-0.0144996	3
Bikes	Adv Lux	14932	5760	0.0946207	0.0946207	0.03	0.03	0.15	7	0.555534	2500	0.55	1.375	-0.079998	0	2	-0.0144996	3
23	Poland	Prices of cars (USD/vehicle)	Std of price (USD/vehicle)	fuel cost (USD/km)	std fuel cost (USD/km)	O&M costs (USD/km)	std O&M (USD/km)	Discount rate	lifetime (y)	energy use (MJ/vkm)	Distance travelled per year (km/y)	occupancy rate (p/seat)	Capacity factor (Mpkm/kseats-y)	Gamma (no units)	CO2Emissions (gCO2/km)	Seats/Veh	Learning exponent	Turnove rate (y)	Cum cap (kseats)
	Econ	18683	4396	0.0946207	0.0126724	0.038	0.02	0.15	12	1.58345	9066.1	0.375	3.39979	0.66	109.733	4	-0.0144996	4
Petrol	Mid	32185	8164	0.123345	0.0135172	0.051	0.03	0.15	12	2.06414	9066.1	0.375	3.39979	0.18	143.045	4	-0.0144996	4
	Lux	99538	49455	0.201914	0.0566034	0.064	0.03	0.15	12	3.37897	9066.1	0.375	3.39979	-0.9	234.162	4	-0.0144996	4
	Econ	18683	4396	0.0760345	0.0126724	0.038	0.02	0.15	12	1.4251	9066.1	0.375	3.39979	0.66	98.7597	4	-0.0740006	4
Adv Petrol	Mid	32185	8164	0.109828	0.0135172	0.051	0.03	0.15	12	1.85772	9066.1	0.375	3.39979	0.18	128.74	4	-0.0740006	4
	Lux	99538	49455	0.160517	0.0566034	0.064	0.03	0.15	12	3.04107	9066.1	0.375	3.39979	-0.9	210.746	4	-0.0740006	4
	Econ	22608	3297	0.0689434	0.00995849	0.038	0.02	0.15	12	1.35094	9066.1	0.375	3.39979	0.36	100.105	4	-0.0144996	4
Diesel	Mid	33755	7065	0.0766038	0.0145547	0.051	0.03	0.15	12	1.5806	9066.1	0.375	3.39979	-0.06	117.123	4	-0.0144996	4
	Lux	54793	14601	0.11797	0.0252792	0.064	0.04	0.15	12	2.10427	9066.1	0.375	3.39979	-0.42	155.927	4	-0.0144996	4
	Econ	22608	3297	0.0844828	0.00995849	0.038	0	0.15	12	1.21585	9066.1	0.375	3.39979	0.36	90.0944	4	-0.0740006	4
Adv Diesel	Mid	33755	7065	0.0946207	0.0145547	0.051	0	0.15	12	1.42254	9066.1	0.375	3.39979	-0.06	105.41	4	-0.0740006	4
	Lux	54793	14601	0.0946207	0.0252792	0.064	0	0.15	12	1.89385	9066.1	0.375	3.39979	-0.42	140.334	4	-0.0740006	4
	Econ	21485.4	1000	0.0482583	0.0552	0.039	0.02	0.15	12	1.508	9066.1	0.375	3.39979	0.48	84.5988	4	-0.0144996	4
CNG	Mid	37012.8	3000	0.0707234	0.069	0.056	0.03	0.15	12	2.21	9066.1	0.375	3.39979	-0.06	123.981	4	-0.0144996	4
	Lux	114469	5000	0.0815399	0.0759	0.066	0.04	0.15	12	2.548	9066.1	0.375	3.39979	-1.14	142.943	4	-0.0144996	4
	Econ	29202	2826	0.0844828	0.00337931	0.039	0.03	0.15	12	1.41379	9066.1	0.375	3.39979	-0.06	97.9759	4	-0.152003	4
Hybrid	Mid	34540	6594	0.0726552	0.0092931	0.056	0.04	0.15	12	1.21586	9066.1	0.375	3.39979	-0.24	84.2592	4	-0.152003	4
	Lux	78343	9263	0.12419	0.0168966	0.066	0.04	0.15	12	2.07828	9066.1	0.375	3.39979	-0.72	144.025	4	-0.152003	4
	Econ	10990	157	0	0	0.046	0.04	0.15	12	0.21	9066.1	0.375	3.39979	0	0	4	-0.152003	4
Electric	Mid	44745	1256	0	0	0.065	0.05	0.15	12	0.54	9066.1	0.375	3.39979	-0.627906	0	4	-0.152003	4
	Lux	89961	2355	0	0	0.08	0.06	0.15	12	0.58	9066.1	0.375	3.39979	-1.26	0	4	-0.152003	4
	Econ	3808	1326	0.0403828	0.00312586	0.03	0.03	0.15	7	0.675793	4533.05	0.55	2.49318	1.32	46.8325	2	-0.0144996	3
Bikes	Lux	14932	5760	0.126893	0.0394534	0.03	0.03	0.15	7	2.12352	4533.05	0.55	2.49318	0.06	147.16	2	-0.0144996	3
Electric	Adv Econ	3808	1326	0.0403828	0.0946207	0.03	0.03	0.15	7	0.089625	4533.05	0.55	2.49318	1.32	0	2	-0.0144996	3
Bikes	Adv Lux	14932	5760	0.0946207	0.0946207	0.03	0.03	0.15	7	0.555534	4533.05	0.55	2.49318	0.06	0	2	-0.0144996	3
24	Slovenia	Prices of cars (USD/vehicle)	Std of price (USD/vehicle)	fuel cost (USD/km)	std fuel cost (USD/km)	O&M costs (USD/km)	std O&M (USD/km)	Discount rate	lifetime (y)	energy use (MJ/vkm)	Distance travelled per year (km/y)	occupancy rate (p/seat)	Capacity factor (Mpkm/kseats-y)	Gamma (no units)	CO2Emissions (gCO2/km)	Seats/Veh	Learning exponent	Turnove rate (y)	Cum cap (kseats)
	Econ	18683	4396	0.0946207	0.0126724	0.038	0.02	0.15	12	1.58345	16888	0.375	6.333	0.65349	109.733	4	-0.0144996	4
Petrol	Mid	32185	8164	0.123345	0.0135172	0.051	0.03	0.15	12	2.06414	16888	0.375	6.333	0.200466	143.045	4	-0.0144996	4
	Lux	99538	49455	0.201914	0.0566034	0.064	0.03	0.15	12	3.37897	16888	0.375	6.333	-0.684654	234.162	4	-0.0144996	4
	Econ	18683	4396	0.0760345	0.0126724	0.038	0.02	0.15	12	1.4251	16888	0.375	6.333	0.65349	98.7597	4	-0.0740006	4
Adv Petrol	Mid	32185	8164	0.109828	0.0135172	0.051	0.03	0.15	12	1.85772	16888	0.375	6.333	0.200466	128.74	4	-0.0740006	4
	Lux	99538	49455	0.160517	0.0566034	0.064	0.03	0.15	12	3.04107	16888	0.375	6.333	-0.684654	210.746	4	-0.0740006	4
	Econ	22608	3297	0.0689434	0.00995849	0.038	0.02	0.15	12	1.35094	16888	0.375	6.333	0.42	100.105	4	-0.0144996	4
Diesel	Mid	33755	7065	0.0766038	0.0145547	0.051	0.03	0.15	12	1.5806	16888	0.375	6.333	0.06	117.123	4	-0.0144996	4
	Lux	54793	14601	0.11797	0.0252792	0.064	0.04	0.15	12	2.10427	16888	0.375	6.333	-0.329304	155.927	4	-0.0144996	4
	Econ	22608	3297	0.0844828	0.00995849	0.038	0	0.15	12	1.21585	16888	0.375	6.333	0.42	90.0944	4	-0.0740006	4
Adv Diesel	Mid	33755	7065	0.0946207	0.0145547	0.051	0	0.15	12	1.42254	16888	0.375	6.333	0.06	105.41	4	-0.0740006	4
	Lux	54793	14601	0.0946207	0.0252792	0.064	0	0.15	12	1.89385	16888	0.375	6.333	-0.329304	140.334	4	-0.0740006	4
	Econ	21485.4	1000	0.0482583	0.0552	0.039	0.02	0.15	12	1.508	16888	0.375	6.333	0	84.5988	4	-0.0144996	4
CNG	Mid	37012.8	3000	0.0707234	0.069	0.056	0.03	0.15	12	2.21	16888	0.375	6.333	-3	123.981	4	-0.0144996	4
	Lux	114469	5000	0.0815399	0.0759	0.066	0.04	0.15	12	2.548	16888	0.375	6.333	0	142.943	4	-0.0144996	4
	Econ	29202	2826	0.0844828	0.00337931	0.039	0.03	0.15	12	1.41379	16888	0.375	6.333	0	97.9759	4	-0.152003	4
Hybrid	Mid	34540	6594	0.0726552	0.0092931	0.056	0.04	0.15	12	1.21586	16888	0.375	6.333	0	84.2592	4	-0.152003	4
	Lux	78343	9263	0.12419	0.0168966	0.066	0.04	0.15	12	2.07828	16888	0.375	6.333	0	144.025	4	-0.152003	4
	Econ	10990	157	0	0	0.046	0.04	0.15	12	0.21	16888	0.375	6.333	0	0	4	-0.152003	4
Electric	Mid	44745	1256	0	0	0.065	0.05	0.15	12	0.54	16888	0.375	6.333	0	0	4	-0.152003	4
	Lux	89961	2355	0	0	0.08	0.06	0.15	12	0.58	16888	0.375	6.333	0	0	4	-0.152003	4
	Econ	3808	1326	0.0403828	0.00312586	0.03	0.03	0.15	7	0.675793	8444	0.55	4.6442	1.34233	46.8325	2	-0.0144996	3
Bikes	Lux	14932	5760	0.126893	0.0394534	0.03	0.03	0.15	7	2.12352	8444	0.55	4.6442	0	147.16	2	-0.0144996	3
Electric	Adv Econ	3808	1326	0.0403828	0.0946207	0.03	0.03	0.15	7	0.089625	8444	0.55	4.6442	1.34233	0	2	-0.0144996	3
Bikes	Adv Lux	14932	5760	0.0946207	0.0946207	0.03	0.03	0.15	7	0.555534	8444	0.55	4.6442	0	0	2	-0.0144996	3
25	Slovakia	Prices of cars (USD/vehicle)	Std of price (USD/vehicle)	fuel cost (USD/km)	std fuel cost (USD/km)	O&M costs (USD/km)	std O&M (USD/km)	Discount rate	lifetime (y)	energy use (MJ/vkm)	Distance travelled per year (km/y)	occupancy rate (p/seat)	Capacity factor (Mpkm/kseats-y)	Gamma (no units)	CO2Emissions (gCO2/km)	Seats/Veh	Learning exponent	Turnove rate (y)	Cum cap (kseats)
	Econ	18683	4396	0.0946207	0.0126724	0.038	0.02	0.15	12	1.58345	9361.1	0.375	3.51041	0.72	109.733	4	-0.0144996	4
Petrol	Mid	32185	8164	0.123345	0.0135172	0.051	0.03	0.15	12	2.06414	9361.1	0.375	3.51041	0.24	143.045	4	-0.0144996	4
	Lux	99538	49455	0.201914	0.0566034	0.064	0.03	0.15	12	3.37897	9361.1	0.375	3.51041	-0.66	234.162	4	-0.0144996	4
	Econ	18683	4396	0.0760345	0.0126724	0.038	0.02	0.15	12	1.4251	9361.1	0.375	3.51041	0.72	98.7597	4	-0.0740006	4
Adv Petrol	Mid	32185	8164	0.109828	0.0135172	0.051	0.03	0.15	12	1.85772	9361.1	0.375	3.51041	0.24	128.74	4	-0.0740006	4
	Lux	99538	49455	0.160517	0.0566034	0.064	0.03	0.15	12	3.04107	9361.1	0.375	3.51041	-0.66	210.746	4	-0.0740006	4
	Econ	22608	3297	0.0689434	0.00995849	0.038	0.02	0.15	12	1.35094	9361.1	0.375	3.51041	0.42	100.105	4	-0.0144996	4
Diesel	Mid	33755	7065	0.0766038	0.0145547	0.051	0.03	0.15	12	1.5806	9361.1	0.375	3.51041	0.06	117.123	4	-0.0144996	4
	Lux	54793	14601	0.11797	0.0252792	0.064	0.04	0.15	12	2.10427	9361.1	0.375	3.51041	-0.36	155.927	4	-0.0144996	4
	Econ	22608	3297	0.0844828	0.00995849	0.038	0	0.15	12	1.21585	9361.1	0.375	3.51041	0.42	90.0944	4	-0.0740006	4
Adv Diesel	Mid	33755	7065	0.0946207	0.0145547	0.051	0	0.15	12	1.42254	9361.1	0.375	3.51041	0.06	105.41	4	-0.0740006	4
	Lux	54793	14601	0.0946207	0.0252792	0.064	0	0.15	12	1.89385	9361.1	0.375	3.51041	-0.36	140.334	4	-0.0740006	4
	Econ	21485.4	1000	0.0482583	0.0552	0.039	0.02	0.15	12	1.508	9361.1	0.375	3.51041	0	84.5988	4	-0.0144996	4
CNG	Mid	37012.8	3000	0.0707234	0.069	0.056	0.03	0.15	12	2.21	9361.1	0.375	3.51041	0	123.981	4	-0.0144996	4
	Lux	114469	5000	0.0815399	0.0759	0.066	0.04	0.15	12	2.548	9361.1	0.375	3.51041	0	142.943	4	-0.0144996	4
	Econ	29202	2826	0.0844828	0.00337931	0.039	0.03	0.15	12	1.41379	9361.1	0.375	3.51041	0	97.9759	4	-0.152003	4
Hybrid	Mid	34540	6594	0.0726552	0.0092931	0.056	0.04	0.15	12	1.21586	9361.1	0.375	3.51041	0	84.2592	4	-0.152003	4
	Lux	78343	9263	0.12419	0.0168966	0.066	0.04	0.15	12	2.07828	9361.1	0.375	3.51041	0	144.025	4	-0.152003	4
	Econ	10990	157	0	0	0.046	0.04	0.15	12	0.21	9361.1	0.375	3.51041	0	0	4	-0.152003	4
Electric	Mid	44745	1256	0	0	0.065	0.05	0.15	12	0.54	9361.1	0.375	3.51041	0	0	4	-0.152003	4
	Lux	89961	2355	0	0	0.08	0.06	0.15	12	0.58	9361.1	0.375	3.51041	0	0	4	-0.152003	4
	Econ	3808	1326	0.0403828	0.00312586	0.03	0.03	0.15	7	0.675793	4680.55	0.55	2.5743	1.32	46.8325	2	-0.0144996	3
Bikes	Lux	14932	5760	0.126893	0.0394534	0.03	0.03	0.15	7	2.12352	4680.55	0.55	2.5743	0	147.16	2	-0.0144996	3
Electric	Adv Econ	3808	1326	0.0403828	0.0946207	0.03	0.03	0.15	7	0.089625	4680.55	0.55	2.5743	1.32	0	2	-0.0144996	3
Bikes	Adv Lux	14932	5760	0.0946207	0.0946207	0.03	0.03	0.15	7	0.555534	4680.55	0.55	2.5743	0	0	2	-0.0144996	3
26	Bulgaria	Prices of cars (USD/vehicle)	Std of price (USD/vehicle)	fuel cost (USD/km)	std fuel cost (USD/km)	O&M costs (USD/km)	std O&M (USD/km)	Discount rate	lifetime (y)	energy use (MJ/vkm)	Distance travelled per year (km/y)	occupancy rate (p/seat)	Capacity factor (Mpkm/kseats-y)	Gamma (no units)	CO2Emissions (gCO2/km)	Seats/Veh	Learning exponent	Turnove rate (y)	Cum cap (kseats)
	Econ	18683	4396	0.0946207	0.0126724	0.038	0.02	0.15	12	1.58345	6793.9	0.375	2.54771	0.66	109.733	4	-0.0144996	4
Petrol	Mid	32185	8164	0.123345	0.0135172	0.051	0.03	0.15	12	2.06414	6793.9	0.375	2.54771	0.06	143.045	4	-0.0144996	4
	Lux	99538	49455	0.201914	0.0566034	0.064	0.03	0.15	12	3.37897	6793.9	0.375	2.54771	-0.96	234.162	4	-0.0144996	4
	Econ	18683	4396	0.0760345	0.0126724	0.038	0.02	0.15	12	1.4251	6793.9	0.375	2.54771	0.66	98.7597	4	-0.0740006	4
Adv Petrol	Mid	32185	8164	0.109828	0.0135172	0.051	0.03	0.15	12	1.85772	6793.9	0.375	2.54771	0.06	128.74	4	-0.0740006	4
	Lux	99538	49455	0.160517	0.0566034	0.064	0.03	0.15	12	3.04107	6793.9	0.375	2.54771	-0.96	210.746	4	-0.0740006	4
	Econ	22608	3297	0.0689434	0.00995849	0.038	0.02	0.15	12	1.35094	6793.9	0.375	2.54771	0.36	100.105	4	-0.0144996	4
Diesel	Mid	33755	7065	0.0766038	0.0145547	0.051	0.03	0.15	12	1.5806	6793.9	0.375	2.54771	0	117.123	4	-0.0144996	4
	Lux	54793	14601	0.11797	0.0252792	0.064	0.04	0.15	12	2.10427	6793.9	0.375	2.54771	-0.42	155.927	4	-0.0144996	4
	Econ	22608	3297	0.0844828	0.00995849	0.038	0	0.15	12	1.21585	6793.9	0.375	2.54771	0.36	90.0944	4	-0.0740006	4
Adv Diesel	Mid	33755	7065	0.0946207	0.0145547	0.051	0	0.15	12	1.42254	6793.9	0.375	2.54771	0	105.41	4	-0.0740006	4
	Lux	54793	14601	0.0946207	0.0252792	0.064	0	0.15	12	1.89385	6793.9	0.375	2.54771	-0.42	140.334	4	-0.0740006	4
	Econ	21485.5	1000	0.0482583	0.0552	0.039	0.02	0.15	12	1.508	6793.9	0.375	2.54771	0	84.5988	4	-0.0144996	4
CNG	Mid	37012.8	3000	0.0707234	0.069	0.056	0.03	0.15	12	2.21	6793.9	0.375	2.54771	0	123.981	4	-0.0144996	4
	Lux	114469	5000	0.0815399	0.0759	0.066	0.04	0.15	12	2.548	6793.9	0.375	2.54771	0	142.943	4	-0.0144996	4
	Econ	29202	2826	0.0844828	0.00337931	0.039	0.03	0.15	12	1.41379	6793.9	0.375	2.54771	0	97.9759	4	-0.152003	4
Hybrid	Mid	34540	6594	0.0726552	0.0092931	0.056	0.04	0.15	12	1.21586	6793.9	0.375	2.54771	0	84.2592	4	-0.152003	4
	Lux	78343	9263	0.12419	0.0168966	0.066	0.04	0.15	12	2.07828	6793.9	0.375	2.54771	0	144.025	4	-0.152003	4
	Econ	10990	157	0	0	0.046	0.04	0.15	12	0.21	6793.9	0.375	2.54771	0	0	4	-0.152003	4
Electric	Mid	44745	1256	0	0	0.065	0.05	0.15	12	0.54	6793.9	0.375	2.54771	0	0	4	-0.152003	4
	Lux	89961	2355	0	0	0.08	0.06	0.15	12	0.58	6793.9	0.375	2.54771	0	0	4	-0.152003	4
	Econ	3808	1326	0.0403828	0.00312586	0.03	0.03	0.15	7	0.675793	3396.95	0.55	1.86832	1.26	46.8325	2	-0.0144996	3
Bikes	Lux	14932	5760	0.126893	0.0394534	0.03	0.03	0.15	7	2.12352	3396.95	0.55	1.86832	0	147.16	2	-0.0144996	3
Electric	Adv Econ	3808	1326	0.0403828	0.0946207	0.03	0.03	0.15	7	0.089625	3396.95	0.55	1.86832	1.26	0	2	-0.0144996	3
Bikes	Adv Lux	14932	5760	0.0946207	0.0946207	0.03	0.03	0.15	7	0.555534	3396.95	0.55	1.86832	0	0	2	-0.0144996	3
27	Romania	Prices of cars (USD/vehicle)	Std of price (USD/vehicle)	fuel cost (USD/km)	std fuel cost (USD/km)	O&M costs (USD/km)	std O&M (USD/km)	Discount rate	lifetime (y)	energy use (MJ/vkm)	Distance travelled per year (km/y)	occupancy rate (p/seat)	Capacity factor (Mpkm/kseats-y)	Gamma (no units)	CO2Emissions (gCO2/km)	Seats/Veh	Learning exponent	Turnove rate (y)	Cum cap (kseats)
	Econ	18683	4396	0.0946207	0.0126724	0.038	0.02	0.15	12	1.58345	9527.2	0.375	3.5727	0.65349	109.733	4	-0.0144996	4
Petrol	Mid	32185	8164	0.123345	0.0135172	0.051	0.03	0.15	12	2.06414	9527.2	0.375	3.5727	0	143.045	4	-0.0144996	4
	Lux	99538	49455	0.201914	0.0566034	0.064	0.03	0.15	12	3.37897	9527.2	0.375	3.5727	-0.84	234.162	4	-0.0144996	4
	Econ	18683	4396	0.0760345	0.0126724	0.038	0.02	0.15	12	1.4251	9527.2	0.375	3.5727	0.65349	98.7597	4	-0.0740006	4
Adv Petrol	Mid	32185	8164	0.109828	0.0135172	0.051	0.03	0.15	12	1.85772	9527.2	0.375	3.5727	0	128.74	4	-0.0740006	4
	Lux	99538	49455	0.160517	0.0566034	0.064	0.03	0.15	12	3.04107	9527.2	0.375	3.5727	-0.84	210.746	4	-0.0740006	4
	Econ	22608	3297	0.0689434	0.00995849	0.038	0.02	0.15	12	1.35094	9527.2	0.375	3.5727	0.36	100.105	4	-0.0144996	4
Diesel	Mid	33755	7065	0.0766038	0.0145547	0.051	0.03	0.15	12	1.5806	9527.2	0.375	3.5727	0	117.123	4	-0.0144996	4
	Lux	54793	14601	0.11797	0.0252792	0.064	0.04	0.15	12	2.10427	9527.2	0.375	3.5727	-0.441858	155.927	4	-0.0144996	4
	Econ	22608	3297	0.0844828	0.00995849	0.038	0	0.15	12	1.21585	9527.2	0.375	3.5727	0.36	90.0944	4	-0.0740006	4
Adv Diesel	Mid	33755	7065	0.0946207	0.0145547	0.051	0	0.15	12	1.42254	9527.2	0.375	3.5727	0	105.41	4	-0.0740006	4
	Lux	54793	14601	0.0946207	0.0252792	0.064	0	0.15	12	1.89385	9527.2	0.375	3.5727	-0.441858	140.334	4	-0.0740006	4
	Econ	21485.5	1000	0.0482583	0.0552	0.039	0.02	0.15	12	1.508	9527.2	0.375	3.5727	0	84.5988	4	-0.0144996	4
CNG	Mid	37012.8	3000	0.0707234	0.069	0.056	0.03	0.15	12	2.21	9527.2	0.375	3.5727	0	123.981	4	-0.0144996	4
	Lux	114469	5000	0.0815399	0.0759	0.066	0.04	0.15	12	2.548	9527.2	0.375	3.5727	0	142.943	4	-0.0144996	4
	Econ	29202	2826	0.0844828	0.00337931	0.039	0.03	0.15	12	1.41379	9527.2	0.375	3.5727	0	97.9759	4	-0.152003	4
Hybrid	Mid	34540	6594	0.0726552	0.0092931	0.056	0.04	0.15	12	1.21586	9527.2	0.375	3.5727	-0.06	84.2592	4	-0.152003	4
	Lux	78343	9263	0.12419	0.0168966	0.066	0.04	0.15	12	2.07828	9527.2	0.375	3.5727	0	144.025	4	-0.152003	4
	Econ	10990	157	0	0	0.046	0.04	0.15	12	0.21	9527.2	0.375	3.5727	0	0	4	-0.152003	4
Electric	Mid	44745	1256	0	0	0.065	0.05	0.15	12	0.54	9527.2	0.375	3.5727	-0.674418	0	4	-0.152003	4
	Lux	89961	2355	0	0	0.08	0.06	0.15	12	0.58	9527.2	0.375	3.5727	-1.38	0	4	-0.152003	4
	Econ	3808	1326	0.0403828	0.00312586	0.03	0.03	0.15	7	0.675793	4763.6	0.55	2.61998	1.27628	46.8325	2	-0.0144996	3
Bikes	Lux	14932	5760	0.126893	0.0394534	0.03	0.03	0.15	7	2.12352	4763.6	0.55	2.61998	0.021858	147.16	2	-0.0144996	3
Electric	Adv Econ	3808	1326	0.0403828	0.0946207	0.03	0.03	0.15	7	0.089625	4763.6	0.55	2.61998	1.27628	0	2	-0.0144996	3
Bikes	Adv Lux	14932	5760	0.0946207	0.0946207	0.03	0.03	0.15	7	0.555534	4763.6	0.55	2.61998	0.021858	0	2	-0.0144996	3
28	Norway	Prices of cars (USD/vehicle)	Std of price (USD/vehicle)	fuel cost (USD/km)	std fuel cost (USD/km)	O&M costs (USD/km)	std O&M (USD/km)	Discount rate	lifetime (y)	energy use (MJ/vkm)	Distance travelled per year (km/y)	occupancy rate (p/seat)	Capacity factor (Mpkm/kseats-y)	Gamma (no units)	CO2Emissions (gCO2/km)	Seats/Veh	Learning exponent	Turnove rate (y)	Cum cap (kseats)
	Econ	18683	4396	0.0946207	0.0126724	0.038	0.02	0.15	12	1.58345	13883.4	0.375	5.20627	0.566514	109.733	4	-0.0144996	4
Petrol	Mid	32185	8164	0.123345	0.0135172	0.051	0.03	0.15	12	2.06414	13883.4	0.375	5.20627	0.141858	143.045	4	-0.0144996	4
	Lux	99538	49455	0.201914	0.0566034	0.064	0.03	0.15	12	3.37897	13883.4	0.375	5.20627	-0.84	234.162	4	-0.0144996	4
	Econ	18683	4396	0.0760345	0.0126724	0.038	0.02	0.15	12	1.4251	13883.4	0.375	5.20627	0.566514	98.7597	4	-0.0740006	4
Adv Petrol	Mid	32185	8164	0.109828	0.0135172	0.051	0.03	0.15	12	1.85772	13883.4	0.375	5.20627	0.141858	128.74	4	-0.0740006	4
	Lux	99538	49455	0.160517	0.0566034	0.064	0.03	0.15	12	3.04107	13883.4	0.375	5.20627	-0.84	210.746	4	-0.0740006	4
	Econ	22608	3297	0.0689434	0.00995849	0.038	0.02	0.15	12	1.35094	13883.4	0.375	5.20627	0.24	100.105	4	-0.0144996	4
Diesel	Mid	33755	7065	0.0766038	0.0145547	0.051	0.03	0.15	12	1.5806	13883.4	0.375	5.20627	-0.18	117.123	4	-0.0144996	4
	Lux	54793	14601	0.11797	0.0252792	0.064	0.04	0.15	12	2.10427	13883.4	0.375	5.20627	-0.627906	155.927	4	-0.0144996	4
	Econ	22608	3297	0.0844828	0.00995849	0.038	0	0.15	12	1.21585	13883.4	0.375	5.20627	0.24	90.0944	4	-0.0740006	4
Adv Diesel	Mid	33755	7065	0.0946207	0.0145547	0.051	0	0.15	12	1.42254	13883.4	0.375	5.20627	-0.18	105.41	4	-0.0740006	4
	Lux	54793	14601	0.0946207	0.0252792	0.064	0	0.15	12	1.89385	13883.4	0.375	5.20627	-0.627906	140.334	4	-0.0740006	4
	Econ	21485.5	1000	0.0482583	0.0552	0.039	0.02	0.15	12	1.508	13883.4	0.375	5.20627	0	84.5988	4	-0.0144996	4
CNG	Mid	37012.8	3000	0.0707234	0.069	0.056	0.03	0.15	12	2.21	13883.4	0.375	5.20627	0	123.981	4	-0.0144996	4
	Lux	114469	5000	0.0815399	0.0759	0.066	0.04	0.15	12	2.548	13883.4	0.375	5.20627	0	142.943	4	-0.0144996	4
	Econ	29202	2826	0.0844828	0.00337931	0.039	0.03	0.15	12	1.41379	13883.4	0.375	5.20627	0.441858	97.9759	4	-0.152003	4
Hybrid	Mid	34540	6594	0.0726552	0.0092931	0.056	0.04	0.15	12	1.21586	13883.4	0.375	5.20627	-0.089766	84.2592	4	-0.152003	4
	Lux	78343	9263	0.12419	0.0168966	0.066	0.04	0.15	12	2.07828	13883.4	0.375	5.20627	-0.54	144.025	4	-0.152003	4
	Econ	10990	157	0	0	0.046	0.04	0.15	12	0.21	13883.4	0.375	5.20627	0	0	4	-0.152003	4
Electric	Mid	44745	1256	0	0	0.065	0.05	0.15	12	0.54	13883.4	0.375	5.20627	-0.42	0	4	-0.152003	4
	Lux	89961	2355	0	0	0.08	0.06	0.15	12	0.58	13883.4	0.375	5.20627	-1.68	0	4	-0.152003	4
	Econ	3808	1326	0.0403828	0.00312586	0.03	0.03	0.15	7	0.675793	6941.7	0.55	3.81794	1.34977	46.8325	2	-0.0144996	3
Bikes	Lux	14932	5760	0.126893	0.0394534	0.03	0.03	0.15	7	2.12352	6941.7	0.55	3.81794	0.107442	147.16	2	-0.0144996	3
Electric	Adv Econ	3808	1326	0.0403828	0.0946207	0.03	0.03	0.15	7	0.089625	6941.7	0.55	3.81794	1.34977	0	2	-0.0144996	3
Bikes	Adv Lux	14932	5760	0.0946207	0.0946207	0.03	0.03	0.15	7	0.555534	6941.7	0.55	3.81794	0.107442	0	2	-0.0144996	3
29	Switzerland	Prices of cars (USD/vehicle)	Std of price (USD/vehicle)	fuel cost (USD/km)	std fuel cost (USD/km)	O&M costs (USD/km)	std O&M (USD/km)	Discount rate	lifetime (y)	energy use (MJ/vkm)	Distance travelled per year (km/y)	occupancy rate (p/seat)	Capacity factor (Mpkm/kseats-y)	Gamma (no units)	CO2Emissions (gCO2/km)	Seats/Veh	Learning exponent	Turnove rate (y)	Cum cap (kseats)
	Econ	18683	4396	0.0946207	0.0126724	0.038	0.02	0.15	12	1.58345	13770.5	0.375	5.16394	0.455346	109.733	4	-0.0144996	4
Petrol	Mid	32185	8164	0.123345	0.0135172	0.051	0.03	0.15	12	2.06414	13770.5	0.375	5.16394	0.05628	143.045	4	-0.0144996	4
	Lux	99538	49455	0.201914	0.0566034	0.064	0.03	0.15	12	3.37897	13770.5	0.375	5.16394	-0.78	234.162	4	-0.0144996	4
	Econ	18683	4396	0.0760345	0.0126724	0.038	0.02	0.15	12	1.4251	13770.5	0.375	5.16394	0.455346	98.7597	4	-0.0740006	4
Adv Petrol	Mid	32185	8164	0.109828	0.0135172	0.051	0.03	0.15	12	1.85772	13770.5	0.375	5.16394	0.05628	128.74	4	-0.0740006	4
	Lux	99538	49455	0.160517	0.0566034	0.064	0.03	0.15	12	3.04107	13770.5	0.375	5.16394	-0.78	210.746	4	-0.0740006	4
	Econ	22608	3297	0.0689434	0.00995849	0.038	0.02	0.15	12	1.35094	13770.5	0.375	5.16394	0.24	100.105	4	-0.0144996	4
Diesel	Mid	33755	7065	0.0766038	0.0145547	0.051	0.03	0.15	12	1.5806	13770.5	0.375	5.16394	-0.155346	117.123	4	-0.0144996	4
	Lux	54793	14601	0.11797	0.0252792	0.064	0.04	0.15	12	2.10427	13770.5	0.375	5.16394	-0.65814	155.927	4	-0.0144996	4
	Econ	22608	3297	0.0844828	0.00995849	0.038	0	0.15	12	1.21585	13770.5	0.375	5.16394	0.24	90.0944	4	-0.0740006	4
Adv Diesel	Mid	33755	7065	0.0946207	0.0145547	0.051	0	0.15	12	1.42254	13770.5	0.375	5.16394	-0.155346	105.41	4	-0.0740006	4
	Lux	54793	14601	0.0946207	0.0252792	0.064	0	0.15	12	1.89385	13770.5	0.375	5.16394	-0.65814	140.334	4	-0.0740006	4
	Econ	21485.5	1000	0.0482583	0.0552	0.039	0.02	0.15	12	1.508	13770.5	0.375	5.16394	0	84.5988	4	-0.0144996	4
CNG	Mid	37012.8	3000	0.0707234	0.069	0.056	0.03	0.15	12	2.21	13770.5	0.375	5.16394	0	123.981	4	-0.0144996	4
	Lux	114469	5000	0.0815399	0.0759	0.066	0.04	0.15	12	2.548	13770.5	0.375	5.16394	0	142.943	4	-0.0144996	4
	Econ	29202	2826	0.0844828	0.00337931	0.039	0.03	0.15	12	1.41379	13770.5	0.375	5.16394	0	97.9759	4	-0.152003	4
Hybrid	Mid	34540	6594	0.0726552	0.0092931	0.056	0.04	0.15	12	1.21586	13770.5	0.375	5.16394	-0.226044	84.2592	4	-0.152003	4
	Lux	78343	9263	0.12419	0.0168966	0.066	0.04	0.15	12	2.07828	13770.5	0.375	5.16394	-0.78	144.025	4	-0.152003	4
	Econ	10990	157	0	0	0.046	0.04	0.15	12	0.21	13770.5	0.375	5.16394	0	0	4	-0.152003	4
Electric	Mid	44745	1256	0	0	0.065	0.05	0.15	12	0.54	13770.5	0.375	5.16394	-0.42	0	4	-0.152003	4
	Lux	89961	2355	0	0	0.08	0.06	0.15	12	0.58	13770.5	0.375	5.16394	-1.62	0	4	-0.152003	4
	Econ	3808	1326	0.0403828	0.00312586	0.03	0.03	0.15	7	0.675793	6885.25	0.55	3.78689	1.2507	46.8325	2	-0.0144996	3
Bikes	Lux	14932	5760	0.126893	0.0394534	0.03	0.03	0.15	7	2.12352	6885.25	0.55	3.78689	-0.01116	147.16	2	-0.0144996	3
Electric	Adv Econ	3808	1326	0.0403828	0.0946207	0.03	0.03	0.15	7	0.089625	6885.25	0.55	3.78689	1.2507	0	2	-0.0144996	3
Bikes	Adv Lux	14932	5760	0.0946207	0.0946207	0.03	0.03	0.15	7	0.555534	6885.25	0.55	3.78689	-0.01116	0	2	-0.0144996	3
30	Iceland	Prices of cars (USD/vehicle)	Std of price (USD/vehicle)	fuel cost (USD/km)	std fuel cost (USD/km)	O&M costs (USD/km)	std O&M (USD/km)	Discount rate	lifetime (y)	energy use (MJ/vkm)	Distance travelled per year (km/y)	occupancy rate (p/seat)	Capacity factor (Mpkm/kseats-y)	Gamma (no units)	CO2Emissions (gCO2/km)	Seats/Veh	Learning exponent	Turnove rate (y)	Cum cap (kseats)
	Econ	18683	4396	0.0946207	0.0126724	0.038	0.02	0.15	12	1.58345	14251.2	0.375	5.3442	1.61395	109.733	4	-0.0144996	4
Petrol	Mid	32185	8164	0.123345	0.0135172	0.051	0.03	0.15	12	2.06414	14251.2	0.375	5.3442	0.95349	143.045	4	-0.0144996	4
	Lux	99538	49455	0.201914	0.0566034	0.064	0.03	0.15	12	3.37897	14251.2	0.375	5.3442	0	234.162	4	-0.0144996	4
	Econ	18683	4396	0.0760345	0.0126724	0.038	0.02	0.15	12	1.4251	14251.2	0.375	5.3442	1.61395	98.7597	4	-0.0740006	4
Adv Petrol	Mid	32185	8164	0.109828	0.0135172	0.051	0.03	0.15	12	1.85772	14251.2	0.375	5.3442	0.95349	128.74	4	-0.0740006	4
	Lux	99538	49455	0.160517	0.0566034	0.064	0.03	0.15	12	3.04107	14251.2	0.375	5.3442	0	210.746	4	-0.0740006	4
	Econ	22608	3297	0.0689434	0.00995849	0.038	0.02	0.15	12	1.35094	14251.2	0.375	5.3442	1.09303	100.105	4	-0.0144996	4
Diesel	Mid	33755	7065	0.0766038	0.0145547	0.051	0.03	0.15	12	1.5806	14251.2	0.375	5.3442	0.767442	117.123	4	-0.0144996	4
	Lux	54793	14601	0.11797	0.0252792	0.064	0.04	0.15	12	2.10427	14251.2	0.375	5.3442	0.029304	155.927	4	-0.0144996	4
	Econ	22608	3297	0.0844828	0.00995849	0.038	0	0.15	12	1.21585	14251.2	0.375	5.3442	1.09303	90.0944	4	-0.0740006	4
Adv Diesel	Mid	33755	7065	0.0946207	0.0145547	0.051	0	0.15	12	1.42254	14251.2	0.375	5.3442	0.767442	105.41	4	-0.0740006	4
	Lux	54793	14601	0.0946207	0.0252792	0.064	0	0.15	12	1.89385	14251.2	0.375	5.3442	0.029304	140.334	4	-0.0740006	4
	Econ	21485.5	1000	0.0482583	0.0552	0.039	0.02	0.15	12	1.508	14251.2	0.375	5.3442	0	84.5988	4	-0.0144996	4
CNG	Mid	37012.8	3000	0.0707234	0.069	0.056	0.03	0.15	12	2.21	14251.2	0.375	5.3442	0	123.981	4	-0.0144996	4
	Lux	114469	5000	0.0815399	0.0759	0.066	0.04	0.15	12	2.548	14251.2	0.375	5.3442	0	142.943	4	-0.0144996	4
	Econ	29202	2826	0.0844828	0.00337931	0.039	0.03	0.15	12	1.41379	14251.2	0.375	5.3442	0	97.9759	4	-0.152003	4
Hybrid	Mid	34540	6594	0.0726552	0.0092931	0.056	0.04	0.15	12	1.21586	14251.2	0.375	5.3442	0	84.2592	4	-0.152003	4
	Lux	78343	9263	0.12419	0.0168966	0.066	0.04	0.15	12	2.07828	14251.2	0.375	5.3442	0	144.025	4	-0.152003	4
	Econ	10990	157	0	0	0.046	0.04	0.15	12	0.21	14251.2	0.375	5.3442	0	0	4	-0.152003	4
Electric	Mid	44745	1256	0	0	0.065	0.05	0.15	12	0.54	14251.2	0.375	5.3442	0	0	4	-0.152003	4
	Lux	89961	2355	0	0	0.08	0.06	0.15	12	0.58	14251.2	0.375	5.3442	0	0	4	-0.152003	4
	Econ	3808	1326	0.0403828	0.00312586	0.03	0.03	0.15	7	0.675793	7125.6	0.55	3.91908	1.88233	46.8325	2	-0.0144996	3
Bikes	Lux	14932	5760	0.126893	0.0394534	0.03	0.03	0.15	7	2.12352	7125.6	0.55	3.91908	0	147.16	2	-0.0144996	3
Electric	Adv Econ	3808	1326	0.0403828	0.0946207	0.03	0.03	0.15	7	0.089625	7125.6	0.55	3.91908	1.88233	0	2	-0.0144996	3
Bikes	Adv Lux	14932	5760	0.0946207	0.0946207	0.03	0.03	0.15	7	0.555534	7125.6	0.55	3.91908	0	0	2	-0.0144996	3
31	Croatia	Prices of cars (USD/vehicle)	Std of price (USD/vehicle)	fuel cost (USD/km)	std fuel cost (USD/km)	O&M costs (USD/km)	std O&M (USD/km)	Discount rate	lifetime (y)	energy use (MJ/vkm)	Distance travelled per year (km/y)	occupancy rate (p/seat)	Capacity factor (Mpkm/kseats-y)	Gamma (no units)	CO2Emissions (gCO2/km)	Seats/Veh	Learning exponent	Turnove rate (y)	Cum cap (kseats)
	Econ	18683	4396	0.0946207	0.0126724	0.038	0.02	0.15	12	1.58345	13277.9	0.375	4.97921	0.507906	109.733	4	-0.0144996	4
Petrol	Mid	32185	8164	0.123345	0.0135172	0.051	0.03	0.15	12	2.06414	13277.9	0.375	4.97921	0	143.045	4	-0.0144996	4
	Lux	99538	49455	0.201914	0.0566034	0.064	0.03	0.15	12	3.37897	13277.9	0.375	4.97921	-0.936744	234.162	4	-0.0144996	4
	Econ	18683	4396	0.0760345	0.0126724	0.038	0.02	0.15	12	1.4251	13277.9	0.375	4.97921	0.507906	98.7597	4	-0.0740006	4
Adv Petrol	Mid	32185	8164	0.109828	0.0135172	0.051	0.03	0.15	12	1.85772	13277.9	0.375	4.97921	0	128.74	4	-0.0740006	4
	Lux	99538	49455	0.160517	0.0566034	0.064	0.03	0.15	12	3.04107	13277.9	0.375	4.97921	-0.936744	210.746	4	-0.0740006	4
	Econ	22608	3297	0.0689434	0.00995849	0.038	0.02	0.15	12	1.35094	13277.9	0.375	4.97921	0.24	100.105	4	-0.0144996	4
Diesel	Mid	33755	7065	0.0766038	0.0145547	0.051	0.03	0.15	12	1.5806	13277.9	0.375	4.97921	-0.122328	117.123	4	-0.0144996	4
	Lux	54793	14601	0.11797	0.0252792	0.064	0.04	0.15	12	2.10427	13277.9	0.375	4.97921	-0.581394	155.927	4	-0.0144996	4
	Econ	22608	3297	0.0844828	0.00995849	0.038	0	0.15	12	1.21585	13277.9	0.375	4.97921	0.24	90.0944	4	-0.0740006	4
Adv Diesel	Mid	33755	7065	0.0946207	0.0145547	0.051	0	0.15	12	1.42254	13277.9	0.375	4.97921	-0.122328	105.41	4	-0.0740006	4
	Lux	54793	14601	0.0946207	0.0252792	0.064	0	0.15	12	1.89385	13277.9	0.375	4.97921	-0.581394	140.334	4	-0.0740006	4
	Econ	21485.5	1000	0.0482583	0.0552	0.039	0.02	0.15	12	1.508	13277.9	0.375	4.97921	0.309768	84.5988	4	-0.0144996	4
CNG	Mid	37012.8	3000	0.0707234	0.069	0.056	0.03	0.15	12	2.21	13277.9	0.375	4.97921	-0.255816	123.981	4	-0.0144996	4
	Lux	114469	5000	0.0815399	0.0759	0.066	0.04	0.15	12	2.548	13277.9	0.375	4.97921	-1.26	142.943	4	-0.0144996	4
	Econ	29202	2826	0.0844828	0.00337931	0.039	0.03	0.15	12	1.41379	13277.9	0.375	4.97921	0	97.9759	4	-0.152003	4
Hybrid	Mid	34540	6594	0.0726552	0.0092931	0.056	0.04	0.15	12	1.21586	13277.9	0.375	4.97921	0	84.2592	4	-0.152003	4
	Lux	78343	9263	0.12419	0.0168966	0.066	0.04	0.15	12	2.07828	13277.9	0.375	4.97921	0	144.025	4	-0.152003	4
	Econ	10990	157	0	0	0.046	0.04	0.15	12	0.21	13277.9	0.375	4.97921	0	0	4	-0.152003	4
Electric	Mid	44745	1256	0	0	0.065	0.05	0.15	12	0.54	13277.9	0.375	4.97921	0	0	4	-0.152003	4
	Lux	89961	2355	0	0	0.08	0.06	0.15	12	0.58	13277.9	0.375	4.97921	0	0	4	-0.152003	4
	Econ	3808	1326	0.0403828	0.00312586	0.03	0.03	0.15	7	0.675793	6638.95	0.55	3.65142	1.26	46.8325	2	-0.0144996	3
Bikes	Lux	14932	5760	0.126893	0.0394534	0.03	0.03	0.15	7	2.12352	6638.95	0.55	3.65142	-0.13116	147.16	2	-0.0144996	3
Electric	Adv Econ	3808	1326	0.0403828	0.0946207	0.03	0.03	0.15	7	0.089625	6638.95	0.55	3.65142	1.26	0	2	-0.0144996	3
Bikes	Adv Lux	14932	5760	0.0946207	0.0946207	0.03	0.03	0.15	7	0.555534	6638.95	0.55	3.65142	-0.13116	0	2	-0.0144996	3
32	Turkey	Prices of cars (USD/vehicle)	Std of price (USD/vehicle)	fuel cost (USD/km)	std fuel cost (USD/km)	O&M costs (USD/km)	std O&M (USD/km)	Discount rate	lifetime (y)	energy use (MJ/vkm)	Distance travelled per year (km/y)	occupancy rate (p/seat)	Capacity factor (Mpkm/kseats-y)	Gamma (no units)	CO2Emissions (gCO2/km)	Seats/Veh	Learning exponent	Turnove rate (y)	Cum cap (kseats)
	Econ	18683	4396	0.0946207	0.0126724	0.038	0.02	0.15	12	1.58345	7491	0.375	2.80912	0.581394	109.733	4	-0.0144996	4
Petrol	Mid	32185	8164	0.123345	0.0135172	0.051	0.03	0.15	12	2.06414	7491	0.375	2.80912	0.53814	143.045	4	-0.0144996	4
	Lux	99538	49455	0.201914	0.0566034	0.064	0.03	0.15	12	3.37897	7491	0.375	2.80912	-0.255816	234.162	4	-0.0144996	4
	Econ	18683	4396	0.0760345	0.0126724	0.038	0.02	0.15	12	1.4251	7491	0.375	2.80912	0.581394	98.7597	4	-0.0740006	4
Adv Petrol	Mid	32185	8164	0.109828	0.0135172	0.051	0.03	0.15	12	1.85772	7491	0.375	2.80912	0.53814	128.74	4	-0.0740006	4
	Lux	99538	49455	0.160517	0.0566034	0.064	0.03	0.15	12	3.04107	7491	0.375	2.80912	-0.255816	210.746	4	-0.0740006	4
	Econ	22608	3297	0.0689434	0.00995849	0.038	0.02	0.15	12	1.35094	7491	0.375	2.80912	-0.18	100.105	4	-0.0144996	4
Diesel	Mid	33755	7065	0.0766038	0.0145547	0.051	0.03	0.15	12	1.5806	7491	0.375	2.80912	-0.794418	117.123	4	-0.0144996	4
	Lux	54793	14601	0.11797	0.0252792	0.064	0.04	0.15	12	2.10427	7491	0.375	2.80912	-1.22047	155.927	4	-0.0144996	4
	Econ	22608	3297	0.0844828	0.00995849	0.038	0	0.15	12	1.21585	7491	0.375	2.80912	-0.18	90.0944	4	-0.0740006	4
Adv Diesel	Mid	33755	7065	0.0946207	0.0145547	0.051	0	0.15	12	1.42254	7491	0.375	2.80912	-0.794418	105.41	4	-0.0740006	4
	Lux	54793	14601	0.0946207	0.0252792	0.064	0	0.15	12	1.89385	7491	0.375	2.80912	-1.22047	140.334	4	-0.0740006	4
	Econ	21485.5	1000	0.0482583	0.0552	0.039	0.02	0.15	12	1.508	7491	0.375	2.80912	-0.216744	84.5988	4	-0.0144996	4
CNG	Mid	37012.8	3000	0.0707234	0.069	0.056	0.03	0.15	12	2.21	7491	0.375	2.80912	-0.555816	123.981	4	-0.0144996	4
	Lux	114469	5000	0.0815399	0.0759	0.066	0.04	0.15	12	2.548	7491	0.375	2.80912	-1.78465	142.943	4	-0.0144996	4
	Econ	29202	2826	0.0844828	0.00337931	0.039	0.03	0.15	12	1.41379	7491	0.375	2.80912	0	97.9759	4	-0.152003	4
Hybrid	Mid	34540	6594	0.0726552	0.0092931	0.056	0.04	0.15	12	1.21586	7491	0.375	2.80912	-1.60465	84.2592	4	-0.152003	4
	Lux	78343	9263	0.12419	0.0168966	0.066	0.04	0.15	12	2.07828	7491	0.375	2.80912	0	144.025	4	-0.152003	4
	Econ	10990	157	0	0	0.046	0.04	0.15	12	0.21	7491	0.375	2.80912	0	0	4	-0.152003	4
Electric	Mid	44745	1256	0	0	0.065	0.05	0.15	12	0.54	7491	0.375	2.80912	0	0	4	-0.152003	4
	Lux	89961	2355	0	0	0.08	0.06	0.15	12	0.58	7491	0.375	2.80912	0	0	4	-0.152003	4
	Econ	3808	1326	0.0403828	0.00312586	0.03	0.03	0.15	7	0.675793	3745.5	0.55	2.06002	1.10512	46.8325	2	-0.0144996	3
Bikes	Lux	14932	5760	0.126893	0.0394534	0.03	0.03	0.15	7	2.12352	3745.5	0.55	2.06002	-0.54	147.16	2	-0.0144996	3
Electric	Adv Econ	3808	1326	0.0403828	0.0946207	0.03	0.03	0.15	7	0.089625	3745.5	0.55	2.06002	1.10512	0	2	-0.0144996	3
Bikes	Adv Lux	14932	5760	0.0946207	0.0946207	0.03	0.03	0.15	7	0.555534	3745.5	0.55	2.06002	-0.54	0	2	-0.0144996	3
33	Macedonia	Prices of cars (USD/vehicle)	Std of price (USD/vehicle)	fuel cost (USD/km)	std fuel cost (USD/km)	O&M costs (USD/km)	std O&M (USD/km)	Discount rate	lifetime (y)	energy use (MJ/vkm)	Distance travelled per year (km/y)	occupancy rate (p/seat)	Capacity factor (Mpkm/kseats-y)	Gamma (no units)	CO2Emissions (gCO2/km)	Seats/Veh	Learning exponent	Turnove rate (y)	Cum cap (kseats)
	Econ	18683	4396	0.0946207	0.0126724	0.038	0.02	0.15	12	1.58345	7491	0.375	2.80912	0.920466	109.733	4	-0.0144996	4
Petrol	Mid	32185	8164	0.123345	0.0135172	0.051	0.03	0.15	12	2.06414	7491	0.375	2.80912	0	143.045	4	-0.0144996	4
	Lux	99538	49455	0.201914	0.0566034	0.064	0.03	0.15	12	3.37897	7491	0.375	2.80912	0.227442	234.162	4	-0.0144996	4
	Econ	18683	4396	0.0760345	0.0126724	0.038	0.02	0.15	12	1.4251	7491	0.375	2.80912	0.920466	98.7597	4	-0.0740006	4
Adv Petrol	Mid	32185	8164	0.109828	0.0135172	0.051	0.03	0.15	12	1.85772	7491	0.375	2.80912	0	128.74	4	-0.0740006	4
	Lux	99538	49455	0.160517	0.0566034	0.064	0.03	0.15	12	3.04107	7491	0.375	2.80912	0.227442	210.746	4	-0.0740006	4
	Econ	22608	3297	0.0689434	0.00995849	0.038	0.02	0.15	12	1.35094	7491	0.375	2.80912	-0.282792	100.105	4	-0.0144996	4
Diesel	Mid	33755	7065	0.0766038	0.0145547	0.051	0.03	0.15	12	1.5806	7491	0.375	2.80912	-0.36	117.123	4	-0.0144996	4
	Lux	54793	14601	0.11797	0.0252792	0.064	0.04	0.15	12	2.10427	7491	0.375	2.80912	-0.396744	155.927	4	-0.0144996	4
	Econ	22608	3297	0.0844828	0.00995849	0.038	0	0.15	12	1.21585	7491	0.375	2.80912	-0.282792	90.0944	4	-0.0740006	4
Adv Diesel	Mid	33755	7065	0.0946207	0.0145547	0.051	0	0.15	12	1.42254	7491	0.375	2.80912	-0.36	105.41	4	-0.0740006	4
	Lux	54793	14601	0.0946207	0.0252792	0.064	0	0.15	12	1.89385	7491	0.375	2.80912	-0.396744	140.334	4	-0.0740006	4
	Econ	21485.5	1000	0.0482583	0.0552	0.039	0.02	0.15	12	1.508	7491	0.375	2.80912	0.329304	84.5988	4	-0.0144996	4
CNG	Mid	37012.8	3000	0.0707234	0.069	0.056	0.03	0.15	12	2.21	7491	0.375	2.80912	0.12	123.981	4	-0.0144996	4
	Lux	114469	5000	0.0815399	0.0759	0.066	0.04	0.15	12	2.548	7491	0.375	2.80912	0.813954	142.943	4	-0.0144996	4
	Econ	29202	2826	0.0844828	0.00337931	0.039	0.03	0.15	12	1.41379	7491	0.375	2.80912	0	97.9759	4	-0.152003	4
Hybrid	Mid	34540	6594	0.0726552	0.0092931	0.056	0.04	0.15	12	1.21586	7491	0.375	2.80912	0	84.2592	4	-0.152003	4
	Lux	78343	9263	0.12419	0.0168966	0.066	0.04	0.15	12	2.07828	7491	0.375	2.80912	0	144.025	4	-0.152003	4
	Econ	10990	157	0	0	0.046	0.04	0.15	12	0.21	7491	0.375	2.80912	0	0	4	-0.152003	4
Electric	Mid	44745	1256	0	0	0.065	0.05	0.15	12	0.54	7491	0.375	2.80912	0	0	4	-0.152003	4
	Lux	89961	2355	0	0	0.08	0.06	0.15	12	0.58	7491	0.375	2.80912	0	0	4	-0.152003	4
	Econ	3808	1326	0.0403828	0.00312586	0.03	0.03	0.15	7	0.675793	3745.5	0.55	2.06002	0.873954	46.8325	2	-0.0144996	3
Bikes	Lux	14932	5760	0.126893	0.0394534	0.03	0.03	0.15	7	2.12352	3745.5	0.55	2.06002	0	147.16	2	-0.0144996	3
Electric	Adv Econ	3808	1326	0.0403828	0.0946207	0.03	0.03	0.15	7	0.089625	3745.5	0.55	2.06002	0.873954	0	2	-0.0144996	3
Bikes	Adv Lux	14932	5760	0.0946207	0.0946207	0.03	0.03	0.15	7	0.555534	3745.5	0.55	2.06002	0	0	2	-0.0144996	3
34	USA	Prices of cars (USD/vehicle)	Std of price (USD/vehicle)	fuel cost (USD/km)	std fuel cost (USD/km)	O&M costs (USD/km)	std O&M (USD/km)	Discount rate	lifetime (y)	energy use (MJ/vkm)	Distance travelled per year (km/y)	occupancy rate (p/seat)	Capacity factor (Mpkm/kseats-y)	Gamma (no units)	CO2Emissions (gCO2/km)	Seats/Veh	Learning exponent	Turnove rate (y)	Cum cap (kseats)
	Econ	30835.3	26060.9	0.045	0.0042	0.038	0.02	0.15	11	1.89987	12485	0.375	4.68187	-0.72	131.661	4	-0.0144996	4
Petrol	Mid	51658.3	18904.2	0.066	0.0061	0.051	0.03	0.15	11	2.38711	12485	0.375	4.68187	-0.06	165.427	4	-0.0144996	4
	Lux	38231.1	28844	0.086	0.0079	0.064	0.03	0.15	11	3.29158	12485	0.375	4.68187	0.42	228.107	4	-0.0144996	4
	Econ	30835.3	26060.9	0.045	0.0042	0.038	0.02	0.15	11	1.29	12485	0.375	4.68187	-0.72	89.397	4	-0.0740006	4
Adv Petrol	Mid	51658.3	18904.2	0.066	0.0061	0.051	0.03	0.15	11	1.62	12485	0.375	4.68187	-0.06	112.266	4	-0.0740006	4
	Lux	38231.1	28844	0.086	0.0079	0.064	0.03	0.15	11	2.25	12485	0.375	4.68187	0.42	155.925	4	-0.0740006	4
	Econ	30835.3	26060.9	0.045	0.0042	0.038	0.02	0.15	11	1.89987	12485	0.375	4.68187	0	140.781	4	-0.0144996	4
Diesel	Mid	51658.3	18904.2	0.066	0.0061	0.051	0.03	0.15	11	2.38711	12485	0.375	4.68187	0	176.885	4	-0.0144996	4
	Lux	38231.1	28844	0.086	0.0079	0.064	0.04	0.15	11	3.29158	12485	0.375	4.68187	0	243.906	4	-0.0144996	4
	Econ	30835.3	26060.9	0.0405	0.00042	0.038	0	0.15	11	1.70989	12485	0.375	4.68187	0	126.703	4	-0.0740006	4
Adv Diesel	Mid	51658.3	18904.2	0.0594	0.0061	0.051	0	0.15	11	2.1484	12485	0.375	4.68187	0	159.197	4	-0.0740006	4
	Lux	38231.1	28844	0.0774	0.0079	0.064	0	0.15	11	2.96243	12485	0.375	4.68187	0	219.516	4	-0.0740006	4
	Econ	30835.3	26060.9	0.0045	0.00042	0.039	0.02	0.15	11	0	12485	0.375	4.68187	0	0	4	-0.0144996	4
CNG	Mid	51658.3	18904.2	0.0066	0.0061	0.056	0.03	0.15	11	0	12485	0.375	4.68187	0	0	4	-0.0144996	4
	Lux	38231.1	28844	0.0086	0.0079	0.066	0.04	0.15	11	0	12485	0.375	4.68187	0	0	4	-0.0144996	4
	Econ	21725	20	0.0513	0.0047	0.039	0.03	0.15	11	0.944647	12485	0.375	4.68187	0	65.464	4	-0.152003	4
Hybrid	Mid	46442.7	6265.91	0.046	0.0042	0.056	0.04	0.15	11	1.16	12485	0.375	4.68187	-0.12	80.388	4	-0.152003	4
	Lux	37426.6	12747.2	0.0595	0.0055	0.066	0.04	0.15	11	1.6	12485	0.375	4.68187	-0.06	110.88	4	-0.152003	4
	Econ	22995	20	0.00047	0.00056	0.046	0.04	0.15	11	0.21	12485	0.375	4.68187	-0.12	0	4	-0.152003	4
Electric	Mid	38231.1	6980.99	0.00066	0.0008	0.065	0.05	0.15	11	0.54	12485	0.375	4.68187	-0.78	0	4	-0.152003	4
	Lux	68356.1	6351.39	0.0008	0.0009	0.08	0.06	0.15	11	0.58	12485	0.375	4.68187	-1.5	0	4	-0.152003	4
	Econ	2324	460	0.0191885	0.000808689	0.03	0.01	0.15	11	0.668136	3500	0.55	1.925	1.68	46.3018	2	-0.0144996	3
Bikes	Lux	17465	6501	0.05181	0.0021835	0.01	0.01	0.15	11	1.804	3500	0.55	1.925	-0.06	125.017	2	-0.0144996	3
Electric	Adv Econ	2324	460	0.0191885	0.000808689	0.03	0.01	0.15	11	0.0738515	3500	0.55	1.925	1.68	0	2	-0.0144996	3
Bikes	Adv Lux	17465	6501	0.05181	0.0021835	0.01	0.01	0.15	11	0.408091	3500	0.55	1.925	-0.06	0	2	-0.0144996	3
35	Japan	Prices of cars (USD/vehicle)	Std of price (USD/vehicle)	fuel cost (USD/km)	std fuel cost (USD/km)	O&M costs (USD/km)	std O&M (USD/km)	Discount rate	lifetime (y)	energy use (MJ/vkm)	Distance travelled per year (km/y)	occupancy rate (p/seat)	Capacity factor (Mpkm/kseats-y)	Gamma (no units)	CO2Emissions (gCO2/km)	Seats/Veh	Learning exponent	Turnove rate (y)	Cum cap (kseats)
	Econ	12973.1	4044.8	0.0602	0.06	0.038	0.02	0.15	10	1.36	12961	0.375	4.86038	0.760002	94.248	4	-0.0144996	4
Petrol	Mid	22197.5	9597.81	0.0904	0.03	0.051	0.03	0.15	10	1.97	12961	0.375	4.86038	0.52	136.521	4	-0.0144996	4
	Lux	31879.8	17485.2	0.1107	0.04	0.064	0.03	0.15	10	2.42	12961	0.375	4.86038	0.08	167.706	4	-0.0144996	4
	Econ	12973.1	4044.8	0.05719	0.06	0.038	0.02	0.15	10	0.89	12961	0.375	4.86038	0.760002	61.677	4	-0.0740006	4
Adv Petrol	Mid	22197.5	9597.81	0.08588	0.03	0.051	0.03	0.15	10	1.16	12961	0.375	4.86038	0.52	80.388	4	-0.0740006	4
	Lux	31879.8	17485.2	0.105165	0.04	0.064	0.03	0.15	10	1.47	12961	0.375	4.86038	0.08	101.871	4	-0.0740006	4
	Econ	12973.1	4044.8	0.0543305	0.06	0.038	0.02	0.15	10	1.85	12961	0.375	4.86038	0	137.085	4	-0.0144996	4
Diesel	Mid	22197.5	9597.81	0.081586	0.03	0.051	0.03	0.15	10	2.7	12961	0.375	4.86038	0	200.07	4	-0.0144996	4
	Lux	27472	958.673	0.0926	0.013	0.064	0.04	0.15	10	3.47	12961	0.375	4.86038	0.12	257.127	4	-0.0144996	4
	Econ	12973.1	4044.8	0.051614	0.06	0.038	0	0.15	10	1.665	12961	0.375	4.86038	0	123.376	4	-0.0740006	4
Adv Diesel	Mid	22197.5	9597.81	0.0775067	0.03	0.051	0	0.15	10	2.43	12961	0.375	4.86038	0	180.063	4	-0.0740006	4
	Lux	27472	958.673	0.0926	0.013	0.064	0	0.15	10	3.123	12961	0.375	4.86038	0.12	231.414	4	-0.0740006	4
	Econ	12973.1	4044.8	0.0490333	0.06	0.039	0.02	0.15	10	0.594	12961	0.375	4.86038	0	33.3234	4	-0.0144996	4
CNG	Mid	22197.5	9597.81	0.0736314	0.03	0.056	0.03	0.15	10	0.612	12961	0.375	4.86038	0	34.3332	4	-0.0144996	4
	Lux	27472	958.673	0.08797	0.04	0.066	0.04	0.15	10	0.62	12961	0.375	4.86038	0	34.782	4	-0.0144996	4
	Econ	27547.7	836.156	0.0557	0.013	0.039	0.03	0.15	10	1.21	12961	0.375	4.86038	0	83.853	4	-0.152003	4
Hybrid	Mid	22488.1	5548.62	0.0004	0.02	0.056	0.04	0.15	10	0.95	12961	0.375	4.86038	-0.32	65.835	4	-0.152003	4
	Lux	40417.9	17197.1	0.0895	0.03	0.066	0.04	0.15	10	1.95	12961	0.375	4.86038	-0.72	135.135	4	-0.152003	4
	Econ	5000	1000	0.00047	0.00056	0.046	0.04	0.15	10	0.21	12961	0.375	4.86038	0	0	4	-0.152003	4
Electric	Mid	11841.4	2592.98	0.00066	0.0008	0.065	0.05	0.15	10	0.54	12961	0.375	4.86038	0	0	4	-0.152003	4
	Lux	28407.6	2647.72	0.0008	0.0009	0.08	0.06	0.15	10	0.58	12961	0.375	4.86038	0.04	0	4	-0.152003	4
	Econ	4516	2292	0.0289	0.013	0	0.03	0.15	7	0.63	3500	0.55	1.925	0.8	43.659	2	-0.0144996	3
Bikes	Lux	12357	4541	0.0519	0.02	0	0.03	0.15	7	1.13	3500	0.55	1.925	-0.36	78.309	2	-0.0144996	3
Electric	Adv Econ	4516	2292	0.0289	0.013	0	0.03	0.15	7	0.0972794	3500	0.55	1.925	0.8	0	2	-0.0144996	3
Bikes	Adv Lux	12357	4541	0.0519	0.02	0	0.03	0.15	7	0.309746	3500	0.55	1.925	-0.36	0	2	-0.0144996	3
36	Canada	Prices of cars (USD/vehicle)	Std of price (USD/vehicle)	fuel cost (USD/km)	std fuel cost (USD/km)	O&M costs (USD/km)	std O&M (USD/km)	Discount rate	lifetime (y)	energy use (MJ/vkm)	Distance travelled per year (km/y)	occupancy rate (p/seat)	Capacity factor (Mpkm/kseats-y)	Gamma (no units)	CO2Emissions (gCO2/km)	Seats/Veh	Learning exponent	Turnove rate (y)	Cum cap (kseats)
	Econ	12888.9	2551.47	0.0671907	0.00446007	0.038	0.02	0.15	12	1.89987	15619	0.375	5.85712	0.302328	131.661	4	-0.0144996	4
Petrol	Mid	17406.6	6711.28	0.0844223	0.00560389	0.051	0.03	0.15	12	2.38711	15619	0.375	5.85712	0	165.427	4	-0.0144996	4
	Lux	23958.7	10289.5	0.11641	0.0077272	0.064	0.03	0.15	12	3.29158	15619	0.375	5.85712	-0.24	228.107	4	-0.0144996	4
	Econ	12888.9	2551.47	0.0604716	0.00401406	0.038	0.02	0.15	12	1.70989	15619	0.375	5.85712	0.302328	118.495	4	-0.0740006	4
Adv Petrol	Mid	17406.6	6711.28	0.0759801	0.0050435	0.051	0.03	0.15	12	2.1484	15619	0.375	5.85712	0	148.884	4	-0.0740006	4
	Lux	23958.7	10289.5	0.104769	0.00695448	0.064	0.03	0.15	12	2.96243	15619	0.375	5.85712	-0.24	205.296	4	-0.0740006	4
	Econ	12888.9	2551.47	0.0695076	0.00057923	0.038	0.02	0.15	12	1.89987	15619	0.375	5.85712	0	140.781	4	-0.0144996	4
Diesel	Mid	17406.6	6711.28	0.0873334	0.000727778	0.051	0.03	0.15	12	2.38711	15619	0.375	5.85712	0	176.885	4	-0.0144996	4
	Lux	23958.7	10289.5	0.120424	0.00100353	0.064	0.04	0.15	12	3.29158	15619	0.375	5.85712	0	243.906	4	-0.0144996	4
	Econ	12888.9	2551.47	0.0625568	0.000521307	0.038	0	0.15	12	1.70989	15619	0.375	5.85712	0	126.703	4	-0.0740006	4
Adv Diesel	Mid	17406.6	6711.28	0.0786001	0.000655	0.051	0	0.15	12	2.1484	15619	0.375	5.85712	0	159.197	4	-0.0740006	4
	Lux	23958.7	10289.5	1.08381	0.000903179	0.064	0	0.15	12	2.96243	15619	0.375	5.85712	0	219.516	4	-0.0740006	4
	Econ	999999	999999	0	0	0.039	0.02	0.15	12	1.89987	15619	0.375	5.85712	0	106.583	4	-0.0144996	4
CNG	Mid	999999	999999	0	0	0.056	0.03	0.15	12	2.38711	15619	0.375	5.85712	0	133.917	4	-0.0144996	4
	Lux	999999	999999	0	0	0.066	0.04	0.15	12	3.29158	15619	0.375	5.85712	0	184.658	4	-0.0144996	4
	Econ	32000	1000	0.0334082	0.00221762	0.039	0.03	0.15	12	0.944647	15619	0.375	5.85712	-1.2	65.464	4	-0.152003	4
Hybrid	Mid	23813.7	4248.69	0.055863	0.00370815	0.056	0.04	0.15	12	1.57958	15619	0.375	5.85712	-0.72	109.465	4	-0.152003	4
	Lux	30293.9	11313.3	0.0767736	0.00509618	0.066	0.04	0.15	12	2.17084	15619	0.375	5.85712	-1.14	150.439	4	-0.152003	4
	Econ	10000	100	0.00047	0.00056	0.046	0.04	0.15	12	0.21	15619	0.375	5.85712	0	0	4	-0.152003	4
Electric	Mid	26438.6	1682.37	0.00066	0.0008	0.065	0.05	0.15	12	0.54	15619	0.375	5.85712	-0.6	0	4	-0.152003	4
	Lux	40000	100	0.0008	0.0009	0.08	0.06	0.15	12	0.58	15619	0.375	5.85712	-1.56	0	4	-0.152003	4
	Econ	2947	684	0.023606	0.00156695	0.03	0.03	0.15	7	0.66748	4000	0.55	2.2	0.12	46.2564	2	-0.0144996	3
Bikes	Lux	13843	5943	0.064032	0.0042504	0.03	0.03	0.15	7	1.81056	4000	0.55	2.2	-1.08	125.472	2	-0.0144996	3
Electric	Adv Econ	2947	684	0.023606	0.00156695	0.03	0.03	0.15	7	0.073779	4000	0.55	2.2	0.12	0	2	-0.0144996	3
Bikes	Adv Lux	13843	5943	0.064032	0.0042504	0.03	0.03	0.15	7	0.409575	4000	0.55	2.2	-1.08	0	2	-0.0144996	3
37	Australia	Prices of cars (USD/vehicle)	Std of price (USD/vehicle)	fuel cost (USD/km)	std fuel cost (USD/km)	O&M costs (USD/km)	std O&M (USD/km)	Discount rate	lifetime (y)	energy use (MJ/vkm)	Distance travelled per year (km/y)	occupancy rate (p/seat)	Capacity factor (Mpkm/kseats-y)	Gamma (no units)	CO2Emissions (gCO2/km)	Seats/Veh	Learning exponent	Turnove rate (y)	Cum cap (kseats)
	Econ	18699.6	6353.74	0.0751196	0.057977	0.038	0.02	0.15	10	1.83875	13117	0.375	4.91887	0.48	127.425	4	-0.0144996	4
Petrol	Mid	21996.9	11052.7	0.0905151	0.0776109	0.051	0.03	0.15	10	2.21559	13117	0.375	4.91887	0.3	153.541	4	-0.0144996	4
	Lux	38212.6	20832.7	0.1186	0.173171	0.064	0.03	0.15	10	2.90304	13117	0.375	4.91887	0.06	201.181	4	-0.0144996	4
	Econ	18699.6	6353.74	0.0713636	0.057977	0.038	0.02	0.15	10	1.74681	13117	0.375	4.91887	0.48	121.054	4	-0.0740006	4
Adv Petrol	Mid	21996.9	11052.7	0.0859894	0.0776109	0.051	0.03	0.15	10	2.10481	13117	0.375	4.91887	0.3	145.864	4	-0.0740006	4
	Lux	38212.6	20832.7	0.11267	0.173171	0.064	0.03	0.15	10	2.75789	13117	0.375	4.91887	0.06	191.121	4	-0.0740006	4
	Econ	21120	1000	0.05796	0.00065	0.038	0.02	0.15	10	1.3776	13117	0.375	4.91887	-0.12	102.08	4	-0.0144996	4
Diesel	Mid	26685.1	1043.95	0.06	0.0001	0.051	0.03	0.15	10	1.4	13117	0.375	4.91887	-0.24	103.74	4	-0.0144996	4
	Lux	41980.2	21641.4	0.07	0.001	0.064	0.04	0.15	10	1.5	13117	0.375	4.91887	-0.24	111.15	4	-0.0144996	4
	Econ	21120	1000	0.06	0.001	0.038	0	0.15	10	1.2	13117	0.375	4.91887	-0.12	88.92	4	-0.0740006	4
Adv Diesel	Mid	26685.1	1043.95	0.0859894	0.0776109	0.051	0	0.15	10	2.50852	13117	0.375	4.91887	-0.24	185.882	4	-0.0740006	4
	Lux	41980.2	21641.4	0.11267	0.173171	0.064	0	0.15	10	2.28666	13117	0.375	4.91887	-0.24	169.442	4	-0.0740006	4
	Econ	20569.6	6353.74	0.06	0.001	0.039	0.02	0.15	10	1.2	13117	0.375	4.91887	0	67.32	4	-0.0144996	4
CNG	Mid	24196.6	11052.7	0.06	0.001	0.056	0.03	0.15	10	1.3	13117	0.375	4.91887	0	72.93	4	-0.0144996	4
	Lux	42033.8	20832.7	0.07	0.001	0.066	0.04	0.15	10	2	13117	0.375	4.91887	0	112.2	4	-0.0144996	4
	Econ	20000	1000	0.0402	0.0099	0.039	0.03	0.15	10	0.984	13117	0.375	4.91887	0	68.1912	4	-0.152003	4
Hybrid	Mid	35158	11644.7	0.054235	0.034254	0.056	0.04	0.15	10	1.32754	13117	0.375	4.91887	-0.36	91.9987	4	-0.152003	4
	Lux	70000	1000	0.067	0.0099	0.066	0.04	0.15	10	1.64	13117	0.375	4.91887	-0.96	113.652	4	-0.152003	4
	Econ	21000	1050	0.007	0.01	0.046	0.04	0.15	10	0.21	13117	0.375	4.91887	0	0	4	-0.152003	4
Electric	Mid	36915.9	12226.9	0.009	0.01	0.065	0.05	0.15	10	0.54	13117	0.375	4.91887	-0.34884	0	4	-0.152003	4
	Lux	46793.4	4204.47	0.01	0.01	0.08	0.06	0.15	10	0.58	13117	0.375	4.91887	-0.66	0	4	-0.152003	4
	Econ	3322	2437	0.03484	0.03267	0.03	0.03	0.15	7	0.8528	13117	0.55	7.21435	2.04	59.099	2	-0.0144996	3
Bikes	Lux	8262	2842	0.05226	0.09702	0.04	0.03	0.15	7	1.2792	3500	0.55	1.925	0.18	88.6486	2	-0.0144996	3
Electric	Adv Econ	3322	2437	0.03484	0.03267	0.03	0.03	0.15	7	0.0973967	3500	0.55	1.925	2.04	0	2	-0.0144996	3
Bikes	Adv Lux	8262	2842	0.05226	0.09702	0.04	0.03	0.15	7	0.311775	3500	0.55	1.925	0.18	0	2	-0.0144996	3
38	New Zealand	Prices of cars (USD/vehicle)	Std of price (USD/vehicle)	fuel cost (USD/km)	std fuel cost (USD/km)	O&M costs (USD/km)	std O&M (USD/km)	Discount rate	lifetime (y)	energy use (MJ/vkm)	Distance travelled per year (km/y)	occupancy rate (p/seat)	Capacity factor (Mpkm/kseats-y)	Gamma (no units)	CO2Emissions (gCO2/km)	Seats/Veh	Learning exponent	Turnove rate (y)	Cum cap (kseats)
	Econ	20218.5	5611.97	0.10971	0.00980087	0.038	0.02	0.15	13	2.02162	12972	0.375	4.8645	0.12	140.098	4	-0.0144996	4
Petrol	Mid	21900	11559.9	0.120079	0.0114391	0.051	0.03	0.15	13	2.21269	12972	0.375	4.8645	0	153.339	4	-0.0144996	4
	Lux	44597.8	40350.5	0.159494	0.024588	0.064	0.03	0.15	13	2.939	12972	0.375	4.8645	-0.72	203.673	4	-0.0144996	4
	Econ	20218.5	5611.97	0.098739	0	0.038	0.02	0.15	13	1.81946	12972	0.375	4.8645	0.12	126.089	4	-0.0740006	4
Adv Petrol	Mid	21900	11559.9	0.108071	0	0.051	0.03	0.15	13	1.99142	12972	0.375	4.8645	0	138.005	4	-0.0740006	4
	Lux	44597.8	40350.5	0.143545	0	0.064	0.03	0.15	13	2.6451	12972	0.375	4.8645	-0.72	183.305	4	-0.0740006	4
	Econ	16545	100	0.06264	0.00015	0.038	0.02	0.15	13	1.9332	12972	0.375	4.8645	0.36	143.25	4	-0.0144996	4
Diesel	Mid	22077.8	355.208	0.0538376	0.00282077	0.051	0.03	0.15	13	1.66154	12972	0.375	4.8645	0.24	123.12	4	-0.0144996	4
	Lux	44185.4	27091.6	0.0717086	0.0147929	0.064	0.04	0.15	13	2.21308	12972	0.375	4.8645	-0.48	163.989	4	-0.0144996	4
	Econ	16545	100	0.056376	0	0.038	0	0.15	13	1.73988	12972	0.375	4.8645	0.36	128.925	4	-0.0740006	4
Adv Diesel	Mid	22077.8	355.208	0.0484539	0	0.051	0	0.15	13	1.49539	12972	0.375	4.8645	0.24	110.808	4	-0.0740006	4
	Lux	44185.4	27091.6	0.0645378	0	0.064	0	0.15	13	1.99177	12972	0.375	4.8645	-0.48	147.59	4	-0.0740006	4
	Econ	16545	100	0.098739	0	0.039	0.02	0.15	13	1.7	12972	0.375	4.8645	0	95.37	4	-0.0144996	4
CNG	Mid	22077.8	355.208	0.108071	0	0.056	0.03	0.15	13	1.5	12972	0.375	4.8645	0	84.15	4	-0.0144996	4
	Lux	44185.4	27091.6	0.143545	0	0.066	0.04	0.15	13	2	12972	0.375	4.8645	0	112.2	4	-0.0144996	4
	Econ	20000	100	0.0445	0.00042	0.039	0.03	0.15	13	0.82	12972	0.375	4.8645	0	56.826	4	-0.152003	4
Hybrid	Mid	21330	1000	0.06942	0.00042	0.056	0.04	0.15	13	1.2792	12972	0.375	4.8645	-0.12	88.6486	4	-0.152003	4
	Lux	90052	1000	0.11392	0.00042	0.066	0.04	0.15	13	2.0992	12972	0.375	4.8645	-1.44	145.475	4	-0.152003	4
	Econ	20000	100	0	0	0.046	0.04	0.15	13	0.21	12972	0.375	4.8645	0	0	4	-0.152003	4
Electric	Mid	21330	1000	0	0	0.065	0.05	0.15	13	0.54	12972	0.375	4.8645	0	0	4	-0.152003	4
	Lux	90052	1000	0	0	0.08	0.06	0.15	13	0.58	12972	0.375	4.8645	0	0	4	-0.152003	4
	Econ	3322	2437	0	0	0	0.03	0.15	7	0	6486	0.55	3.5673	1.2	59.099	2	-0.0144996	3
Bikes	Lux	8262	2842	0	0	0	0.03	0.15	7	0	6486	0.55	3.5673	0.06	88.6486	2	-0.0144996	3
Electric	Adv Econ	3322	2437	0	0	0	0.03	0.15	7	0	6486	0.55	3.5673	1.2	0	2	-0.0144996	3
Bikes	Adv Lux	8262	2842	0	0	0	0.03	0.15	7	0	6486	0.55	3.5673	0.06	0	2	-0.0144996	3
39	Russian Federation	Prices of cars (USD/vehicle)	Std of price (USD/vehicle)	fuel cost (USD/km)	std fuel cost (USD/km)	O&M costs (USD/km)	std O&M (USD/km)	Discount rate	lifetime (y)	energy use (MJ/vkm)	Distance travelled per year (km/y)	occupancy rate (p/seat)	Capacity factor (Mpkm/kseats-y)	Gamma (no units)	CO2Emissions (gCO2/km)	Seats/Veh	Learning exponent	Turnove rate (y)	Cum cap (kseats)
	Econ	15893.1	15407.2	0.0609172	0.0320366	0.038	0.02	0.15	11	2.2654	17615	0.375	6.60562	0	156.992	4	-0.0144996	4
Petrol	Mid	31531.9	49197.2	0.0625983	0.0258308	0.051	0.03	0.15	11	2.32792	17615	0.375	6.60562	0.179532	161.325	4	-0.0144996	4
	Lux	37974	24404.5	0.0791577	0.0332566	0.064	0.03	0.15	11	2.94373	17615	0.375	6.60562	-1.23395	204.001	4	-0.0144996	4
	Econ	15893.1	15407.2	0.0580164	0.0336384	0.038	0.02	0.15	11	2.15752	17615	0.375	6.60562	0	149.516	4	-0.0740006	4
Adv Petrol	Mid	31531.9	49197.2	0.0596175	0.0271223	0.051	0.03	0.15	11	2.21707	17615	0.375	6.60562	0.179532	153.643	4	-0.0740006	4
	Lux	37974	24404.5	0.0753883	0.0349194	0.064	0.03	0.15	11	2.80356	17615	0.375	6.60562	-1.23395	194.286	4	-0.0740006	4
	Econ	18300	1000	0.04452	0.002	0.038	0.02	0.15	11	1.7384	17615	0.375	6.60562	-0.237672	128.815	4	-0.0144996	4
Diesel	Mid	23162.9	3897.04	0.0462975	0.00861709	0.051	0.03	0.15	11	1.80781	17615	0.375	6.60562	-1.16651	133.959	4	-0.0144996	4
	Lux	39502.5	26676.4	0.0682673	0.00722639	0.064	0.04	0.15	11	2.66568	17615	0.375	6.60562	1.51163	197.527	4	-0.0144996	4
	Econ	18300	1000	0.0424	0.0021	0.038	0	0.15	11	1.65562	17615	0.375	6.60562	-0.237672	122.681	4	-0.0740006	4
Adv Diesel	Mid	23162.9	3897.04	0.0440929	0.00904795	0.051	0	0.15	11	1.72172	17615	0.375	6.60562	-1.16651	127.58	4	-0.0740006	4
	Lux	39502.5	26676.4	0.0650165	0.00758771	0.064	0	0.15	11	2.53874	17615	0.375	6.60562	1.51163	188.121	4	-0.0740006	4
	Econ	19215	1050	0.04	0.002	0.039	0.02	0.15	11	2.18667	17615	0.375	6.60562	0	122.672	4	-0.0144996	4
CNG	Mid	24321	4091.89	0.0428571	0.002	0.056	0.03	0.15	11	2.34286	17615	0.375	6.60562	0	131.434	4	-0.0144996	4
	Lux	41477.6	28010.2	0.0545455	0	0.066	0.04	0.15	11	2.98182	17615	0.375	6.60562	0	167.28	4	-0.0144996	4
	Econ	20000	1000	0.03528	0.013	0.039	0.03	0.15	11	1.312	17615	0.375	6.60562	0	90.9216	4	-0.152003	4
Hybrid	Mid	31125	1000	0.034398	0.013	0.056	0.04	0.15	11	1.2792	17615	0.375	6.60562	-0.18	88.6486	4	-0.152003	4
	Lux	48550	1000	0.07056	0.013	0.066	0.04	0.15	11	2.624	17615	0.375	6.60562	-0.48	181.843	4	-0.152003	4
	Econ	31125	1000	0	0	0.046	0.04	0.15	11	0.21	17615	0.375	6.60562	0	0	4	-0.152003	4
Electric	Mid	48550	1000	0	0	0.065	0.05	0.15	11	0.54	17615	0.375	6.60562	0	0	4	-0.152003	4
	Lux	50000	1000	0	0	0.08	0.06	0.15	11	0.58	17615	0.375	6.60562	0	0	4	-0.152003	4
	Econ	3150	100	0.0190909	0.002	0.03	0.03	0.15	7	0.745455	4100	0.55	2.255	0.140466	51.66	2	-0.0144996	3
Bikes	Lux	8146	932	0.03	0.008	0.04	0.03	0.15	7	1.17143	4100	0.55	2.255	-0.66	81.18	2	-0.0144996	3
Electric	Adv Econ	3150	100	0.0190909	0.002	0.03	0.03	0.15	7	0.0691028	4100	0.55	2.255	0.140466	0	2	-0.0144996	3
Bikes	Adv Lux	8146	932	0.03	0.008	0.04	0.03	0.15	7	0.271732	4100	0.55	2.255	-0.66	0	2	-0.0144996	3
40	Rest of Annex I	Prices of cars (USD/vehicle)	Std of price (USD/vehicle)	fuel cost (USD/km)	std fuel cost (USD/km)	O&M costs (USD/km)	std O&M (USD/km)	Discount rate	lifetime (y)	energy use (MJ/vkm)	Distance travelled per year (km/y)	occupancy rate (p/seat)	Capacity factor (Mpkm/kseats-y)	Gamma (no units)	CO2Emissions (gCO2/km)	Seats/Veh	Learning exponent	Turnove rate (y)	Cum cap (kseats)
	Econ	15893.1	15407.2	0.0609172	0.0320366	0.038	0.02	0.15	11	2.2654	18550	0.375	6.95625	-0.12	156.992	4	-0.0144996	4
Petrol	Mid	31531.9	49197.2	0.0625983	0.0258308	0.051	0.03	0.15	11	2.32792	18550	0.375	6.95625	0.134418	161.325	4	-0.0144996	4
	Lux	37974	24404.5	0.0791577	0.0332566	0.064	0.03	0.15	11	2.94373	18550	0.375	6.95625	-1.25349	204.001	4	-0.0144996	4
	Econ	15893.1	15407.2	0.0580164	0.0336384	0.038	0.02	0.15	11	2.15752	18550	0.375	6.95625	-0.12	149.516	4	-0.0740006	4
Adv Petrol	Mid	31531.9	49197.2	0.0596175	0.0271223	0.051	0.03	0.15	11	2.21707	18550	0.375	6.95625	0.134418	153.643	4	-0.0740006	4
	Lux	37974	24404.5	0.0753883	0.0349194	0.064	0.03	0.15	11	2.80356	18550	0.375	6.95625	-1.25349	194.286	4	-0.0740006	4
	Econ	18300	1000	0.04452	0.002	0.038	0.02	0.15	11	1.7384	18550	0.375	6.95625	-0.3	128.815	4	-0.0144996	4
Diesel	Mid	23162.9	3897.04	0.0462975	0.00861709	0.051	0.03	0.15	11	1.80781	18550	0.375	6.95625	-1.53256	133.959	4	-0.0144996	4
	Lux	39502.5	26676.4	0.0682673	0.00722639	0.064	0.04	0.15	11	2.66568	18550	0.375	6.95625	0.3	197.527	4	-0.0144996	4
	Econ	18300	1000	0.0424	0.0021	0.038	0	0.15	11	1.65562	18550	0.375	6.95625	-0.3	122.681	4	-0.0740006	4
Adv Diesel	Mid	23162.9	3897.04	0.0440929	0.00904795	0.051	0	0.15	11	1.72172	18550	0.375	6.95625	-1.53256	127.58	4	-0.0740006	4
	Lux	39502.5	26676.4	0.0650165	0.00758771	0.064	0	0.15	11	2.53874	18550	0.375	6.95625	0.3	188.121	4	-0.0740006	4
	Econ	19215	1050	0.04	0.002	0.039	0.02	0.15	11	2.18667	18550	0.375	6.95625	0	122.672	4	-0.0144996	4
CNG	Mid	24321	4091.89	0.0428571	0.002	0.056	0.03	0.15	11	2.34286	18550	0.375	6.95625	0	131.434	4	-0.0144996	4
	Lux	41477.6	28010.2	0.0545455	0	0.066	0.04	0.15	11	2.98182	18550	0.375	6.95625	0	167.28	4	-0.0144996	4
	Econ	20000	1000	0.03528	0.013	0.039	0.03	0.15	11	1.312	18550	0.375	6.95625	0	90.9216	4	-0.152003	4
Hybrid	Mid	31125	1000	0.034398	0.013	0.056	0.04	0.15	11	1.2792	18550	0.375	6.95625	-0.065118	88.6486	4	-0.152003	4
	Lux	48550	1000	0.07056	0.013	0.066	0.04	0.15	11	2.624	18550	0.375	6.95625	-0.36	181.843	4	-0.152003	4
	Econ	31125	1000	0	0	0.046	0.04	0.15	11	0.21	18550	0.375	6.95625	0	0	4	-0.152003	4
Electric	Mid	48550	1000	0	0	0.065	0.05	0.15	11	0.54	18550	0.375	6.95625	0	0	4	-0.152003	4
	Lux	50000	1000	0	0	0.08	0.06	0.15	11	0.58	18550	0.375	6.95625	0	0	4	-0.152003	4
	Econ	3150	100	0.0190909	0.002	0.03	0.03	0.15	7	0.745455	4000	0.55	2.2	0.161394	51.66	2	-0.0144996	3
Bikes	Lux	8146	932	0.03	0.008	0.04	0.03	0.15	7	1.17143	4000	0.55	2.2	-0.722328	81.18	2	-0.0144996	3
Electric	Adv Econ	3150	100	0.0190909	0.002	0.03	0.03	0.15	7	0.0691028	4000	0.55	2.2	0.161394	0	2	-0.0144996	3
Bikes	Adv Lux	8146	932	0.03	0.008	0.04	0.03	0.15	7	0.271732	4000	0.55	2.2	-0.722328	0	2	-0.0144996	3
41	China	Prices of cars (USD/vehicle)	Std of price (USD/vehicle)	fuel cost (USD/km)	std fuel cost (USD/km)	O&M costs (USD/km)	std O&M (USD/km)	Discount rate	lifetime (y)	energy use (MJ/vkm)	Distance travelled per year (km/y)	occupancy rate (p/seat)	Capacity factor (Mpkm/kseats-y)	Gamma (no units)	CO2Emissions (gCO2/km)	Seats/Veh	Learning exponent	Turnove rate (y)	Cum cap (kseats)
	Econ	9400	6249	0.07	0.003	0.03	0.02	0.15	12	2.052	14145	0.375	5.30438	0.78	142.204	4	-0.0144996	4
Petrol	Mid	21036	12005	0.08	0.004	0.04	0.03	0.15	12	2.26	14145	0.375	5.30438	0	156.618	4	-0.0144996	4
	Lux	40667	20083	0.1	0.005	0.05	0.03	0.15	12	2.74	14145	0.375	5.30438	-0.72	189.882	4	-0.0144996	4
	Econ	9400	6249	0.0525	0.003	0.03	0.02	0.15	12	1.23	14145	0.375	5.30438	0.78	85.239	4	-0.0740006	4
Adv Petrol	Mid	21036	12005	0.06	0.004	0.04	0.03	0.15	12	1.356	14145	0.375	5.30438	0	93.9708	4	-0.0740006	4
	Lux	40667	20083	0.075	0.005	0.05	0.03	0.15	12	1.644	14145	0.375	5.30438	-0.72	113.929	4	-0.0740006	4
	Econ	6589	1000	0.056	0.002	0.03	0.02	0.15	12	1.85	14145	0.375	5.30438	0.9	137.085	4	-0.0144996	4
Diesel	Mid	11773	5631.2	0.082	0.003	0.04	0.03	0.15	12	2.7	14145	0.375	5.30438	0.9	200.07	4	-0.0144996	4
	Lux	13661	4404.4	0.105	0.004	0.05	0.04	0.15	12	3.47	14145	0.375	5.30438	0.6	257.127	4	-0.0144996	4
	Econ	6589	1000	0.056	0	0	0	0.15	12	0	14145	0.375	5.30438	0.9	0	4	-0.0740006	4
Adv Diesel	Mid	11773	5631.2	0.082	0	0	0	0.15	12	0	14145	0.375	5.30438	0.9	0	4	-0.0740006	4
	Lux	13661	4404.4	0.105	0	0	0	0.15	12	0	14145	0.375	5.30438	0.6	0	4	-0.0740006	4
	Econ	9635	1965	0.045	0.0078	0.03	0.02	0.15	12	0.594	14145	0.375	5.30438	-0.3	33.3234	4	-0.0144996	4
CNG	Mid	13953	2654	0.047	0.008	0.04	0.03	0.15	12	0.612	14145	0.375	5.30438	-0.54	34.3332	4	-0.0144996	4
	Lux	53710	1000	0.048	0.0083	0.05	0.04	0.15	12	0.62	14145	0.375	5.30438	-0.84	34.782	4	-0.0144996	4
	Econ	31252.9	1000	0.036	0.0018	0.031	0.03	0.15	12	1.026	14145	0.375	5.30438	-0.72	71.1018	4	-0.152003	4
Hybrid	Mid	41018	1654	0.05	0.0025	0.044	0.04	0.15	12	1.47	14145	0.375	5.30438	-0.72	101.871	4	-0.152003	4
	Lux	47584	1571	0.078	0.073	0.0035	0.04	0.15	12	2.05	14145	0.375	5.30438	-0.84	142.065	4	-0.152003	4
	Econ	3785.35	1000	0.0047	0.00056	0.036	0.04	0.15	12	0.21	14145	0.375	5.30438	0.18	0	4	-0.152003	4
Electric	Mid	3197	2900.7	0.0066	0.0008	0.051	0.05	0.15	12	0.54	14145	0.375	5.30438	-0.36	0	4	-0.152003	4
	Lux	22322	11248	0.008	0.0009	0.063	0.06	0.15	12	0.58	14145	0.375	5.30438	-1.08	0	4	-0.152003	4
	Econ	1373	1859	0.024	0.001	0.03	0.03	0.15	7	0.72	7000	0.55	3.85	2.76	49.896	2	-0.0144996	2
Bikes	Lux	14989	13031	0.048	0.0023	0.03	0.03	0.15	7	1.44	7000	0.55	3.85	0.96	99.792	2	-0.0144996	2
Electric	Adv Econ	1373	1859	0.024	0.001	0.03	0.03	0.15	7	0.0736842	7000	0.55	3.85	2.76	0	2	-0.0144996	2
Bikes	Adv Lux	14989	13031	0.048	0.0023	0.03	0.03	0.15	7	0.344071	7000	0.55	3.85	0.96	0	2	-0.0144996	2
42	India	Prices of cars (USD/vehicle)	Std of price (USD/vehicle)	fuel cost (USD/km)	std fuel cost (USD/km)	O&M costs (USD/km)	std O&M (USD/km)	Discount rate	lifetime (y)	energy use (MJ/vkm)	Distance travelled per year (km/y)	occupancy rate (p/seat)	Capacity factor (Mpkm/kseats-y)	Gamma (no units)	CO2Emissions (gCO2/km)	Seats/Veh	Learning exponent	Turnove rate (y)	Cum cap (kseats)
	Econ	7022	1702.4	0.0823	0.0151	0.038	0.02	0.15	15	1.97784	40000	0.375	15	0.379998	137.064	4	-0.0144996	4
Petrol	Mid	12870	3758	0.1	0.0253	0.051	0.03	0.15	15	2.40424	40000	0.375	15	0.06	166.614	4	-0.0144996	4
	Lux	87000	68164	0.117	0.0456	0.064	0.03	0.15	15	2.37472	40000	0.375	15	-0.48	164.568	4	-0.0144996	4
	Econ	7022	1702.4	0.073	0.0134	0.038	0.02	0.15	15	1.87944	40000	0.375	15	0.379998	130.245	4	-0.0740006	4
Adv Petrol	Mid	12870	3758	0.089	0.0224	0.051	0.03	0.15	15	2.27632	40000	0.375	15	0.06	157.749	4	-0.0740006	4
	Lux	87000	68164	0.103	0.0398	0.064	0.03	0.15	15	2.25664	40000	0.375	15	-0.48	156.385	4	-0.0740006	4
	Econ	9894	6672	0.0637	0.0143	0.038	0.02	0.15	15	2.0268	40000	0.375	15	0.18	150.186	4	-0.0144996	4
Diesel	Mid	11960	2671	0.0744	0.0168	0.051	0.03	0.15	15	2.16	40000	0.375	15	-0.08	160.056	4	-0.0144996	4
	Lux	16006	12033	0.0862	0.0188	0.064	0.04	0.15	15	2.664	40000	0.375	15	-0.2	197.402	4	-0.0144996	4
	Econ	9894	6672	0.0585	0.0131	0.038	0	0.15	15	1.9296	40000	0.375	15	0.18	142.983	4	-0.0740006	4
Adv Diesel	Mid	11960	2671	0.0627	0.0152	0.051	0	0.15	15	2.052	40000	0.375	15	-0.08	152.053	4	-0.0740006	4
	Lux	16006	12033	0.08	0.0175	0.064	0	0.15	15	2.52	40000	0.375	15	-0.2	186.732	4	-0.0740006	4
	Econ	5774	889	0.02839	0.00667	0.039	0.02	0.15	15	1.4924	40000	0.375	15	0.12	83.7236	4	-0.0144996	4
CNG	Mid	6600	20	0.0914	0.0001	0.056	0.03	0.15	15	2.7352	40000	0.375	15	-0.08	153.445	4	-0.0144996	4
	Lux	999999	999999	0	0	0.066	0.04	0.15	15	3.45056	40000	0.375	15	-0.2	193.576	4	-0.0144996	4
	Econ	1002999	999999	0	0	0.039	0.03	0.15	15	0.984	40000	0.375	15	0.12	68.1912	4	-0.152003	4
Hybrid	Mid	62923	1849	0.0522	0.012	0.056	0.04	0.15	15	1.37104	40000	0.375	15	-0.08	95.0131	4	-0.152003	4
	Lux	49608	1000	0.0659	0.01	0.066	0.04	0.15	15	1.73512	40000	0.375	15	-0.2	120.244	4	-0.152003	4
	Econ	994999	999999	0	0	0.046	0.04	0.15	15	0.21	40000	0.375	15	0.12	0	4	-0.152003	4
Electric	Mid	-480	317	0.0086	0.0001	0.065	0.05	0.15	15	0.54	40000	0.375	15	-0.08	0	4	-0.152003	4
	Lux	969999	999999	0	0	0.08	0.06	0.15	15	0.58	40000	0.375	15	-0.2	0	4	-0.152003	4
	Econ	797	116	0.015	0.015	0.03	0.03	0.15	7	0.42312	10000	0.375	3.75	0.520002	29.3222	2	-0.0144996	3
Bikes	Lux	1805	1053	0.024	0.035	0.03	0.03	0.15	7	0.66256	10000	0.375	3.75	-0.079998	45.9154	2	-0.0144996	3
Electric	Adv Econ	797	116	0.015	0.015	0.03	0.03	0.15	7	0.0449254	10000	0.375	3.75	0.520002	0	2	-0.0144996	3
Bikes	Adv Lux	1805	1053	0.024	0.035	0.03	0.03	0.15	7	0.148813	10000	0.375	3.75	-0.079998	0	2	-0.0144996	3
43	Mexico	Prices of cars (USD/vehicle)	Std of price (USD/vehicle)	fuel cost (USD/km)	std fuel cost (USD/km)	O&M costs (USD/km)	std O&M (USD/km)	Discount rate	lifetime (y)	energy use (MJ/vkm)	Distance travelled per year (km/y)	occupancy rate (p/seat)	Capacity factor (Mpkm/kseats-y)	Gamma (no units)	CO2Emissions (gCO2/km)	Seats/Veh	Learning exponent	Turnove rate (y)	Cum cap (kseats)
	Econ	11970.4	3967.8	0.0584319	0.0119264	0.038	0.02	0.15	14	1.89759	23645	0.375	8.86688	-0.12	131.503	4	-0.0144996	4
Petrol	Mid	13686.7	5040.24	0.0638825	0.00931618	0.051	0.03	0.15	14	2.0746	23645	0.375	8.86688	-0.18	143.77	4	-0.0144996	4
	Lux	25718.2	9105.51	0.0845514	0.0280726	0.064	0.03	0.15	14	2.74583	23645	0.375	8.86688	-0.734418	190.286	4	-0.0144996	4
	Econ	11970.4	3967.8	0.0525887	0.0107337	0.038	0.02	0.15	14	1.70783	23645	0.375	8.86688	-0.12	118.353	4	-0.0740006	4
Adv Petrol	Mid	13686.7	5040.24	0.0574942	0.00838456	0.051	0.03	0.15	14	1.86714	23645	0.375	8.86688	-0.18	129.393	4	-0.0740006	4
	Lux	25718.2	9105.51	0.0760963	0.0252654	0.064	0.03	0.15	14	2.47125	23645	0.375	8.86688	-0.734418	171.257	4	-0.0740006	4
	Econ	10000	1000	0.065	0.001	0.038	0.02	0.15	14	2.327	23645	0.375	8.86688	0	172.431	4	-0.0144996	4
Diesel	Mid	12023.8	1936.32	0.0758084	0.0405991	0.051	0.03	0.15	14	2.71394	23645	0.375	8.86688	-0.315816	201.103	4	-0.0144996	4
	Lux	28792.6	15016.4	0.0918345	0.00963156	0.064	0.04	0.15	14	3.28767	23645	0.375	8.86688	-1.11395	243.617	4	-0.0144996	4
	Econ	10000	1000	0.0585	0.0009	0.038	0	0.15	14	2.0943	23645	0.375	8.86688	0	155.188	4	-0.0740006	4
Adv Diesel	Mid	12023.8	1936.32	0.0682275	0.0365392	0.051	0	0.15	14	2.44255	23645	0.375	8.86688	-0.315816	180.993	4	-0.0740006	4
	Lux	28792.6	15016.4	0.082651	0.0086684	0.064	0	0.15	14	2.95891	23645	0.375	8.86688	-1.11395	219.255	4	-0.0740006	4
	Econ	10000	1000	0.075	0.12	0.039	0.02	0.15	14	2.64	23645	0.375	8.86688	0	148.104	4	-0.0144996	4
CNG	Mid	20000	1000	0.0825	0.12	0.056	0.03	0.15	14	2.904	23645	0.375	8.86688	-0.6	162.914	4	-0.0144996	4
	Lux	38583.9	23159.6	0.0960958	0.1242	0.066	0.04	0.15	14	3.38257	23645	0.375	8.86688	-0.980466	189.762	4	-0.0144996	4
	Econ	20000	2000	0.0505	0.02	0.039	0.03	0.15	14	1.64	23645	0.375	8.86688	-0.813954	113.652	4	-0.152003	4
Hybrid	Mid	27500.4	3769.86	0.0596481	0.00502939	0.056	0.04	0.15	14	1.93709	23645	0.375	8.86688	-0.925122	134.24	4	-0.152003	4
	Lux	28565.5	8239.53	0.0612221	0.00767425	0.066	0.04	0.15	14	1.9882	23645	0.375	8.86688	-0.886038	137.782	4	-0.152003	4
	Econ	20000	1000	0	0	0.046	0.04	0.15	14	0.21	23645	0.375	8.86688	0	0	4	-0.152003	4
Electric	Mid	30000	1000	0	0	0.065	0.05	0.15	14	0.54	23645	0.375	8.86688	-0.95349	0	4	-0.152003	4
	Lux	40875	1000	0	0	0.08	0.06	0.15	14	0.58	23645	0.375	8.86688	-1.86	0	4	-0.152003	4
	Econ	2539	614	0	0	0	0.03	0.15	7	0.63304	5000	0.55	2.75	-0.000468	43.8697	2	-0.0144996	3
Bikes	Lux	9899	5160	0	0	0	0.03	0.15	7	1.148	5000	0.55	2.75	-1.37907	79.5564	2	-0.0144996	3
Electric	Adv Econ	2539	614	0	0	0	0	0.15	7	0.0700565	5000	0.55	2.75	-0.000468	0	2	-0.0144996	3
Bikes	Adv Lux	9899	5160	0	0	0	0	0.15	7	0.298814	5000	0.55	2.75	-1.37907	0	2	-0.0144996	3
44	Brazil	Prices of cars (USD/vehicle)	Std of price (USD/vehicle)	fuel cost (USD/km)	std fuel cost (USD/km)	O&M costs (USD/km)	std O&M (USD/km)	Discount rate	lifetime (y)	energy use (MJ/vkm)	Distance travelled per year (km/y)	occupancy rate (p/seat)	Capacity factor (Mpkm/kseats-y)	Gamma (no units)	CO2Emissions (gCO2/km)	Seats/Veh	Learning exponent	Turnove rate (y)	Cum cap (kseats)
	Econ	17090.2	7056.15	0.0640946	0.815651	0.038	0.02	0.15	12	1.2179	28000	0.375	10.5	1.02	84.4008	4	-0.0144996	4
Petrol	Mid	33989.9	12083.8	0.0837939	1.66016	0.051	0.03	0.15	12	1.34694	28000	0.375	10.5	0.54	93.3433	4	-0.0144996	4
	Lux	41379.7	34523	0.0817514	2.07053	0.064	0.03	0.15	12	1.70921	28000	0.375	10.5	0.42	118.448	4	-0.0144996	4
	Econ	17090.2	7056.15	0.0576852	0.734085	0.038	0.02	0.15	12	1.5575	28000	0.375	10.5	1.02	107.935	4	-0.0740006	4
Adv Petrol	Mid	33989.9	12083.8	0.0754145	1.49414	0.051	0.03	0.15	12	2.03619	28000	0.375	10.5	0.54	141.108	4	-0.0740006	4
	Lux	41379.7	34523	0.0735763	1.86348	0.064	0.03	0.15	12	1.98656	28000	0.375	10.5	0.42	137.669	4	-0.0740006	4
	Econ	18000	1000	0.0505	0.101	0.038	0.02	0.15	12	1.79	28000	0.375	10.5	0	132.639	4	-0.0144996	4
Diesel	Mid	38000	1000	0.0606	0.101	0.051	0.03	0.15	12	2.148	28000	0.375	10.5	0	159.167	4	-0.0144996	4
	Lux	37036.6	8458.08	0.0709812	3.38443	0.064	0.04	0.15	12	2.51597	28000	0.375	10.5	0.78	186.433	4	-0.0144996	4
	Econ	18000	1000	0.047975	0.09595	0.038	0	0.15	12	1.7005	28000	0.375	10.5	0	126.007	4	-0.0740006	4
Adv Diesel	Mid	38000	1000	0.05757	0.09595	0.051	0	0.15	12	2.0406	28000	0.375	10.5	0	151.208	4	-0.0740006	4
	Lux	37036.6	8458.08	0.0674322	3.21521	0.064	0	0.15	12	2.39017	28000	0.375	10.5	0.78	177.112	4	-0.0740006	4
	Econ	16115.3	5531.57	0.0233432	0.244233	0.039	0.02	0.15	12	1.2179	28000	0.375	10.5	0	68.3245	4	-0.0144996	4
CNG	Mid	23554.4	8478.79	0.0258164	0.493992	0.056	0.03	0.15	12	1.34694	28000	0.375	10.5	0	75.5636	4	-0.0144996	4
	Lux	40916.9	14656.2	0.0327599	0.835664	0.066	0.04	0.15	12	1.70921	28000	0.375	10.5	0	95.8868	4	-0.0144996	4
	Econ	33000	1000	0.024	0.12	0.039	0.03	0.15	12	0.648	28000	0.375	10.5	-1	44.9064	4	-0.152003	4
Hybrid	Mid	56165	1000	0.03108	0.12	0.056	0.04	0.15	12	0.83916	28000	0.375	10.5	-1.38	58.1538	4	-0.152003	4
	Lux	48188	1000	0.04188	0.12	0.066	0.04	0.15	12	1.13076	28000	0.375	10.5	-1.56	78.3617	4	-0.152003	4
	Econ	5000	1000	0	0	0.046	0.04	0.15	12	0.21	28000	0.375	10.5	0	0	4	-0.152003	4
Electric	Mid	28000	1000	0	0	0.065	0.05	0.15	12	0.54	28000	0.375	10.5	-1.2	0	4	-0.152003	4
	Lux	20000	1000	0	0	0.08	0.06	0.15	12	0.58	28000	0.375	10.5	-1.46512	0	4	-0.152003	4
	Econ	2539	614	0.03	0.12	0	0.03	0.15	8	0.66	4000	0.55	2.2	0.42	45.738	2	-0.0144996	3
Bikes	Lux	9899	5160	0.048	0.12	0	0.03	0.15	8	1.056	4000	0.55	2.2	-0.72	73.1808	2	-0.0144996	3
Electric	Adv Econ	2539	614	0.03	0.12	0	0.03	0.15	8	0.113802	4000	0.55	2.2	0.42	0	2	-0.0144996	3
Bikes	Adv Lux	9899	5160	0.048	0.12	0	0.03	0.15	8	0.423358	4000	0.55	2.2	-0.72	0	2	-0.0144996	3
45	Argentina	Prices of cars (USD/vehicle)	Std of price (USD/vehicle)	fuel cost (USD/km)	std fuel cost (USD/km)	O&M costs (USD/km)	std O&M (USD/km)	Discount rate	lifetime (y)	energy use (MJ/vkm)	Distance travelled per year (km/y)	occupancy rate (p/seat)	Capacity factor (Mpkm/kseats-y)	Gamma (no units)	CO2Emissions (gCO2/km)	Seats/Veh	Learning exponent	Turnove rate (y)	Cum cap (kseats)
	Econ	14930.8	3939.97	0.0763156	0.686854	0.038	0.02	0.15	14	1.77528	23645	0.375	8.86688	-0.203256	123.027	4	-0.0144996	4
Petrol	Mid	18490.3	9112.13	0.0991091	0.575591	0.051	0.03	0.15	14	2.30552	23645	0.375	8.86688	-0.822792	159.772	4	-0.0144996	4
	Lux	36722	24374.4	0.117268	1.57845	0.064	0.03	0.15	14	2.72795	23645	0.375	8.86688	-1.2	189.047	4	-0.0144996	4
	Econ	14930.8	3939.97	0.068684	0.618168	0.038	0.02	0.15	14	1.59776	23645	0.375	8.86688	-0.203256	110.725	4	-0.0740006	4
Adv Petrol	Mid	18490.3	9112.13	0.0891982	0.518032	0.051	0.03	0.15	14	2.07497	23645	0.375	8.86688	-0.822792	143.795	4	-0.0740006	4
	Lux	36722	24374.4	0.105542	1.42061	0.064	0.03	0.15	14	2.45515	23645	0.375	8.86688	-1.2	170.142	4	-0.0740006	4
	Econ	17636.6	1329.8	0.0737052	1.19689	0.038	0.02	0.15	14	1.81976	23645	0.375	8.86688	0.42	134.844	4	-0.0144996	4
Diesel	Mid	22718.3	3620.13	0.0753411	2.6564	0.051	0.03	0.15	14	1.86015	23645	0.375	8.86688	0.050232	137.837	4	-0.0144996	4
	Lux	29181.6	8919.87	0.116785	3.50131	0.064	0.04	0.15	14	2.88339	23645	0.375	8.86688	-0.282792	213.659	4	-0.0144996	4
	Econ	17636.6	1329.8	0.0663347	1.0772	0.038	0	0.15	14	1.63778	23645	0.375	8.86688	0.42	121.36	4	-0.0740006	4
Adv Diesel	Mid	22718.3	3620.13	0.067807	2.39076	0.051	0	0.15	14	1.67413	23645	0.375	8.86688	0.050232	124.053	4	-0.0740006	4
	Lux	29181.6	8919.87	0.105107	3.15118	0.064	0	0.15	14	2.59505	23645	0.375	8.86688	-0.282792	192.293	4	-0.0740006	4
	Econ	11000	1000	0	0	0.039	0.02	0.15	14	0	23645	0.375	8.86688	0	0	4	-0.0144996	4
CNG	Mid	21000	2000	0	0	0.056	0.03	0.15	14	0	23645	0.375	8.86688	0	0	4	-0.0144996	4
	Lux	31000	3000	0	0	0.066	0.04	0.15	14	0	23645	0.375	8.86688	0	0	4	-0.0144996	4
	Econ	90000	1000	0.0564	0.0141	0.039	0.03	0.15	14	1.312	23645	0.375	8.86688	-2.4	90.9216	4	-0.152003	4
Hybrid	Mid	108900	2000	0.06768	0.141	0.056	0.04	0.15	14	1.5744	23645	0.375	8.86688	-3.4	109.106	4	-0.152003	4
	Lux	190000	2000	0.110544	0.0141	0.066	0.04	0.15	14	2.57152	23645	0.375	8.86688	-4	178.206	4	-0.152003	4
	Econ	110000	1000	0	0	0.046	0.04	0.15	14	0.21	23645	0.375	8.86688	0	0	4	-0.152003	4
Electric	Mid	120000	1000	0	0	0.065	0.05	0.15	14	0.54	23645	0.375	8.86688	0	0	4	-0.152003	4
	Lux	130000	1000	0	0	0.08	0.06	0.15	14	0.58	23645	0.375	8.86688	0	0	4	-0.152003	4
	Econ	2633	715	0.034545	0.564	0.1	0.03	0.15	7	0.8036	5000	0.55	2.75	0.18	55.6895	2	-0.0144996	3
Bikes	Lux	4129	3189	0.045966	1.2126	0.2	0.03	0.15	7	1.06928	5000	0.55	2.75	-0.336744	74.1011	2	-0.0144996	3
Electric	Adv Econ	2633	715	0.034545	0.564	0.1	0.03	0.15	7	0.0950586	5000	0.55	2.75	0.18	0	2	-0.0144996	3
Bikes	Adv Lux	4129	3189	0.045966	1.2126	0.2	0.03	0.15	7	0.250448	5000	0.55	2.75	-0.336744	0	2	-0.0144996	3
46	Colombia	Prices of cars (USD/vehicle)	Std of price (USD/vehicle)	fuel cost (USD/km)	std fuel cost (USD/km)	O&M costs (USD/km)	std O&M (USD/km)	Discount rate	lifetime (y)	energy use (MJ/vkm)	Distance travelled per year (km/y)	occupancy rate (p/seat)	Capacity factor (Mpkm/kseats-y)	Gamma (no units)	CO2Emissions (gCO2/km)	Seats/Veh	Learning exponent	Turnove rate (y)	Cum cap (kseats)
	Econ	14930.8	3939.97	0.0763156	0.686854	0.038	0.02	0.15	14	1.77528	23645	0.375	8.86688	-0.32	123.027	4	-0.0144996	4
Petrol	Mid	18490.3	9112.13	0.0991091	0.575591	0.051	0.03	0.15	14	2.30552	23645	0.375	8.86688	0	159.772	4	-0.0144996	4
	Lux	36722	24374.4	0.117268	1.57845	0.064	0.03	0.15	14	2.72795	23645	0.375	8.86688	-0.32	189.047	4	-0.0144996	4
	Econ	14930.8	3939.97	0.068684	0.618168	0.038	0.02	0.15	14	1.59776	23645	0.375	8.86688	-0.32	110.725	4	-0.0740006	4
Adv Petrol	Mid	18490.3	9112.13	0.0891982	0.518032	0.051	0.03	0.15	14	2.07497	23645	0.375	8.86688	0	143.795	4	-0.0740006	4
	Lux	36722	24374.4	0.105542	1.42061	0.064	0.03	0.15	14	2.45515	23645	0.375	8.86688	-0.32	170.142	4	-0.0740006	4
	Econ	17636.6	1329.8	0.0737052	1.19689	0.038	0.02	0.15	14	1.81976	23645	0.375	8.86688	0	134.844	4	-0.0144996	4
Diesel	Mid	22718.3	3620.13	0.0753411	2.6564	0.051	0.03	0.15	14	1.86015	23645	0.375	8.86688	0.24	137.837	4	-0.0144996	4
	Lux	29181.6	8919.87	0.116785	3.50131	0.064	0.04	0.15	14	2.88339	23645	0.375	8.86688	-0.16	213.659	4	-0.0144996	4
	Econ	17636.6	1329.8	0.0663347	1.0772	0.038	0	0.15	14	1.63778	23645	0.375	8.86688	0	121.36	4	-0.0740006	4
Adv Diesel	Mid	22718.3	3620.13	0.067807	2.39076	0.051	0	0.15	14	1.67413	23645	0.375	8.86688	0.24	124.053	4	-0.0740006	4
	Lux	29181.6	8919.87	0.105107	3.15118	0.064	0	0.15	14	2.59505	23645	0.375	8.86688	-0.16	192.293	4	-0.0740006	4
	Econ	11000	1000	0	0	0.039	0.02	0.15	14	0	23645	0.375	8.86688	0	0	4	-0.0144996	4
CNG	Mid	21000	2000	0	0	0.056	0.03	0.15	14	0	23645	0.375	8.86688	0	0	4	-0.0144996	4
	Lux	31000	3000	0	0	0.066	0.04	0.15	14	0	23645	0.375	8.86688	-0.8	0	4	-0.0144996	4
	Econ	90000	1000	0.0564	0.0141	0.039	0.03	0.15	14	1.312	23645	0.375	8.86688	-2.44962	90.9216	4	-0.152003	4
Hybrid	Mid	108900	2000	0.06768	0.141	0.056	0.04	0.15	14	1.5744	23645	0.375	8.86688	-2.8	109.106	4	-0.152003	4
	Lux	190000	2000	0.110544	0.0141	0.066	0.04	0.15	14	2.57152	23645	0.375	8.86688	-3.04	178.206	4	-0.152003	4
	Econ	110000	1000	0	0	0.046	0.04	0.15	14	0.21	23645	0.375	8.86688	0	0	4	-0.152003	4
Electric	Mid	120000	1000	0	0	0.065	0.05	0.15	14	0.54	23645	0.375	8.86688	-1.64341	0	4	-0.152003	4
	Lux	130000	1000	0	0	0.08	0.06	0.15	14	0.58	23645	0.375	8.86688	-4	0	4	-0.152003	4
	Econ	2633	715	0.034545	0.564	0.1	0.03	0.15	12	0.8036	5000	0.55	2.75	-0.24	55.6895	2	-0.0144996	3
Bikes	Lux	4129	3189	0.045966	1.2126	0.2	0.03	0.15	12	1.06928	5000	0.55	2.75	-0.24	74.1011	2	-0.0144996	3
Electric	Adv Econ	2633	715	0.034545	0.564	0.1	0.03	0.15	12	0.0950586	5000	0.55	2.75	-0.24	0	2	-0.0144996	3
Bikes	Adv Lux	4129	3189	0.045966	1.2126	0.2	0.03	0.15	12	0.250448	5000	0.55	2.75	-0.24	0	2	-0.0144996	3
47	Rest of Latin America	Prices of cars (USD/vehicle)	Std of price (USD/vehicle)	fuel cost (USD/km)	std fuel cost (USD/km)	O&M costs (USD/km)	std O&M (USD/km)	Discount rate	lifetime (y)	energy use (MJ/vkm)	Distance travelled per year (km/y)	occupancy rate (p/seat)	Capacity factor (Mpkm/kseats-y)	Gamma (no units)	CO2Emissions (gCO2/km)	Seats/Veh	Learning exponent	Turnove rate (y)	Cum cap (kseats)
	Econ	14930.8	3939.97	0.0763156	0.686854	0.038	0.02	0.15	14	1.77528	23645	0.375	8.86688	-0.4	123.027	4	-0.0144996	4
Petrol	Mid	18490.3	9112.13	0.0991091	0.575591	0.051	0.03	0.15	14	2.30552	23645	0.375	8.86688	-1.0431	159.772	4	-0.0144996	4
	Lux	36722	24374.4	0.117268	1.57845	0.064	0.03	0.15	14	2.72795	23645	0.375	8.86688	-1.31535	189.047	4	-0.0144996	4
	Econ	14930.8	3939.97	0.068684	0.618168	0.038	0.02	0.15	14	1.59776	23645	0.375	8.86688	-0.4	110.725	4	-0.0740006	4
Adv Petrol	Mid	18490.3	9112.13	0.0891982	0.518032	0.051	0.03	0.15	14	2.07497	23645	0.375	8.86688	-1.0431	143.795	4	-0.0740006	4
	Lux	36722	24374.4	0.105542	1.42061	0.064	0.03	0.15	14	2.45515	23645	0.375	8.86688	-1.31535	170.142	4	-0.0740006	4
	Econ	17636.6	1329.8	0.0737052	1.19689	0.038	0.02	0.15	14	1.81976	23645	0.375	8.86688	0.32	134.844	4	-0.0144996	4
Diesel	Mid	22718.3	3620.13	0.0753411	2.6564	0.051	0.03	0.15	14	1.86015	23645	0.375	8.86688	-0.179224	137.837	4	-0.0144996	4
	Lux	29181.6	8919.87	0.116785	3.50131	0.064	0.04	0.15	14	2.88339	23645	0.375	8.86688	-0.479376	213.659	4	-0.0144996	4
	Econ	17636.6	1329.8	0.0663347	1.0772	0.038	0	0.15	14	1.63778	23645	0.375	8.86688	0.32	121.36	4	-0.0740006	4
Adv Diesel	Mid	22718.3	3620.13	0.067807	2.39076	0.051	0	0.15	14	1.67413	23645	0.375	8.86688	-0.179224	124.053	4	-0.0740006	4
	Lux	29181.6	8919.87	0.105107	3.15118	0.064	0	0.15	14	2.59505	23645	0.375	8.86688	-0.479376	192.293	4	-0.0740006	4
	Econ	11000	1000	0	0	0.039	0.02	0.15	14	0	23645	0.375	8.86688	0	0	4	-0.0144996	4
CNG	Mid	21000	2000	0	0	0.056	0.03	0.15	14	0	23645	0.375	8.86688	0	0	4	-0.0144996	4
	Lux	31000	3000	0	0	0.066	0.04	0.15	14	0	23645	0.375	8.86688	0	0	4	-0.0144996	4
	Econ	90000	1000	0.0564	0.0141	0.039	0.03	0.15	14	1.312	23645	0.375	8.86688	0	90.9216	4	-0.152003	4
Hybrid	Mid	108900	2000	0.06768	0.141	0.056	0.04	0.15	14	1.5744	23645	0.375	8.86688	0	109.106	4	-0.152003	4
	Lux	190000	2000	0.110544	0.0141	0.066	0.04	0.15	14	2.57152	23645	0.375	8.86688	0	178.206	4	-0.152003	4
	Econ	110000	1000	0	0	0.046	0.04	0.15	14	0.21	23645	0.375	8.86688	0	0	4	-0.152003	4
Electric	Mid	120000	1000	0	0	0.065	0.05	0.15	14	0.54	23645	0.375	8.86688	0	0	4	-0.152003	4
	Lux	130000	1000	0	0	0.08	0.06	0.15	14	0.58	23645	0.375	8.86688	0	0	4	-0.152003	4
	Econ	2633	715	0.034545	0.564	0.1	0.03	0.15	12	0.8036	5000	0.55	2.75	0.169304	55.6895	2	-0.0144996	3
Bikes	Lux	4129	3189	0.045966	1.2126	0.2	0.03	0.15	12	1.06928	5000	0.55	2.75	-0.528992	74.1011	2	-0.0144996	3
Electric	Adv Econ	2633	715	0.034545	0.564	0.1	0.03	0.15	12	0.0950586	5000	0.55	2.75	0.169304	0	2	-0.0144996	3
Bikes	Adv Lux	4129	3189	0.045966	1.2126	0.2	0.03	0.15	12	0.250448	5000	0.55	2.75	-0.528992	0	2	-0.0144996	3
48	Korea	Prices of cars (USD/vehicle)	Std of price (USD/vehicle)	fuel cost (USD/km)	std fuel cost (USD/km)	O&M costs (USD/km)	std O&M (USD/km)	Discount rate	lifetime (y)	energy use (MJ/vkm)	Distance travelled per year (km/y)	occupancy rate (p/seat)	Capacity factor (Mpkm/kseats-y)	Gamma (no units)	CO2Emissions (gCO2/km)	Seats/Veh	Learning exponent	Turnove rate (y)	Cum cap (kseats)
	Econ	17842.4	30920.2	0.098732	0.0515484	0.038	0.02	0.15	14	1.84001	6980	0.375	2.6175	0.96	127.512	4	-0.0144996	4
Petrol	Mid	19342.7	5601.9	0.128294	0.0326953	0.051	0.03	0.15	14	2.39094	6980	0.375	2.6175	0.32	165.692	4	-0.0144996	4
	Lux	38942.4	29216.4	0.173471	0.0256444	0.064	0.03	0.15	14	3.23286	6980	0.375	2.6175	-0.24	224.038	4	-0.0144996	4
	Econ	17842.4	30920.2	0.0562773	0.05	0.038	0.02	0.15	14	1.0488	6980	0.375	2.6175	0.96	72.6821	4	-0.0740006	4
Adv Petrol	Mid	19342.7	5601.9	0.0731276	0.03	0.051	0.03	0.15	14	1.36283	6980	0.375	2.6175	0.32	94.4443	4	-0.0740006	4
	Lux	38942.4	29216.4	0.0988783	0.025	0.064	0.03	0.15	14	1.84273	6980	0.375	2.6175	-0.24	127.701	4	-0.0740006	4
	Econ	17842.4	30920.2	0.07	0.01	0.038	0.02	0.15	14	2	6980	0.375	2.6175	0	148.2	4	-0.0144996	4
Diesel	Mid	22294.4	10372.1	0.0972602	0.0654859	0.051	0.03	0.15	14	2.23017	6980	0.375	2.6175	0.16	165.256	4	-0.0144996	4
	Lux	29919.9	15199.8	0.115751	0.0332767	0.064	0.04	0.15	14	2.65417	6980	0.375	2.6175	-0.08	196.674	4	-0.0144996	4
	Econ	17842.4	30920.2	0.037905	0.01	0.038	0	0.15	14	1.25778	6980	0.375	2.6175	0	93.2015	4	-0.0740006	4
Adv Diesel	Mid	22294.4	10372.1	0.0526664	0.065	0.051	0	0.15	14	1.40253	6980	0.375	2.6175	0.16	103.928	4	-0.0740006	4
	Lux	29919.9	15199.8	0.0626794	0.033	0.064	0	0.15	14	1.66918	6980	0.375	2.6175	-0.08	123.686	4	-0.0740006	4
	Econ	17842.4	30920.2	0.05	0.01	0.039	0.02	0.15	14	1.7	6980	0.375	2.6175	0	95.37	4	-0.0144996	4
CNG	Mid	19342.7	5601.9	0.07	0.01	0.056	0.03	0.15	14	2.2	6980	0.375	2.6175	0	123.42	4	-0.0144996	4
	Lux	38942.4	29216.4	0.08	0.01	0.066	0.04	0.15	14	3	6980	0.375	2.6175	0	168.3	4	-0.0144996	4
	Econ	20000	1000	0.05	0.01	0.039	0.03	0.15	14	1	6980	0.375	2.6175	0	69.3	4	-0.152003	4
Hybrid	Mid	30655.6	3111.79	0.0649686	0.0832179	0.056	0.04	0.15	14	1.21078	6980	0.375	2.6175	-1.2	83.907	4	-0.152003	4
	Lux	25031.1	10048.4	0.128219	0.0314014	0.066	0.04	0.15	14	2.38953	6980	0.375	2.6175	-2.16	165.594	4	-0.152003	4
	Econ	10000	1000	0.005	0.001	0.046	0.04	0.15	14	0.21	6980	0.375	2.6175	0	0	4	-0.152003	4
Electric	Mid	12272	100	0.006	0.001	0.065	0.05	0.15	14	0.54	6980	0.375	2.6175	-0.96	0	4	-0.152003	4
	Lux	30000	1000	0.01	0.001	0.08	0.06	0.15	14	0.58	6980	0.375	2.6175	-1.95349	0	4	-0.152003	4
	Econ	2071	831	0.032032	0.00779	0.03	0.03	0.15	7	0.59696	2000	0.55	1.1	1.12	41.3693	2	-0.0144996	3
Bikes	Lux	6306	2366	0.040128	0.001691	0.04	0.03	0.15	7	0.74784	2000	0.55	1.1	0.16	51.8253	2	-0.0144996	3
Electric	Adv Econ	2071	831	0.032032	0.00779	0.03	0.03	0.15	7	0.0681311	2000	0.55	1.1	1.12	0	2	-0.0144996	3
Bikes	Adv Lux	6306	2366	0.040128	0.001691	0.04	0.03	0.15	7	0.168902	2000	0.55	1.1	0.16	0	2	-0.0144996	3
49	Taiwan	Prices of cars (USD/vehicle)	Std of price (USD/vehicle)	fuel cost (USD/km)	std fuel cost (USD/km)	O&M costs (USD/km)	std O&M (USD/km)	Discount rate	lifetime (y)	energy use (MJ/vkm)	Distance travelled per year (km/y)	occupancy rate (p/seat)	Capacity factor (Mpkm/kseats-y)	Gamma (no units)	CO2Emissions (gCO2/km)	Seats/Veh	Learning exponent	Turnove rate (y)	Cum cap (kseats)
	Econ	24620	962.195	0.0676888	0.396997	0.038	0.02	0.15	12	1.98231	10000	0.375	3.75	-0.08	137.374	4	-0.0144996	4
Petrol	Mid	21103.9	2339.79	0.0689076	0.794963	0.051	0.03	0.15	12	2.01801	10000	0.375	3.75	-0.013024	139.848	4	-0.0144996	4
	Lux	26342.1	3215.49	0.0947473	1.05602	0.064	0.03	0.15	12	2.77474	10000	0.375	3.75	0.031008	192.29	4	-0.0144996	4
	Econ	24620	962.195	0.0609199	0.357298	0.038	0.02	0.15	12	1.78408	10000	0.375	3.75	-0.08	123.637	4	-0.0740006	4
Adv Petrol	Mid	21103.9	2339.79	0.0620169	0.715466	0.051	0.03	0.15	12	1.81621	10000	0.375	3.75	-0.013024	125.863	4	-0.0740006	4
	Lux	26342.1	3215.49	0.0852725	0.950422	0.064	0.03	0.15	12	2.49727	10000	0.375	3.75	0.031008	173.061	4	-0.0740006	4
	Econ	10000	1000	0.0612	0.102	0.038	0.02	0.15	12	2.148	10000	0.375	3.75	0	159.167	4	-0.0144996	4
Diesel	Mid	20000	1000	0.0714	0.102	0.051	0.03	0.15	12	2.506	10000	0.375	3.75	0	185.695	4	-0.0144996	4
	Lux	29340.2	129.788	0.0720671	0.151042	0.064	0.04	0.15	12	2.52941	10000	0.375	3.75	-0.288992	187.43	4	-0.0144996	4
	Econ	10000	1000	0.05508	0.0918	0.038	0	0.15	12	1.9332	10000	0.375	3.75	0	143.25	4	-0.0740006	4
Adv Diesel	Mid	20000	1000	0.06426	0.0918	0.051	0	0.15	12	2.2554	10000	0.375	3.75	0	167.125	4	-0.0740006	4
	Lux	29340.2	129.788	0.0648604	0.135938	0.064	0	0.15	12	2.27647	10000	0.375	3.75	-0.288992	168.687	4	-0.0740006	4
	Econ	10000	1000	0	0	0.039	0.02	0.15	12	0	10000	0.375	3.75	0	0	4	-0.0144996	4
CNG	Mid	20000	1000	0	0	0.056	0.03	0.15	12	0	10000	0.375	3.75	0	0	4	-0.0144996	4
	Lux	30000	1000	0	0	0.066	0.04	0.15	12	0	10000	0.375	3.75	0	0	4	-0.0144996	4
	Econ	30000	10000	0.04592	0.0112	0.039	0.03	0.15	12	1.3448	10000	0.375	3.75	-1.47287	93.1946	4	-0.152003	4
Hybrid	Mid	40625	1000	0.05712	0.0112	0.056	0.04	0.15	12	1.6728	10000	0.375	3.75	-1.6155	115.925	4	-0.152003	4
	Lux	50000	1000	0.06832	0.0112	0.066	0.04	0.15	12	2.0008	10000	0.375	3.75	-1.78294	138.655	4	-0.152003	4
	Econ	15000	1000	0	0	0.046	0.04	0.15	12	0.21	10000	0.375	3.75	-0.821704	0	4	-0.152003	4
Electric	Mid	27028.4	9749.88	0	0	0.065	0.05	0.15	12	0.54	10000	0.375	3.75	-1.1445	0	4	-0.152003	4
	Lux	40000	1000	0	0	0.08	0.06	0.15	12	0.58	10000	0.375	3.75	-1.37984	0	4	-0.152003	4
	Econ	2236.85	111.98	0.0248049	0.0761574	0.3	0.03	0.15	7	0.726429	4000	0.55	2.2	0.351008	50.3416	2	-0.0144996	3
Bikes	Lux	2260.49	322.515	0.0263977	0.193921	0.3	0.03	0.15	7	0.773075	4000	0.55	2.2	0.32	53.5741	2	-0.0144996	3
Electric	Adv Econ	2236.85	111.98	0.0248049	0.0761574	0.3	0.03	0.15	7	0.0769556	4000	0.55	2.2	0.351008	0	2	-0.0144996	3
Bikes	Adv Lux	2260.49	322.515	0.0263977	0.193921	0.3	0.03	0.15	7	0.206868	4000	0.55	2.2	0.32	0	2	-0.0144996	3
50	Indonesia	Prices of cars (USD/vehicle)	Std of price (USD/vehicle)	fuel cost (USD/km)	std fuel cost (USD/km)	O&M costs (USD/km)	std O&M (USD/km)	Discount rate	lifetime (y)	energy use (MJ/vkm)	Distance travelled per year (km/y)	occupancy rate (p/seat)	Capacity factor (Mpkm/kseats-y)	Gamma (no units)	CO2Emissions (gCO2/km)	Seats/Veh	Learning exponent	Turnove rate (y)	Cum cap (kseats)
	Econ	13787.6	3088.47	0.0618293	0.03614	0.038	0.02	0.15	15	2.13474	14577	0.375	5.46638	-0.214572	147.937	4	-0.0144996	4
Petrol	Mid	15816.6	3317.43	0.0690356	0.0360415	0.051	0.03	0.15	15	2.38355	14577	0.375	5.46638	-0.52062	165.18	4	-0.0144996	4
	Lux	35516.8	17513.6	0.0700555	0.0679108	0.064	0.03	0.15	15	2.41876	14577	0.375	5.46638	-0.959688	167.62	4	-0.0144996	4
	Econ	13787.6	3088.47	0.059375	0.026	0.038	0.02	0.15	15	2.05	14577	0.375	5.46638	-0.214572	142.065	4	-0.0740006	4
Adv Petrol	Mid	15816.6	3317.43	0.0678571	0.026	0.051	0.03	0.15	15	2.34286	14577	0.375	5.46638	-0.52062	162.36	4	-0.0740006	4
	Lux	35516.8	17513.6	0.0678571	0.052	0.064	0.03	0.15	15	2.34286	14577	0.375	5.46638	-0.959688	162.36	4	-0.0740006	4
	Econ	13463	1000	0.0458333	0.06	0.038	0.02	0.15	15	1.49167	14577	0.375	5.46638	-0.16	110.532	4	-0.0144996	4
Diesel	Mid	22950	1000	0.04719	0	0.051	0.03	0.15	15	1.53582	14577	0.375	5.46638	-0.542636	113.804	4	-0.0144996	4
	Lux	23076.9	14076.5	0.100384	0.1002	0.064	0.04	0.15	15	3.26704	14577	0.375	5.46638	-0.906668	242.088	4	-0.0144996	4
	Econ	13463	1000	0.0458333	0.06	0.038	0	0.15	15	1.49167	14577	0.375	5.46638	-0.16	110.532	4	-0.0740006	4
Adv Diesel	Mid	22950	1000	0.0478261	0.06	0.051	0	0.15	15	1.55652	14577	0.375	5.46638	-0.542636	115.338	4	-0.0740006	4
	Lux	23076.9	14076.5	0.1	0.06	0.064	0	0.15	15	3.25455	14577	0.375	5.46638	-0.906668	241.162	4	-0.0740006	4
	Econ	14136.2	1050	0	0	0.039	0.02	0.15	15	2.2375	14577	0.375	5.46638	0	125.524	4	-0.0144996	4
CNG	Mid	24097.5	1050	0	0	0.056	0.03	0.15	15	2.34286	14577	0.375	5.46638	0	131.434	4	-0.0144996	4
	Lux	24230.8	14780.3	0	0	0.066	0.04	0.15	15	2.34286	14577	0.375	5.46638	0	131.434	4	-0.0144996	4
	Econ	14000	1000	0.0271429	0.026	0.039	0.03	0.15	15	0.937143	14577	0.375	5.46638	-1.62791	64.944	4	-0.152003	4
Hybrid	Mid	41500	1000	0.02717	0.026	0.056	0.04	0.15	15	0.93808	14577	0.375	5.46638	-1.88	65.0089	4	-0.152003	4
	Lux	42000	1000	0.0475	0.026	0.066	0.04	0.15	15	1.64	14577	0.375	5.46638	-2	113.652	4	-0.152003	4
	Econ	14000	1000	0	0	0.046	0.04	0.15	15	0.21	14577	0.375	5.46638	0	0	4	-0.152003	4
Electric	Mid	41500	1000	0	0	0.065	0.05	0.15	15	0.54	14577	0.375	5.46638	0	0	4	-0.152003	4
	Lux	42000	1000	0	0	0.08	0.06	0.15	15	0.58	14577	0.375	5.46638	0	0	4	-0.152003	4
	Econ	1307	256	0.0169643	0.15002	0.03	0.03	0.15	7	0.585714	7288.5	0.55	4.00868	1.2617	40.59	2	-0.0144996	3
Bikes	Lux	2597	1181	0.0247396	0.0923	0.04	0.03	0.15	7	0.854167	7288.5	0.55	4.00868	0.48062	59.1938	2	-0.0144996	3
Electric	Adv Econ	1307	256	0.0169643	0.15002	0.03	0	0.15	7	0.0576183	7288.5	0.55	4.00868	1.2617	0	2	-0.0144996	3
Bikes	Adv Lux	2597	1181	0.0247396	0.0923	0.04	0	0.15	7	0.193514	7288.5	0.55	4.00868	0.48062	0	2	-0.0144996	3
51	ASEAN	Prices of cars (USD/vehicle)	Std of price (USD/vehicle)	fuel cost (USD/km)	std fuel cost (USD/km)	O&M costs (USD/km)	std O&M (USD/km)	Discount rate	lifetime (y)	energy use (MJ/vkm)	Distance travelled per year (km/y)	occupancy rate (p/seat)	Capacity factor (Mpkm/kseats-y)	Gamma (no units)	CO2Emissions (gCO2/km)	Seats/Veh	Learning exponent	Turnove rate (y)	Cum cap (kseats)
	Econ	11832.9	9961.82	0.0372754	0.000122472	0.038	0.02	0.15	14	2.10799	18550	0.375	6.95625	0.92372	146.084	4	-0.0144996	4
Petrol	Mid	24056.6	31569.7	0.0415691	0.000113085	0.051	0.03	0.15	14	2.3508	18550	0.375	6.95625	-0.196588	162.911	4	-0.0144996	4
	Lux	60096.2	52369.3	0.0525167	0.000196288	0.064	0.03	0.15	14	2.96991	18550	0.375	6.95625	-1.18884	205.815	4	-0.0144996	4
	Econ	11832.9	9961.82	0.0335479	0.000110225	0.038	0.02	0.15	14	1.89719	18550	0.375	6.95625	0.92372	131.475	4	-0.0740006	4
Adv Petrol	Mid	24056.6	31569.7	0.0374122	0.000101777	0.051	0.03	0.15	14	2.11572	18550	0.375	6.95625	-0.196588	146.62	4	-0.0740006	4
	Lux	60096.2	52369.3	0.0472651	0.00017666	0.064	0.03	0.15	14	2.67292	18550	0.375	6.95625	-1.18884	185.233	4	-0.0740006	4
	Econ	20000	1000	0.01904	1e-06	0.038	0.02	0.15	14	1.2172	18550	0.375	6.95625	-0.4	90.1945	4	-0.0144996	4
Diesel	Mid	26859.5	6749.58	0.0250225	9.22074e-06	0.051	0.03	0.15	14	1.59966	18550	0.375	6.95625	-0.769612	118.534	4	-0.0144996	4
	Lux	44236.6	10102.8	0.042891	2.35e-05	0.064	0.04	0.15	14	2.74196	18550	0.375	6.95625	-1.00372	203.179	4	-0.0144996	4
	Econ	20000	1000	0.017136	9e-07	0.038	0	0.15	14	1.09548	18550	0.375	6.95625	-0.4	81.1751	4	-0.0740006	4
Adv Diesel	Mid	26859.5	6749.58	0.0225203	8.29867e-06	0.051	0	0.15	14	1.43969	18550	0.375	6.95625	-0.769612	106.681	4	-0.0740006	4
	Lux	44236.6	10102.8	0.0386019	2.115e-05	0.064	0	0.15	14	2.46777	18550	0.375	6.95625	-1.00372	182.861	4	-0.0740006	4
	Econ	20000	1000	0	0	0.039	0.02	0.15	14	0	18550	0.375	6.95625	0	0	4	-0.0144996	4
CNG	Mid	30000	1000	0	0	0.056	0.03	0.15	14	0	18550	0.375	6.95625	0	0	4	-0.0144996	4
	Lux	40000	1000	0	0	0.066	0.04	0.15	14	0	18550	0.375	6.95625	0	0	4	-0.0144996	4
	Econ	23578.2	2997.59	0.0276409	3.49649e-05	0.039	0.03	0.15	14	1.56314	18550	0.375	6.95625	-2	108.326	4	-0.152003	4
Hybrid	Mid	42841.9	13879.5	0.0285681	0.000130356	0.056	0.04	0.15	14	1.61557	18550	0.375	6.95625	-2	111.959	4	-0.152003	4
	Lux	199320	64880.3	0.0213708	0.000112308	0.066	0.04	0.15	14	1.20855	18550	0.375	6.95625	-2	83.7528	4	-0.152003	4
	Econ	40000	1000	0.004	1e-05	0.046	0.04	0.15	14	0.21	18550	0.375	6.95625	0	0	4	-0.152003	4
Electric	Mid	50000	1000	0.005	0.0002	0.065	0.05	0.15	14	0.54	18550	0.375	6.95625	0	0	4	-0.152003	4
	Lux	60000	1000	0.006	0.0002	0.08	0.06	0.15	14	0.58	18550	0.375	6.95625	0.046512	0	4	-0.152003	4
	Econ	1504	404	0.012122	2.38e-05	0.038	0.03	0.15	7	0.68552	4000	0.55	2.2	0.971784	47.5065	2	-0.0144996	3
Bikes	Lux	5974	5360	0.014152	3.74e-05	0.05	0.03	0.15	7	0.80032	4000	0.55	2.2	-0.36	55.4622	2	-0.0144996	3
Electric	Adv Econ	1504	404	0.012122	2.38e-05	0.038	0.03	0.15	7	0.0682922	4000	0.55	2.2	0.971784	0	2	-0.0144996	3
Bikes	Adv Lux	5974	5360	0.014152	3.74e-05	0.05	0.03	0.15	7	0.18384	4000	0.55	2.2	-0.36	0	2	-0.0144996	3
52	OPEC (excl Venezuela)	Prices of cars (USD/vehicle)	Std of price (USD/vehicle)	fuel cost (USD/km)	std fuel cost (USD/km)	O&M costs (USD/km)	std O&M (USD/km)	Discount rate	lifetime (y)	energy use (MJ/vkm)	Distance travelled per year (km/y)	occupancy rate (p/seat)	Capacity factor (Mpkm/kseats-y)	Gamma (no units)	CO2Emissions (gCO2/km)	Seats/Veh	Learning exponent	Turnove rate (y)	Cum cap (kseats)
	Econ	10982.9	1515.07	6.53925	0.00408444	0.038	0.02	0.15	12	2.14487	18000	0.375	6.75	0.08	148.64	4	-0.0144996	4
Petrol	Mid	16276.9	4918.24	6.93253	0.00469312	0.051	0.03	0.15	12	2.27387	18000	0.375	6.75	0	157.579	4	-0.0144996	4
	Lux	36951.6	53656.4	9.79683	0.433678	0.064	0.03	0.15	12	3.21336	18000	0.375	6.75	-0.32	222.686	4	-0.0144996	4
	Econ	10982.9	1515.07	5.88532	0.003676	0.038	0.02	0.15	12	1.93039	18000	0.375	6.75	0.08	133.776	4	-0.0740006	4
Adv Petrol	Mid	16276.9	4918.24	6.23927	0.00422381	0.051	0.03	0.15	12	2.04648	18000	0.375	6.75	0	141.821	4	-0.0740006	4
	Lux	36951.6	53656.4	8.81715	0.0243944	0.064	0.03	0.15	12	2.89202	18000	0.375	6.75	-0.32	200.417	4	-0.0740006	4
	Econ	12000	5000	6.5	0	0.038	0.02	0.15	12	2.132	18000	0.375	6.75	0	157.981	4	-0.0144996	4
Diesel	Mid	28559.7	6994.9	6.99973	0.00478361	0.051	0.03	0.15	12	2.29591	18000	0.375	6.75	-0.18	170.127	4	-0.0144996	4
	Lux	55753.3	33106.6	9.3888	0.0151425	0.064	0.04	0.15	12	3.07952	18000	0.375	6.75	-0.4	228.193	4	-0.0144996	4
	Econ	12000	5000	5.85	0	0.038	0	0.15	12	1.9188	18000	0.375	6.75	0	142.183	4	-0.0740006	4
Adv Diesel	Mid	28559.7	6994.9	6.29976	0.00430525	0.051	0	0.15	12	2.06632	18000	0.375	6.75	-0.18	153.114	4	-0.0740006	4
	Lux	55753.3	33106.6	8.44992	0.0136282	0.064	0	0.15	12	2.77157	18000	0.375	6.75	-0.4	205.374	4	-0.0740006	4
	Econ	20000	1000	0	0	0.039	0.02	0.15	12	0	18000	0.375	6.75	0	0	4	-0.0144996	4
CNG	Mid	30000	1000	0	0	0.056	0.03	0.15	12	0	18000	0.375	6.75	0	0	4	-0.0144996	4
	Lux	40000	1000	0	0	0.066	0.04	0.15	12	0	18000	0.375	6.75	0	0	4	-0.0144996	4
	Econ	20000	1000	3.1	0.001	0.039	0.03	0.15	12	1.0168	18000	0.375	6.75	0.11628	70.4642	4	-0.152003	4
Hybrid	Mid	37260	1000	4.1	0.001	0.056	0.04	0.15	12	1.3448	18000	0.375	6.75	0.08	93.1946	4	-0.152003	4
	Lux	50000	1000	6	0.001	0.066	0.04	0.15	12	1.968	18000	0.375	6.75	0	136.382	4	-0.152003	4
	Econ	24000	1000	0	0	0.046	0.04	0.15	12	0.21	18000	0.375	6.75	0	0	4	-0.152003	4
Electric	Mid	44712	1000	0	0	0.065	0.05	0.15	12	0.54	18000	0.375	6.75	0	0	4	-0.152003	4
	Lux	50000	1000	0	0	0.08	0.06	0.15	12	0.58	18000	0.375	6.75	0	0	4	-0.152003	4
	Econ	1504	404	0	0	0	0.03	0.15	7	0	4000	0.55	2.2	0	47.5065	2	-0.0144996	3
Bikes	Lux	5974	5360	0	0	0	0.03	0.15	7	0	4000	0.55	2.2	0	55.4622	2	-0.0144996	3
Electric	Adv Econ	1504	404	0	0	0	0	0.15	7	0	4000	0.55	2.2	0	0	2	-0.0144996	3
Bikes	Adv Lux	5974	5360	0	0	0	0	0.15	7	0	4000	0.55	2.2	0	0	2	-0.0144996	3
53	Rest of world	Prices of cars (USD/vehicle)	Std of price (USD/vehicle)	fuel cost (USD/km)	std fuel cost (USD/km)	O&M costs (USD/km)	std O&M (USD/km)	Discount rate	lifetime (y)	energy use (MJ/vkm)	Distance travelled per year (km/y)	occupancy rate (p/seat)	Capacity factor (Mpkm/kseats-y)	Gamma (no units)	CO2Emissions (gCO2/km)	Seats/Veh	Learning exponent	Turnove rate (y)	Cum cap (kseats)
	Econ	14681.4	3455.94	0.0768518	1.43032	0.038	0.02	0.15	12	2.03285	11913	0.375	4.46737	0	140.877	4	-0.0144996	4
Petrol	Mid	23151.9	9001.24	0.0818972	2.24015	0.051	0.03	0.15	12	2.16631	11913	0.375	4.46737	0.32	150.125	4	-0.0144996	4
	Lux	32875.3	18031	0.110214	3.10974	0.064	0.03	0.15	12	2.91533	11913	0.375	4.46737	-0.44	202.032	4	-0.0144996	4
	Econ	14681.4	3455.94	0.0691666	1.43032	0.038	0.02	0.15	12	1.82957	11913	0.375	4.46737	0	126.789	4	-0.0740006	4
Adv Petrol	Mid	23151.9	9001.24	0.0737074	2.24015	0.051	0.03	0.15	12	1.94968	11913	0.375	4.46737	0.32	135.113	4	-0.0740006	4
	Lux	32875.3	18031	0.0991924	3.10974	0.064	0.03	0.15	12	2.6238	11913	0.375	4.46737	-0.44	181.829	4	-0.0740006	4
	Econ	12660.7	4091.22	0.0622714	0.277083	0.038	0.02	0.15	12	1.97285	11913	0.375	4.46737	-0.78	146.188	4	-0.0144996	4
Diesel	Mid	16823.1	8582.17	0.0706529	0.879153	0.051	0.03	0.15	12	2.23838	11913	0.375	4.46737	0.1	165.864	4	-0.0144996	4
	Lux	27714.2	36810.3	0.0890562	2.42891	0.064	0.04	0.15	12	2.82143	11913	0.375	4.46737	-0.46	209.068	4	-0.0144996	4
	Econ	12660.7	4091.22	0.0560442	0.277083	0.038	0	0.15	12	1.77556	11913	0.375	4.46737	-0.78	131.569	4	-0.0740006	4
Adv Diesel	Mid	16823.1	8582.17	0.0635876	0.879153	0.051	0	0.15	12	2.01454	11913	0.375	4.46737	0.1	149.278	4	-0.0740006	4
	Lux	27714.2	36810.3	0.0801505	2.42891	0.064	0	0.15	12	2.53928	11913	0.375	4.46737	-0.46	188.161	4	-0.0740006	4
	Econ	12660.7	4091.22	0	0	0.039	0.02	0.15	12	1.508	11913	0.375	4.46737	0	84.5988	4	-0.0144996	4
CNG	Mid	16823.1	8582.17	0	0	0.056	0.03	0.15	12	2.21	11913	0.375	4.46737	0	123.981	4	-0.0144996	4
	Lux	27714.2	36810.3	0	0	0.066	0.04	0.15	12	2.548	11913	0.375	4.46737	0	142.943	4	-0.0144996	4
	Econ	27300	1000	0.0434	0.124	0.039	0.03	0.15	12	1.148	11913	0.375	4.46737	-1.62791	79.5564	4	-0.152003	4
Hybrid	Mid	37144.5	3777.55	0.0524484	0.760478	0.056	0.04	0.15	12	1.38734	11913	0.375	4.46737	-1.96	96.143	4	-0.152003	4
	Lux	45000	1000	0.07192	0.124	0.066	0.04	0.15	12	1.9024	11913	0.375	4.46737	-2.11628	131.836	4	-0.152003	4
	Econ	20000	1000	0	0	0.046	0.04	0.15	12	0.21	11913	0.375	4.46737	0	0	4	-0.152003	4
Electric	Mid	30000	1000	0	0	0.065	0.05	0.15	12	0.54	11913	0.375	4.46737	0	0	4	-0.152003	4
	Lux	40000	1000	0	0	0.08	0.06	0.15	12	0.58	11913	0.375	4.46737	0	0	4	-0.152003	4
	Econ	1504	404	0	0	0	0.03	0.15	7	0	5956.5	0.55	3.27608	0	47.5065	2	-0.0144996	3
Bikes	Lux	5974	5360	0	0	0	0.03	0.15	7	0	5956.5	0.55	3.27608	0	55.4622	2	-0.0144996	3
Electric	Adv Econ	1504	404	0	0	0	0	0.15	7	0	5956.5	0.55	3.27608	0	0	2	-0.0144996	3
Bikes	Adv Lux	5974	5360	0	0	0	0	0.15	7	0	5956.5	0.55	3.27608	0	0	2	-0.0144996	3
54	Ukraine	Prices of cars (USD/vehicle)	Std of price (USD/vehicle)	fuel cost (USD/km)	std fuel cost (USD/km)	O&M costs (USD/km)	std O&M (USD/km)	Discount rate	lifetime (y)	energy use (MJ/vkm)	Distance travelled per year (km/y)	occupancy rate (p/seat)	Capacity factor (Mpkm/kseats-y)	Gamma (no units)	CO2Emissions (gCO2/km)	Seats/Veh	Learning exponent	Turnove rate (y)	Cum cap (kseats)
	Econ	14681.4	3455.94	0.0768518	1.43032	0.038	0.02	0.15	12	2.03285	11913	0.375	0	0	140.877	4	-0.0144996	4
Petrol	Mid	23151.9	9001.24	0.0818972	2.24015	0.051	0.03	0.15	12	2.16631	11913	0.375	0	0	150.125	4	-0.0144996	4
	Lux	32875.3	18031	0.110214	3.10974	0.064	0.03	0.15	12	2.91533	11913	0.375	0	0	202.032	4	-0.0144996	4
	Econ	14681.4	3455.94	0.0691666	1.43032	0.038	0.02	0.15	12	1.82957	11913	0.375	0	0	126.789	4	-0.0740006	4
Adv Petrol	Mid	23151.9	9001.24	0.0737074	2.24015	0.051	0.03	0.15	12	1.94968	11913	0.375	0	0	135.113	4	-0.0740006	4
	Lux	32875.3	18031	0.0991924	3.10974	0.064	0.03	0.15	12	2.6238	11913	0.375	0	0	181.829	4	-0.0740006	4
	Econ	12660.7	4091.22	0.0622714	0.277083	0.038	0.02	0.15	12	1.97285	11913	0.375	0	0	146.188	4	-0.0144996	4
Diesel	Mid	16823.1	8582.17	0.0706529	0.879153	0.051	0.03	0.15	12	2.23838	11913	0.375	0	0	165.864	4	-0.0144996	4
	Lux	27714.2	36810.3	0.0890562	2.42891	0.064	0.04	0.15	12	2.82143	11913	0.375	0	0	209.068	4	-0.0144996	4
	Econ	12660.7	4091.22	0.0560442	0.277083	0.038	0	0.15	12	1.77556	11913	0.375	0	0	131.569	4	-0.0740006	4
Adv Diesel	Mid	16823.1	8582.17	0.0635876	0.879153	0.051	0	0.15	12	2.01454	11913	0.375	0	0	149.278	4	-0.0740006	4
	Lux	27714.2	36810.3	0.0801505	2.42891	0.064	0	0.15	12	2.53928	11913	0.375	0	0	188.161	4	-0.0740006	4
	Econ	12660.7	4091.22	0	0	0.039	0.02	0.15	12	1.508	11913	0.375	0	0	84.5988	4	-0.0144996	4
CNG	Mid	16823.1	8582.17	0	0	0.056	0.03	0.15	12	2.21	11913	0.375	0	0	123.981	4	-0.0144996	4
	Lux	27714.2	36810.3	0	0	0.066	0.04	0.15	12	2.548	11913	0.375	0	0	142.943	4	-0.0144996	4
	Econ	27300	1000	0.0434	0.124	0.039	0.03	0.15	12	1.148	11913	0.375	0	0	79.5564	4	-0.152003	4
Hybrid	Mid	37144.5	3777.55	0.0524484	0.760478	0.056	0.04	0.15	12	1.38734	11913	0.375	0	0	96.143	4	-0.152003	4
	Lux	45000	1000	0.07192	0.124	0.066	0.04	0.15	12	1.9024	11913	0.375	0	0	131.836	4	-0.152003	4
	Econ	20000	1000	0	0	0.046	0.04	0.15	12	0.21	11913	0.375	0	0	0	4	-0.152003	4
Electric	Mid	30000	1000	0	0	0.065	0.05	0.15	12	0.54	11913	0.375	0	0	0	4	-0.152003	4
	Lux	40000	1000	0	0	0.08	0.06	0.15	12	0.58	11913	0.375	0	0	0	4	-0.152003	4
	Econ	1504	404	0	0	0	0.03	0.15	7	0	5956.5	0.55	0	0	47.5065	2	-0.0144996	3
Bikes	Lux	5974	5360	0	0	0	0.03	0.15	7	0	5956.5	0.55	0	0	55.4622	2	-0.0144996	3
Electric	Adv Econ	1504	404	0	0	0	0	0.15	7	0	5956.5	0.55	0	0	0	2	-0.0144996	3
Bikes	Adv Lux	5974	5360	0	0	0	0	0.15	7	0	5956.5	0.55	0	0	0	2	-0.0144996	3
55	Saudi Arabia	Prices of cars (USD/vehicle)	Std of price (USD/vehicle)	fuel cost (USD/km)	std fuel cost (USD/km)	O&M costs (USD/km)	std O&M (USD/km)	Discount rate	lifetime (y)	energy use (MJ/vkm)	Distance travelled per year (km/y)	occupancy rate (p/seat)	Capacity factor (Mpkm/kseats-y)	Gamma (no units)	CO2Emissions (gCO2/km)	Seats/Veh	Learning exponent	Turnove rate (y)	Cum cap (kseats)
	Econ	14681.4	3455.94	0.0768518	1.43032	0.038	0.02	0.15	12	2.03285	11913	0.375	0	0	140.877	4	-0.0144996	4
Petrol	Mid	23151.9	9001.24	0.0818972	2.24015	0.051	0.03	0.15	12	2.16631	11913	0.375	0	0	150.125	4	-0.0144996	4
	Lux	32875.3	18031	0.110214	3.10974	0.064	0.03	0.15	12	2.91533	11913	0.375	0	0	202.032	4	-0.0144996	4
	Econ	14681.4	3455.94	0.0691666	1.43032	0.038	0.02	0.15	12	1.82957	11913	0.375	0	0	126.789	4	-0.0740006	4
Adv Petrol	Mid	23151.9	9001.24	0.0737074	2.24015	0.051	0.03	0.15	12	1.94968	11913	0.375	0	0	135.113	4	-0.0740006	4
	Lux	32875.3	18031	0.0991924	3.10974	0.064	0.03	0.15	12	2.6238	11913	0.375	0	0	181.829	4	-0.0740006	4
	Econ	12660.7	4091.22	0.0622714	0.277083	0.038	0.02	0.15	12	1.97285	11913	0.375	0	0	146.188	4	-0.0144996	4
Diesel	Mid	16823.1	8582.17	0.0706529	0.879153	0.051	0.03	0.15	12	2.23838	11913	0.375	0	0	165.864	4	-0.0144996	4
	Lux	27714.2	36810.3	0.0890562	2.42891	0.064	0.04	0.15	12	2.82143	11913	0.375	0	0	209.068	4	-0.0144996	4
	Econ	12660.7	4091.22	0.0560442	0.277083	0.038	0	0.15	12	1.77556	11913	0.375	0	0	131.569	4	-0.0740006	4
Adv Diesel	Mid	16823.1	8582.17	0.0635876	0.879153	0.051	0	0.15	12	2.01454	11913	0.375	0	0	149.278	4	-0.0740006	4
	Lux	27714.2	36810.3	0.0801505	2.42891	0.064	0	0.15	12	2.53928	11913	0.375	0	0	188.161	4	-0.0740006	4
	Econ	12660.7	4091.22	0	0	0.039	0.02	0.15	12	1.508	11913	0.375	0	0	84.5988	4	-0.0144996	4
CNG	Mid	16823.1	8582.17	0	0	0.056	0.03	0.15	12	2.21	11913	0.375	0	0	123.981	4	-0.0144996	4
	Lux	27714.2	36810.3	0	0	0.066	0.04	0.15	12	2.548	11913	0.375	0	0	142.943	4	-0.0144996	4
	Econ	27300	1000	0.0434	0.124	0.039	0.03	0.15	12	1.148	11913	0.375	0	0	79.5564	4	-0.152003	4
Hybrid	Mid	37144.5	3777.55	0.0524484	0.760478	0.056	0.04	0.15	12	1.38734	11913	0.375	0	0	96.143	4	-0.152003	4
	Lux	45000	1000	0.07192	0.124	0.066	0.04	0.15	12	1.9024	11913	0.375	0	0	131.836	4	-0.152003	4
	Econ	20000	1000	0	0	0.046	0.04	0.15	12	0.21	11913	0.375	0	0	0	4	-0.152003	4
Electric	Mid	30000	1000	0	0	0.065	0.05	0.15	12	0.54	11913	0.375	0	0	0	4	-0.152003	4
	Lux	40000	1000	0	0	0.08	0.06	0.15	12	0.58	11913	0.375	0	0	0	4	-0.152003	4
	Econ	1504	404	0	0	0	0.03	0.15	7	0	5956.5	0.55	0	0	47.5065	2	-0.0144996	3
Bikes	Lux	5974	5360	0	0	0	0.03	0.15	7	0	5956.5	0.55	0	0	55.4622	2	-0.0144996	3
Electric	Adv Econ	1504	404	0	0	0	0	0.15	7	0	5956.5	0.55	0	0	0	2	-0.0144996	3
Bikes	Adv Lux	5974	5360	0	0	0	0	0.15	7	0	5956.5	0.55	0	0	0	2	-0.0144996	3
56	Nigeria	Prices of cars (USD/vehicle)	Std of price (USD/vehicle)	fuel cost (USD/km)	std fuel cost (USD/km)	O&M costs (USD/km)	std O&M (USD/km)	Discount rate	lifetime (y)	energy use (MJ/vkm)	Distance travelled per year (km/y)	occupancy rate (p/seat)	Capacity factor (Mpkm/kseats-y)	Gamma (no units)	CO2Emissions (gCO2/km)	Seats/Veh	Learning exponent	Turnove rate (y)	Cum cap (kseats)
	Econ	14681.4	3455.94	0.0768518	1.43032	0.038	0.02	0.15	12	2.03285	11913	0.375	0	0	140.877	4	-0.0144996	4
Petrol	Mid	23151.9	9001.24	0.0818972	2.24015	0.051	0.03	0.15	12	2.16631	11913	0.375	0	0	150.125	4	-0.0144996	4
	Lux	32875.3	18031	0.110214	3.10974	0.064	0.03	0.15	12	2.91533	11913	0.375	0	0	202.032	4	-0.0144996	4
	Econ	14681.4	3455.94	0.0691666	1.43032	0.038	0.02	0.15	12	1.82957	11913	0.375	0	0	126.789	4	-0.0740006	4
Adv Petrol	Mid	23151.9	9001.24	0.0737074	2.24015	0.051	0.03	0.15	12	1.94968	11913	0.375	0	0	135.113	4	-0.0740006	4
	Lux	32875.3	18031	0.0991924	3.10974	0.064	0.03	0.15	12	2.6238	11913	0.375	0	0	181.829	4	-0.0740006	4
	Econ	12660.7	4091.22	0.0622714	0.277083	0.038	0.02	0.15	12	1.97285	11913	0.375	0	0	146.188	4	-0.0144996	4
Diesel	Mid	16823.1	8582.17	0.0706529	0.879153	0.051	0.03	0.15	12	2.23838	11913	0.375	0	0	165.864	4	-0.0144996	4
	Lux	27714.2	36810.3	0.0890562	2.42891	0.064	0.04	0.15	12	2.82143	11913	0.375	0	0	209.068	4	-0.0144996	4
	Econ	12660.7	4091.22	0.0560442	0.277083	0.038	0	0.15	12	1.77556	11913	0.375	0	0	131.569	4	-0.0740006	4
Adv Diesel	Mid	16823.1	8582.17	0.0635876	0.879153	0.051	0	0.15	12	2.01454	11913	0.375	0	0	149.278	4	-0.0740006	4
	Lux	27714.2	36810.3	0.0801505	2.42891	0.064	0	0.15	12	2.53928	11913	0.375	0	0	188.161	4	-0.0740006	4
	Econ	12660.7	4091.22	0	0	0.039	0.02	0.15	12	1.508	11913	0.375	0	0	84.5988	4	-0.0144996	4
CNG	Mid	16823.1	8582.17	0	0	0.056	0.03	0.15	12	2.21	11913	0.375	0	0	123.981	4	-0.0144996	4
	Lux	27714.2	36810.3	0	0	0.066	0.04	0.15	12	2.548	11913	0.375	0	0	142.943	4	-0.0144996	4
	Econ	27300	1000	0.0434	0.124	0.039	0.03	0.15	12	1.148	11913	0.375	0	0	79.5564	4	-0.152003	4
Hybrid	Mid	37144.5	3777.55	0.0524484	0.760478	0.056	0.04	0.15	12	1.38734	11913	0.375	0	0	96.143	4	-0.152003	4
	Lux	45000	1000	0.07192	0.124	0.066	0.04	0.15	12	1.9024	11913	0.375	0	0	131.836	4	-0.152003	4
	Econ	20000	1000	0	0	0.046	0.04	0.15	12	0.21	11913	0.375	0	0	0	4	-0.152003	4
Electric	Mid	30000	1000	0	0	0.065	0.05	0.15	12	0.54	11913	0.375	0	0	0	4	-0.152003	4
	Lux	40000	1000	0	0	0.08	0.06	0.15	12	0.58	11913	0.375	0	0	0	4	-0.152003	4
	Econ	1504	404	0	0	0	0.03	0.15	7	0	5956.5	0.55	0	0	47.5065	2	-0.0144996	3
Bikes	Lux	5974	5360	0	0	0	0.03	0.15	7	0	5956.5	0.55	0	0	55.4622	2	-0.0144996	3
Electric	Adv Econ	1504	404	0	0	0	0	0.15	7	0	5956.5	0.55	0	0	0	2	-0.0144996	3
Bikes	Adv Lux	5974	5360	0	0	0	0	0.15	7	0	5956.5	0.55	0	0	0	2	-0.0144996	3
57	South Africa	Prices of cars (USD/vehicle)	Std of price (USD/vehicle)	fuel cost (USD/km)	std fuel cost (USD/km)	O&M costs (USD/km)	std O&M (USD/km)	Discount rate	lifetime (y)	energy use (MJ/vkm)	Distance travelled per year (km/y)	occupancy rate (p/seat)	Capacity factor (Mpkm/kseats-y)	Gamma (no units)	CO2Emissions (gCO2/km)	Seats/Veh	Learning exponent	Turnove rate (y)	Cum cap (kseats)
	Econ	14681.4	3455.94	0.0768518	1.43032	0.038	0.02	0.15	12	2.03285	11913	0.375	0	0	140.877	4	-0.0144996	4
Petrol	Mid	23151.9	9001.24	0.0818972	2.24015	0.051	0.03	0.15	12	2.16631	11913	0.375	0	0	150.125	4	-0.0144996	4
	Lux	32875.3	18031	0.110214	3.10974	0.064	0.03	0.15	12	2.91533	11913	0.375	0	0	202.032	4	-0.0144996	4
	Econ	14681.4	3455.94	0.0691666	1.43032	0.038	0.02	0.15	12	1.82957	11913	0.375	0	0	126.789	4	-0.0740006	4
Adv Petrol	Mid	23151.9	9001.24	0.0737074	2.24015	0.051	0.03	0.15	12	1.94968	11913	0.375	0	0	135.113	4	-0.0740006	4
	Lux	32875.3	18031	0.0991924	3.10974	0.064	0.03	0.15	12	2.6238	11913	0.375	0	0	181.829	4	-0.0740006	4
	Econ	12660.7	4091.22	0.0622714	0.277083	0.038	0.02	0.15	12	1.97285	11913	0.375	0	0	146.188	4	-0.0144996	4
Diesel	Mid	16823.1	8582.17	0.0706529	0.879153	0.051	0.03	0.15	12	2.23838	11913	0.375	0	0	165.864	4	-0.0144996	4
	Lux	27714.2	36810.3	0.0890562	2.42891	0.064	0.04	0.15	12	2.82143	11913	0.375	0	0	209.068	4	-0.0144996	4
	Econ	12660.7	4091.22	0.0560442	0.277083	0.038	0	0.15	12	1.77556	11913	0.375	0	0	131.569	4	-0.0740006	4
Adv Diesel	Mid	16823.1	8582.17	0.0635876	0.879153	0.051	0	0.15	12	2.01454	11913	0.375	0	0	149.278	4	-0.0740006	4
	Lux	27714.2	36810.3	0.0801505	2.42891	0.064	0	0.15	12	2.53928	11913	0.375	0	0	188.161	4	-0.0740006	4
	Econ	12660.7	4091.22	0	0	0.039	0.02	0.15	12	1.508	11913	0.375	0	0	84.5988	4	-0.0144996	4
CNG	Mid	16823.1	8582.17	0	0	0.056	0.03	0.15	12	2.21	11913	0.375	0	0	123.981	4	-0.0144996	4
	Lux	27714.2	36810.3	0	0	0.066	0.04	0.15	12	2.548	11913	0.375	0	0	142.943	4	-0.0144996	4
	Econ	27300	1000	0.0434	0.124	0.039	0.03	0.15	12	1.148	11913	0.375	0	0	79.5564	4	-0.152003	4
Hybrid	Mid	37144.5	3777.55	0.0524484	0.760478	0.056	0.04	0.15	12	1.38734	11913	0.375	0	0	96.143	4	-0.152003	4
	Lux	45000	1000	0.07192	0.124	0.066	0.04	0.15	12	1.9024	11913	0.375	0	0	131.836	4	-0.152003	4
	Econ	20000	1000	0	0	0.046	0.04	0.15	12	0.21	11913	0.375	0	0	0	4	-0.152003	4
Electric	Mid	30000	1000	0	0	0.065	0.05	0.15	12	0.54	11913	0.375	0	0	0	4	-0.152003	4
	Lux	40000	1000	0	0	0.08	0.06	0.15	12	0.58	11913	0.375	0	0	0	4	-0.152003	4
	Econ	1504	404	0	0	0	0.03	0.15	7	0	5956.5	0.55	0	0	47.5065	2	-0.0144996	3
Bikes	Lux	5974	5360	0	0	0	0.03	0.15	7	0	5956.5	0.55	0	0	55.4622	2	-0.0144996	3
Electric	Adv Econ	1504	404	0	0	0	0	0.15	7	0	5956.5	0.55	0	0	0	2	-0.0144996	3
Bikes	Adv Lux	5974	5360	0	0	0	0	0.15	7	0	5956.5	0.55	0	0	0	2	-0.0144996	3
58	Rest of Africa	Prices of cars (USD/vehicle)	Std of price (USD/vehicle)	fuel cost (USD/km)	std fuel cost (USD/km)	O&M costs (USD/km)	std O&M (USD/km)	Discount rate	lifetime (y)	energy use (MJ/vkm)	Distance travelled per year (km/y)	occupancy rate (p/seat)	Capacity factor (Mpkm/kseats-y)	Gamma (no units)	CO2Emissions (gCO2/km)	Seats/Veh	Learning exponent	Turnove rate (y)	Cum cap (kseats)
	Econ	14681.4	3455.94	0.0768518	1.43032	0.038	0.02	0.15	12	2.03285	11913	0.375	0	0	140.877	4	-0.0144996	4
Petrol	Mid	23151.9	9001.24	0.0818972	2.24015	0.051	0.03	0.15	12	2.16631	11913	0.375	0	0	150.125	4	-0.0144996	4
	Lux	32875.3	18031	0.110214	3.10974	0.064	0.03	0.15	12	2.91533	11913	0.375	0	0	202.032	4	-0.0144996	4
	Econ	14681.4	3455.94	0.0691666	1.43032	0.038	0.02	0.15	12	1.82957	11913	0.375	0	0	126.789	4	-0.0740006	4
Adv Petrol	Mid	23151.9	9001.24	0.0737074	2.24015	0.051	0.03	0.15	12	1.94968	11913	0.375	0	0	135.113	4	-0.0740006	4
	Lux	32875.3	18031	0.0991924	3.10974	0.064	0.03	0.15	12	2.6238	11913	0.375	0	0	181.829	4	-0.0740006	4
	Econ	12660.7	4091.22	0.0622714	0.277083	0.038	0.02	0.15	12	1.97285	11913	0.375	0	0	146.188	4	-0.0144996	4
Diesel	Mid	16823.1	8582.17	0.0706529	0.879153	0.051	0.03	0.15	12	2.23838	11913	0.375	0	0	165.864	4	-0.0144996	4
	Lux	27714.2	36810.3	0.0890562	2.42891	0.064	0.04	0.15	12	2.82143	11913	0.375	0	0	209.068	4	-0.0144996	4
	Econ	12660.7	4091.22	0.0560442	0.277083	0.038	0	0.15	12	1.77556	11913	0.375	0	0	131.569	4	-0.0740006	4
Adv Diesel	Mid	16823.1	8582.17	0.0635876	0.879153	0.051	0	0.15	12	2.01454	11913	0.375	0	0	149.278	4	-0.0740006	4
	Lux	27714.2	36810.3	0.0801505	2.42891	0.064	0	0.15	12	2.53928	11913	0.375	0	0	188.161	4	-0.0740006	4
	Econ	12660.7	4091.22	0	0	0.039	0.02	0.15	12	1.508	11913	0.375	0	0	84.5988	4	-0.0144996	4
CNG	Mid	16823.1	8582.17	0	0	0.056	0.03	0.15	12	2.21	11913	0.375	0	0	123.981	4	-0.0144996	4
	Lux	27714.2	36810.3	0	0	0.066	0.04	0.15	12	2.548	11913	0.375	0	0	142.943	4	-0.0144996	4
	Econ	27300	1000	0.0434	0.124	0.039	0.03	0.15	12	1.148	11913	0.375	0	0	79.5564	4	-0.152003	4
Hybrid	Mid	37144.5	3777.55	0.0524484	0.760478	0.056	0.04	0.15	12	1.38734	11913	0.375	0	0	96.143	4	-0.152003	4
	Lux	45000	1000	0.07192	0.124	0.066	0.04	0.15	12	1.9024	11913	0.375	0	0	131.836	4	-0.152003	4
	Econ	20000	1000	0	0	0.046	0.04	0.15	12	0.21	11913	0.375	0	0	0	4	-0.152003	4
Electric	Mid	30000	1000	0	0	0.065	0.05	0.15	12	0.54	11913	0.375	0	0	0	4	-0.152003	4
	Lux	40000	1000	0	0	0.08	0.06	0.15	12	0.58	11913	0.375	0	0	0	4	-0.152003	4
	Econ	1504	404	0	0	0	0.03	0.15	7	0	5956.5	0.55	0	0	47.5065	2	-0.0144996	3
Bikes	Lux	5974	5360	0	0	0	0.03	0.15	7	0	5956.5	0.55	0	0	55.4622	2	-0.0144996	3
Electric	Adv Econ	1504	404	0	0	0	0	0.15	7	0	5956.5	0.55	0	0	0	2	-0.0144996	3
Bikes	Adv Lux	5974	5360	0	0	0	0	0.15	7	0	5956.5	0.55	0	0	0	2	-0.0144996	3
59	Africa OPEC	Prices of cars (USD/vehicle)	Std of price (USD/vehicle)	fuel cost (USD/km)	std fuel cost (USD/km)	O&M costs (USD/km)	std O&M (USD/km)	Discount rate	lifetime (y)	energy use (MJ/vkm)	Distance travelled per year (km/y)	occupancy rate (p/seat)	Capacity factor (Mpkm/kseats-y)	Gamma (no units)	CO2Emissions (gCO2/km)	Seats/Veh	Learning exponent	Turnove rate (y)	Cum cap (kseats)
	Econ	14681.4	3455.94	0.0768518	1.43032	0.038	0.02	0.15	12	2.03285	11913	0.375	0	0	140.877	4	-0.0144996	4
Petrol	Mid	23151.9	9001.24	0.0818972	2.24015	0.051	0.03	0.15	12	2.16631	11913	0.375	0	0	150.125	4	-0.0144996	4
	Lux	32875.3	18031	0.110214	3.10974	0.064	0.03	0.15	12	2.91533	11913	0.375	0	0	202.032	4	-0.0144996	4
	Econ	14681.4	3455.94	0.0691666	1.43032	0.038	0.02	0.15	12	1.82957	11913	0.375	0	0	126.789	4	-0.0740006	4
Adv Petrol	Mid	23151.9	9001.24	0.0737074	2.24015	0.051	0.03	0.15	12	1.94968	11913	0.375	0	0	135.113	4	-0.0740006	4
	Lux	32875.3	18031	0.0991924	3.10974	0.064	0.03	0.15	12	2.6238	11913	0.375	0	0	181.829	4	-0.0740006	4
	Econ	12660.7	4091.22	0.0622714	0.277083	0.038	0.02	0.15	12	1.97285	11913	0.375	0	0	146.188	4	-0.0144996	4
Diesel	Mid	16823.1	8582.17	0.0706529	0.879153	0.051	0.03	0.15	12	2.23838	11913	0.375	0	0	165.864	4	-0.0144996	4
	Lux	27714.2	36810.3	0.0890562	2.42891	0.064	0.04	0.15	12	2.82143	11913	0.375	0	0	209.068	4	-0.0144996	4
	Econ	12660.7	4091.22	0.0560442	0.277083	0.038	0	0.15	12	1.77556	11913	0.375	0	0	131.569	4	-0.0740006	4
Adv Diesel	Mid	16823.1	8582.17	0.0635876	0.879153	0.051	0	0.15	12	2.01454	11913	0.375	0	0	149.278	4	-0.0740006	4
	Lux	27714.2	36810.3	0.0801505	2.42891	0.064	0	0.15	12	2.53928	11913	0.375	0	0	188.161	4	-0.0740006	4
	Econ	12660.7	4091.22	0	0	0.039	0.02	0.15	12	1.508	11913	0.375	0	0	84.5988	4	-0.0144996	4
CNG	Mid	16823.1	8582.17	0	0	0.056	0.03	0.15	12	2.21	11913	0.375	0	0	123.981	4	-0.0144996	4
	Lux	27714.2	36810.3	0	0	0.066	0.04	0.15	12	2.548	11913	0.375	0	0	142.943	4	-0.0144996	4
	Econ	27300	1000	0.0434	0.124	0.039	0.03	0.15	12	1.148	11913	0.375	0	0	79.5564	4	-0.152003	4
Hybrid	Mid	37144.5	3777.55	0.0524484	0.760478	0.056	0.04	0.15	12	1.38734	11913	0.375	0	0	96.143	4	-0.152003	4
	Lux	45000	1000	0.07192	0.124	0.066	0.04	0.15	12	1.9024	11913	0.375	0	0	131.836	4	-0.152003	4
	Econ	20000	1000	0	0	0.046	0.04	0.15	12	0.21	11913	0.375	0	0	0	4	-0.152003	4
Electric	Mid	30000	1000	0	0	0.065	0.05	0.15	12	0.54	11913	0.375	0	0	0	4	-0.152003	4
	Lux	40000	1000	0	0	0.08	0.06	0.15	12	0.58	11913	0.375	0	0	0	4	-0.152003	4
	Econ	1504	404	0	0	0	0.03	0.15	7	0	5956.5	0.55	0	0	47.5065	2	-0.0144996	3
Bikes	Lux	5974	5360	0	0	0	0.03	0.15	7	0	5956.5	0.55	0	0	55.4622	2	-0.0144996	3
Electric	Adv Econ	1504	404	0	0	0	0	0.15	7	0	5956.5	0.55	0	0	0	2	-0.0144996	3
Bikes	Adv Lux	5974	5360	0	0	0	0	0.15	7	0	5956.5	0.55	0	0	0	2	-0.0144996	3
[truncated: 3 more columns]

## Sheet: Base_CarbonTax
	Scenario:	E3ME-FTT current trajectory baseline
	Sector:	Transport
	Policy:	Registration carbon tax						Value:	no additional registration taxes
		(paid upfront, in $2012/(gCO2/km))
0		RTCO	Registration carbon tax in $/(gCO2/km)				NOTE:	1 $/(gCO2/km) = 4-8 $/tCO2
		2012	2013	2014	2015	2016	2017	2018	2019	2020	2021	2022	2023	2024	2025	2026	2027	2028	2029	2030	2031	2032	2033	2034	2035	2036	2037	2038	2039	2040	2041	2042	2043	2044	2045	2046	2047	2048	2049	2050
1	Belgium	0	0	0	0	0	0	0	0	0	0	0	0	0	0	0	0	0	0	0	0	0	0	0	0	0	0	0	0	0	0	0	0	0	0	0	0	0	0	0
2	Denmark	0	0	0	0	0	0	0	0	0	0	0	0	0	0	0	0	0	0	0	0	0	0	0	0	0	0	0	0	0	0	0	0	0	0	0	0	0	0	0
3	Germany	0	0	0	0	0	0	0	0	0	0	0	0	0	0	0	0	0	0	0	0	0	0	0	0	0	0	0	0	0	0	0	0	0	0	0	0	0	0	0
4	Greece	0	0	0	0	0	0	0	0	0	0	0	0	0	0	0	0	0	0	0	0	0	0	0	0	0	0	0	0	0	0	0	0	0	0	0	0	0	0	0
5	Spain	0	0	0	0	0	0	0	0	0	0	0	0	0	0	0	0	0	0	0	0	0	0	0	0	0	0	0	0	0	0	0	0	0	0	0	0	0	0	0
6	France	0	0	0	0	0	0	0	0	0	0	0	0	0	0	0	0	0	0	0	0	0	0	0	0	0	0	0	0	0	0	0	0	0	0	0	0	0	0	0
7	Ireland	0	0	0	0	0	0	0	0	0	0	0	0	0	0	0	0	0	0	0	0	0	0	0	0	0	0	0	0	0	0	0	0	0	0	0	0	0	0	0
8	Italy	0	0	0	0	0	0	0	0	0	0	0	0	0	0	0	0	0	0	0	0	0	0	0	0	0	0	0	0	0	0	0	0	0	0	0	0	0	0	0
9	Luxembourg	0	0	0	0	0	0	0	0	0	0	0	0	0	0	0	0	0	0	0	0	0	0	0	0	0	0	0	0	0	0	0	0	0	0	0	0	0	0	0
10	Netherlands	0	0	0	0	0	0	0	0	0	0	0	0	0	0	0	0	0	0	0	0	0	0	0	0	0	0	0	0	0	0	0	0	0	0	0	0	0	0	0
11	Austria	0	0	0	0	0	0	0	0	0	0	0	0	0	0	0	0	0	0	0	0	0	0	0	0	0	0	0	0	0	0	0	0	0	0	0	0	0	0	0
12	Portugal	0	0	0	0	0	0	0	0	0	0	0	0	0	0	0	0	0	0	0	0	0	0	0	0	0	0	0	0	0	0	0	0	0	0	0	0	0	0	0
13	Finland	0	0	0	0	0	0	0	0	0	0	0	0	0	0	0	0	0	0	0	0	0	0	0	0	0	0	0	0	0	0	0	0	0	0	0	0	0	0	0
14	Sweden	0	0	0	0	0	0	0	0	0	0	0	0	0	0	0	0	0	0	0	0	0	0	0	0	0	0	0	0	0	0	0	0	0	0	0	0	0	0	0
15	UK	0	0	0	0	0	0	0	0	0	0	0	0	0	0	0	0	0	0	0	0	0	0	0	0	0	0	0	0	0	0	0	0	0	0	0	0	0	0	0
16	Czech Republic	0	0	0	0	0	0	0	0	0	0	0	0	0	0	0	0	0	0	0	0	0	0	0	0	0	0	0	0	0	0	0	0	0	0	0	0	0	0	0
17	Estonia	0	0	0	0	0	0	0	0	0	0	0	0	0	0	0	0	0	0	0	0	0	0	0	0	0	0	0	0	0	0	0	0	0	0	0	0	0	0	0
18	Cyprus	0	0	0	0	0	0	0	0	0	0	0	0	0	0	0	0	0	0	0	0	0	0	0	0	0	0	0	0	0	0	0	0	0	0	0	0	0	0	0
19	Latvia	0	0	0	0	0	0	0	0	0	0	0	0	0	0	0	0	0	0	0	0	0	0	0	0	0	0	0	0	0	0	0	0	0	0	0	0	0	0	0
20	Lithuania	0	0	0	0	0	0	0	0	0	0	0	0	0	0	0	0	0	0	0	0	0	0	0	0	0	0	0	0	0	0	0	0	0	0	0	0	0	0	0
21	Hungary	0	0	0	0	0	0	0	0	0	0	0	0	0	0	0	0	0	0	0	0	0	0	0	0	0	0	0	0	0	0	0	0	0	0	0	0	0	0	0
22	Malta	0	0	0	0	0	0	0	0	0	0	0	0	0	0	0	0	0	0	0	0	0	0	0	0	0	0	0	0	0	0	0	0	0	0	0	0	0	0	0
23	Poland	0	0	0	0	0	0	0	0	0	0	0	0	0	0	0	0	0	0	0	0	0	0	0	0	0	0	0	0	0	0	0	0	0	0	0	0	0	0	0
24	Slovenia	0	0	0	0	0	0	0	0	0	0	0	0	0	0	0	0	0	0	0	0	0	0	0	0	0	0	0	0	0	0	0	0	0	0	0	0	0	0	0
25	Slovakia	0	0	0	0	0	0	0	0	0	0	0	0	0	0	0	0	0	0	0	0	0	0	0	0	0	0	0	0	0	0	0	0	0	0	0	0	0	0	0
26	Bulgaria	0	0	0	0	0	0	0	0	0	0	0	0	0	0	0	0	0	0	0	0	0	0	0	0	0	0	0	0	0	0	0	0	0	0	0	0	0	0	0
27	Romania	0	0	0	0	0	0	0	0	0	0	0	0	0	0	0	0	0	0	0	0	0	0	0	0	0	0	0	0	0	0	0	0	0	0	0	0	0	0	0
28	Norway	0	0	0	0	0	0	0	0	0	0	0	0	0	0	0	0	0	0	0	0	0	0	0	0	0	0	0	0	0	0	0	0	0	0	0	0	0	0	0
29	Switzerland	0	0	0	0	0	0	0	0	0	0	0	0	0	0	0	0	0	0	0	0	0	0	0	0	0	0	0	0	0	0	0	0	0	0	0	0	0	0	0
30	Iceland	0	0	0	0	0	0	0	0	0	0	0	0	0	0	0	0	0	0	0	0	0	0	0	0	0	0	0	0	0	0	0	0	0	0	0	0	0	0	0
31	Croatia	0	0	0	0	0	0	0	0	0	0	0	0	0	0	0	0	0	0	0	0	0	0	0	0	0	0	0	0	0	0	0	0	0	0	0	0	0	0	0
32	Turkey	0	0	0	0	0	0	0	0	0	0	0	0	0	0	0	0	0	0	0	0	0	0	0	0	0	0	0	0	0	0	0	0	0	0	0	0	0	0	0
33	Macedonia	0	0	0	0	0	0	0	0	0	0	0	0	0	0	0	0	0	0	0	0	0	0	0	0	0	0	0	0	0	0	0	0	0	0	0	0	0	0	0
34	USA	0	0	0	0	0	0	0	0	0	0	0	0	0	0	0	0	0	0	0	0	0	0	0	0	0	0	0	0	0	0	0	0	0	0	0	0	0	0	0
35	Japan	0	0	0	0	0	0	0	0	0	0	0	0	0	0	0	0	0	0	0	0	0	0	0	0	0	0	0	0	0	0	0	0	0	0	0	0	0	0	0
36	Canada	0	0	0	0	0	0	0	0	0	0	0	0	0	0	0	0	0	0	0	0	0	0	0	0	0	0	0	0	0	0	0	0	0	0	0	0	0	0	0
37	Australia	0	0	0	0	0	0	0	0	0	0	0	0	0	0	0	0	0	0	0	0	0	0	0	0	0	0	0	0	0	0	0	0	0	0	0	0	0	0	0
38	New Zealand	0	0	0	0	0	0	0	0	0	0	0	0	0	0	0	0	0	0	0	0	0	0	0	0	0	0	0	0	0	0	0	0	0	0	0	0	0	0	0
39	Russian Federation	0	0	0	0	0	0	0	0	0	0	0	0	0	0	0	0	0	0	0	0	0	0	0	0	0	0	0	0	0	0	0	0	0	0	0	0	0	0	0
40	Rest of Annex I	0	0	0	0	0	0	0	0	0	0	0	0	0	0	0	0	0	0	0	0	0	0	0	0	0	0	0	0	0	0	0	0	0	0	0	0	0	0	0
41	China	0	0	0	0	0	0	0	0	0	0	0	0	0	0	0	0	0	0	0	0	0	0	0	0	0	0	0	0	0	0	0	0	0	0	0	0	0	0	0
42	India	0	0	0	0	0	0	0	0	0	0	0	0	0	0	0	0	0	0	0	0	0	0	0	0	0	0	0	0	0	0	0	0	0	0	0	0	0	0	0
43	Mexico	0	0	0	0	0	0	0	0	0	0	0	0	0	0	0	0	0	0	0	0	0	0	0	0	0	0	0	0	0	0	0	0	0	0	0	0	0	0	0
44	Brazil	0	0	0	0	0	0	0	0	0	0	0	0	0	0	0	0	0	0	0	0	0	0	0	0	0	0	0	0	0	0	0	0	0	0	0	0	0	0	0
45	Argentina	0	0	0	0	0	0	0	0	0	0	0	0	0	0	0	0	0	0	0	0	0	0	0	0	0	0	0	0	0	0	0	0	0	0	0	0	0	0	0
46	Colombia	0	0	0	0	0	0	0	0	0	0	0	0	0	0	0	0	0	0	0	0	0	0	0	0	0	0	0	0	0	0	0	0	0	0	0	0	0	0	0
47	Rest of Latin America	0	0	0	0	0	0	0	0	0	0	0	0	0	0	0	0	0	0	0	0	0	0	0	0	0	0	0	0	0	0	0	0	0	0	0	0	0	0	0
48	Korea	0	0	0	0	0	0	0	0	0	0	0	0	0	0	0	0	0	0	0	0	0	0	0	0	0	0	0	0	0	0	0	0	0	0	0	0	0	0	0
49	Taiwan	0	0	0	0	0	0	0	0	0	0	0	0	0	0	0	0	0	0	0	0	0	0	0	0	0	0	0	0	0	0	0	0	0	0	0	0	0	0	0
50	Indonesia	0	0	0	0	0	0	0	0	0	0	0	0	0	0	0	0	0	0	0	0	0	0	0	0	0	0	0	0	0	0	0	0	0	0	0	0	0	0	0
51	Rest of ASEAN	0	0	0	0	0	0	0	0	0	0	0	0	0	0	0	0	0	0	0	0	0	0	0	0	0	0	0	0	0	0	0	0	0	0	0	0	0	0	0
52	OPEC excl Venezuela	0	0	0	0	0	0	0	0	0	0	0	0	0	0	0	0	0	0	0	0	0	0	0	0	0	0	0	0	0	0	0	0	0	0	0	0	0	0	0
53	Rest of world	0	0	0	0	0	0	0	0	0	0	0	0	0	0	0	0	0	0	0	0	0	0	0	0	0	0	0	0	0	0	0	0	0	0	0	0	0	0	0
54	Ukraine	0	0	0	0	0	0	0	0	0	0	0	0	0	0	0	0	0	0	0	0	0	0	0	0	0	0	0	0	0	0	0	0	0	0	0	0	0	0	0
55	Saudi Arabia	0	0	0	0	0	0	0	0	0	0	0	0	0	0	0	0	0	0	0	0	0	0	0	0	0	0	0	0	0	0	0	0	0	0	0	0	0	0	0
56	Nigeria	0	0	0	0	0	0	0	0	0	0	0	0	0	0	0	0	0	0	0	0	0	0	0	0	0	0	0	0	0	0	0	0	0	0	0	0	0	0	0
57	South Africa	0	0	0	0	0	0	0	0	0	0	0	0	0	0	0	0	0	0	0	0	0	0	0	0	0	0	0	0	0	0	0	0	0	0	0	0	0	0	0
58	Rest of Africa	0	0	0	0	0	0	0	0	0	0	0	0	0	0	0	0	0	0	0	0	0	0	0	0	0	0	0	0	0	0	0	0	0	0	0	0	0	0	0
59	Africa OPEC	0	0	0	0	0	0	0	0	0	0	0	0	0	0	0	0	0	0	0	0	0	0	0	0	0	0	0	0	0	0	0	0	0	0	0	0	0	0	0

## Sheet: Base_FuelTax
	Scenario:	E3ME-FTT current trajectory baseline
	Sector:	Transport
	Policy:	Fuel tax						Value:	no additional fuel taxes
		($2012/litre, applied on top of existing taxes)
0		RTFT	Fuel tax ($/litre)		NOTE: about 35MJ/litre				NOTE: 1$/l = 434 $/tCO2									434.122
		2001	2002	2003	2004	2005	2006	2007	2008	2009	2010	2011	2012	2013	2014	2015	2016	2017	2018	2019	2020	2021	2022	2023	2024	2025	2026	2027	2028	2029	2030	2031	2032	2033	2034	2035	2036	2037	2038	2039	2040	2041	2042	2043	2044	2045	2046	2047	2048
1	Belgium	0	0	0	0	0	0	0	0	0	0	0	0	0	0	0	0	0	0	0	0	0	0	0	0	0	0	0	0	0	0	0	0	0	0	0	0	0	0	0	0	0	0	0	0	0	0	0	0
2	Denmark	0	0	0	0	0	0	0	0	0	0	0	0	0	0	0	0	0	0	0	0	0	0	0	0	0	0	0	0	0	0	0	0	0	0	0	0	0	0	0	0	0	0	0	0	0	0	0	0
3	Germany	0	0	0	0	0	0	0	0	0	0	0	0	0	0	0	0	0	0	0	0	0	0	0	0	0	0	0	0	0	0	0	0	0	0	0	0	0	0	0	0	0	0	0	0	0	0	0	0
4	Greece	0	0	0	0	0	0	0	0	0	0	0	0	0	0	0	0	0	0	0	0	0	0	0	0	0	0	0	0	0	0	0	0	0	0	0	0	0	0	0	0	0	0	0	0	0	0	0	0
5	Spain	0	0	0	0	0	0	0	0	0	0	0	0	0	0	0	0	0	0	0	0	0	0	0	0	0	0	0	0	0	0	0	0	0	0	0	0	0	0	0	0	0	0	0	0	0	0	0	0
6	France	0	0	0	0	0	0	0	0	0	0	0	0	0	0	0	0	0	0	0	0	0	0	0	0	0	0	0	0	0	0	0	0	0	0	0	0	0	0	0	0	0	0	0	0	0	0	0	0
7	Ireland	0	0	0	0	0	0	0	0	0	0	0	0	0	0	0	0	0	0	0	0	0	0	0	0	0	0	0	0	0	0	0	0	0	0	0	0	0	0	0	0	0	0	0	0	0	0	0	0
8	Italy	0	0	0	0	0	0	0	0	0	0	0	0	0	0	0	0	0	0	0	0	0	0	0	0	0	0	0	0	0	0	0	0	0	0	0	0	0	0	0	0	0	0	0	0	0	0	0	0
9	Luxembourg	0	0	0	0	0	0	0	0	0	0	0	0	0	0	0	0	0	0	0	0	0	0	0	0	0	0	0	0	0	0	0	0	0	0	0	0	0	0	0	0	0	0	0	0	0	0	0	0
10	Netherlands	0	0	0	0	0	0	0	0	0	0	0	0	0	0	0	0	0	0	0	0	0	0	0	0	0	0	0	0	0	0	0	0	0	0	0	0	0	0	0	0	0	0	0	0	0	0	0	0
11	Austria	0	0	0	0	0	0	0	0	0	0	0	0	0	0	0	0	0	0	0	0	0	0	0	0	0	0	0	0	0	0	0	0	0	0	0	0	0	0	0	0	0	0	0	0	0	0	0	0
12	Portugal	0	0	0	0	0	0	0	0	0	0	0	0	0	0	0	0	0	0	0	0	0	0	0	0	0	0	0	0	0	0	0	0	0	0	0	0	0	0	0	0	0	0	0	0	0	0	0	0
13	Finland	0	0	0	0	0	0	0	0	0	0	0	0	0	0	0	0	0	0	0	0	0	0	0	0	0	0	0	0	0	0	0	0	0	0	0	0	0	0	0	0	0	0	0	0	0	0	0	0
14	Sweden	0	0	0	0	0	0	0	0	0	0	0	0	0	0	0	0	0	0	0	0	0	0	0	0	0	0	0	0	0	0	0	0	0	0	0	0	0	0	0	0	0	0	0	0	0	0	0	0
15	UK	0	0	0	0	0	0	0	0	0	0	0	0	0	0	0	0	0	0	0	0	0	0	0	0	0	0	0	0	0	0	0	0	0	0	0	0	0	0	0	0	0	0	0	0	0	0	0	0
16	Czech Republic	0	0	0	0	0	0	0	0	0	0	0	0	0	0	0	0	0	0	0	0	0	0	0	0	0	0	0	0	0	0	0	0	0	0	0	0	0	0	0	0	0	0	0	0	0	0	0	0
17	Estonia	0	0	0	0	0	0	0	0	0	0	0	0	0	0	0	0	0	0	0	0	0	0	0	0	0	0	0	0	0	0	0	0	0	0	0	0	0	0	0	0	0	0	0	0	0	0	0	0
18	Cyprus	0	0	0	0	0	0	0	0	0	0	0	0	0	0	0	0	0	0	0	0	0	0	0	0	0	0	0	0	0	0	0	0	0	0	0	0	0	0	0	0	0	0	0	0	0	0	0	0
19	Latvia	0	0	0	0	0	0	0	0	0	0	0	0	0	0	0	0	0	0	0	0	0	0	0	0	0	0	0	0	0	0	0	0	0	0	0	0	0	0	0	0	0	0	0	0	0	0	0	0
20	Lithuania	0	0	0	0	0	0	0	0	0	0	0	0	0	0	0	0	0	0	0	0	0	0	0	0	0	0	0	0	0	0	0	0	0	0	0	0	0	0	0	0	0	0	0	0	0	0	0	0
21	Hungary	0	0	0	0	0	0	0	0	0	0	0	0	0	0	0	0	0	0	0	0	0	0	0	0	0	0	0	0	0	0	0	0	0	0	0	0	0	0	0	0	0	0	0	0	0	0	0	0
22	Malta	0	0	0	0	0	0	0	0	0	0	0	0	0	0	0	0	0	0	0	0	0	0	0	0	0	0	0	0	0	0	0	0	0	0	0	0	0	0	0	0	0	0	0	0	0	0	0	0
23	Poland	0	0	0	0	0	0	0	0	0	0	0	0	0	0	0	0	0	0	0	0	0	0	0	0	0	0	0	0	0	0	0	0	0	0	0	0	0	0	0	0	0	0	0	0	0	0	0	0
24	Slovenia	0	0	0	0	0	0	0	0	0	0	0	0	0	0	0	0	0	0	0	0	0	0	0	0	0	0	0	0	0	0	0	0	0	0	0	0	0	0	0	0	0	0	0	0	0	0	0	0
25	Slovakia	0	0	0	0	0	0	0	0	0	0	0	0	0	0	0	0	0	0	0	0	0	0	0	0	0	0	0	0	0	0	0	0	0	0	0	0	0	0	0	0	0	0	0	0	0	0	0	0
26	Bulgaria	0	0	0	0	0	0	0	0	0	0	0	0	0	0	0	0	0	0	0	0	0	0	0	0	0	0	0	0	0	0	0	0	0	0	0	0	0	0	0	0	0	0	0	0	0	0	0	0
27	Romania	0	0	0	0	0	0	0	0	0	0	0	0	0	0	0	0	0	0	0	0	0	0	0	0	0	0	0	0	0	0	0	0	0	0	0	0	0	0	0	0	0	0	0	0	0	0	0	0
28	Norway	0	0	0	0	0	0	0	0	0	0	0	0	0	0	0	0	0	0	0	0	0	0	0	0	0	0	0	0	0	0	0	0	0	0	0	0	0	0	0	0	0	0	0	0	0	0	0	0
29	Switzerland	0	0	0	0	0	0	0	0	0	0	0	0	0	0	0	0	0	0	0	0	0	0	0	0	0	0	0	0	0	0	0	0	0	0	0	0	0	0	0	0	0	0	0	0	0	0	0	0
30	Iceland	0	0	0	0	0	0	0	0	0	0	0	0	0	0	0	0	0	0	0	0	0	0	0	0	0	0	0	0	0	0	0	0	0	0	0	0	0	0	0	0	0	0	0	0	0	0	0	0
31	Croatia	0	0	0	0	0	0	0	0	0	0	0	0	0	0	0	0	0	0	0	0	0	0	0	0	0	0	0	0	0	0	0	0	0	0	0	0	0	0	0	0	0	0	0	0	0	0	0	0
32	Turkey	0	0	0	0	0	0	0	0	0	0	0	0	0	0	0	0	0	0	0	0	0	0	0	0	0	0	0	0	0	0	0	0	0	0	0	0	0	0	0	0	0	0	0	0	0	0	0	0
33	Macedonia	0	0	0	0	0	0	0	0	0	0	0	0	0	0	0	0	0	0	0	0	0	0	0	0	0	0	0	0	0	0	0	0	0	0	0	0	0	0	0	0	0	0	0	0	0	0	0	0
34	USA	0	0	0	0	0	0	0	0	0	0	0	0	0	0	0	0	0	0	0	0	0	0	0	0	0	0	0	0	0	0	0	0	0	0	0	0	0	0	0	0	0	0	0	0	0	0	0	0
35	Japan	0	0	0	0	0	0	0	0	0	0	0	0	0	0	0	0	0	0	0	0	0	0	0	0	0	0	0	0	0	0	0	0	0	0	0	0	0	0	0	0	0	0	0	0	0	0	0	0
36	Canada	0	0	0	0	0	0	0	0	0	0	0	0	0	0	0	0	0	0	0	0	0	0	0	0	0	0	0	0	0	0	0	0	0	0	0	0	0	0	0	0	0	0	0	0	0	0	0	0
37	Australia	0	0	0	0	0	0	0	0	0	0	0	0	0	0	0	0	0	0	0	0	0	0	0	0	0	0	0	0	0	0	0	0	0	0	0	0	0	0	0	0	0	0	0	0	0	0	0	0
38	New Zealand	0	0	0	0	0	0	0	0	0	0	0	0	0	0	0	0	0	0	0	0	0	0	0	0	0	0	0	0	0	0	0	0	0	0	0	0	0	0	0	0	0	0	0	0	0	0	0	0
39	Russian Federation	0	0	0	0	0	0	0	0	0	0	0	0	0	0	0	0	0	0	0	0	0	0	0	0	0	0	0	0	0	0	0	0	0	0	0	0	0	0	0	0	0	0	0	0	0	0	0	0
40	Rest of Annex I	0	0	0	0	0	0	0	0	0	0	0	0	0	0	0	0	0	0	0	0	0	0	0	0	0	0	0	0	0	0	0	0	0	0	0	0	0	0	0	0	0	0	0	0	0	0	0	0
41	China	0	0	0	0	0	0	0	0	0	0	0	0	0	0	0	0	0	0	0	0	0	0	0	0	0	0	0	0	0	0	0	0	0	0	0	0	0	0	0	0	0	0	0	0	0	0	0	0
42	India	0	0	0	0	0	0	0	0	0	0	0	0	0	0	0	0	0	0	0	0	0	0	0	0	0	0	0	0	0	0	0	0	0	0	0	0	0	0	0	0	0	0	0	0	0	0	0	0
43	Mexico	0	0	0	0	0	0	0	0	0	0	0	0	0	0	0	0	0	0	0	0	0	0	0	0	0	0	0	0	0	0	0	0	0	0	0	0	0	0	0	0	0	0	0	0	0	0	0	0
44	Brazil	0	0	0	0	0	0	0	0	0	0	0	0	0	0	0	0	0	0	0	0	0	0	0	0	0	0	0	0	0	0	0	0	0	0	0	0	0	0	0	0	0	0	0	0	0	0	0	0
45	Argentina	0	0	0	0	0	0	0	0	0	0	0	0	0	0	0	0	0	0	0	0	0	0	0	0	0	0	0	0	0	0	0	0	0	0	0	0	0	0	0	0	0	0	0	0	0	0	0	0
46	Colombia	0	0	0	0	0	0	0	0	0	0	0	0	0	0	0	0	0	0	0	0	0	0	0	0	0	0	0	0	0	0	0	0	0	0	0	0	0	0	0	0	0	0	0	0	0	0	0	0
47	Rest of Latin America	0	0	0	0	0	0	0	0	0	0	0	0	0	0	0	0	0	0	0	0	0	0	0	0	0	0	0	0	0	0	0	0	0	0	0	0	0	0	0	0	0	0	0	0	0	0	0	0
48	Korea	0	0	0	0	0	0	0	0	0	0	0	0	0	0	0	0	0	0	0	0	0	0	0	0	0	0	0	0	0	0	0	0	0	0	0	0	0	0	0	0	0	0	0	0	0	0	0	0
49	Taiwan	0	0	0	0	0	0	0	0	0	0	0	0	0	0	0	0	0	0	0	0	0	0	0	0	0	0	0	0	0	0	0	0	0	0	0	0	0	0	0	0	0	0	0	0	0	0	0	0
50	Indonesia	0	0	0	0	0	0	0	0	0	0	0	0	0	0	0	0	0	0	0	0	0	0	0	0	0	0	0	0	0	0	0	0	0	0	0	0	0	0	0	0	0	0	0	0	0	0	0	0
51	Rest of ASEAN	0	0	0	0	0	0	0	0	0	0	0	0	0	0	0	0	0	0	0	0	0	0	0	0	0	0	0	0	0	0	0	0	0	0	0	0	0	0	0	0	0	0	0	0	0	0	0	0
52	OPEC excl Venezuela	0	0	0	0	0	0	0	0	0	0	0	0	0	0	0	0	0	0	0	0	0	0	0	0	0	0	0	0	0	0	0	0	0	0	0	0	0	0	0	0	0	0	0	0	0	0	0	0
53	Rest of world	0	0	0	0	0	0	0	0	0	0	0	0	0	0	0	0	0	0	0	0	0	0	0	0	0	0	0	0	0	0	0	0	0	0	0	0	0	0	0	0	0	0	0	0	0	0	0	0
54	Ukraine	0	0	0	0	0	0	0	0	0	0	0	0	0	0	0	0	0	0	0	0	0	0	0	0	0	0	0	0	0	0	0	0	0	0	0	0	0	0	0	0	0	0	0	0	0	0	0	0
55	Saudi Arabia	0	0	0	0	0	0	0	0	0	0	0	0	0	0	0	0	0	0	0	0	0	0	0	0	0	0	0	0	0	0	0	0	0	0	0	0	0	0	0	0	0	0	0	0	0	0	0	0
56	Nigeria	0	0	0	0	0	0	0	0	0	0	0	0	0	0	0	0	0	0	0	0	0	0	0	0	0	0	0	0	0	0	0	0	0	0	0	0	0	0	0	0	0	0	0	0	0	0	0	0
57	South Africa	0	0	0	0	0	0	0	0	0	0	0	0	0	0	0	0	0	0	0	0	0	0	0	0	0	0	0	0	0	0	0	0	0	0	0	0	0	0	0	0	0	0	0	0	0	0	0	0
58	Rest of Africa	0	0	0	0	0	0	0	0	0	0	0	0	0	0	0	0	0	0	0	0	0	0	0	0	0	0	0	0	0	0	0	0	0	0	0	0	0	0	0	0	0	0	0	0	0	0	0	0
59	Africa OPEC	0	0	0	0	0	0	0	0	0	0	0	0	0	0	0	0	0	0	0	0	0	0	0	0	0	0	0	0	0	0	0	0	0	0	0	0	0	0	0	0	0	0	0	0	0	0	0	0
[truncated: 2 more columns]

## Sheet: Base_Biofuel
	Scenario:	E3ME-FTT current trajectory baseline
	Sector:	Transport
	Policy:	Biofuel mandate						Value:	Based on IEA WEO 2014 assumptions
		(ethanol/biodiesel as % of fuel content)
0		RBFM0	Biofuel mandate as % of fuel content ethanol/biodiesel						Based on IEA WEO 2014 assumptions
		2012	2013	2014	2015	2016	2017	2018	2019	2020	2021	2022	2023	2024	2025	2026	2027	2028	2029	2030	2031	2032	2033	2034	2035	2036	2037	2038	2039	2040	2041	2042	2043	2044	2045	2046	2047	2048	2049	2050
1	Belgium	0.05	0.05	0.05	0.05	0.05	0.05375	0.0575	0.06125	0.065	0.06875	0.0725	0.07625	0.08	0.08375	0.0875	0.09125	0.095	0.09875	0.1025	0.10625	0.11	0.11375	0.1175	0.12125	0.125	0.12875	0.1325	0.13625	0.14	0.14375	0.1475	0.15125	0.155	0.15875	0.1625	0.16625	0.17	0.17375	0.1775
2	Denmark	0.05	0.05	0.05	0.05	0.05	0.05375	0.0575	0.06125	0.065	0.06875	0.0725	0.07625	0.08	0.08375	0.0875	0.09125	0.095	0.09875	0.1025	0.10625	0.11	0.11375	0.1175	0.12125	0.125	0.12875	0.1325	0.13625	0.14	0.14375	0.1475	0.15125	0.155	0.15875	0.1625	0.16625	0.17	0.17375	0.1775
3	Germany	0.05	0.05	0.05	0.05	0.05	0.05375	0.0575	0.06125	0.065	0.06875	0.0725	0.07625	0.08	0.08375	0.0875	0.09125	0.095	0.09875	0.1025	0.10625	0.11	0.11375	0.1175	0.12125	0.125	0.12875	0.1325	0.13625	0.14	0.14375	0.1475	0.15125	0.155	0.15875	0.1625	0.16625	0.17	0.17375	0.1775
4	Greece	0.05	0.05	0.05	0.05	0.05	0.05375	0.0575	0.06125	0.065	0.06875	0.0725	0.07625	0.08	0.08375	0.0875	0.09125	0.095	0.09875	0.1025	0.10625	0.11	0.11375	0.1175	0.12125	0.125	0.12875	0.1325	0.13625	0.14	0.14375	0.1475	0.15125	0.155	0.15875	0.1625	0.16625	0.17	0.17375	0.1775
5	Spain	0.05	0.05	0.05	0.05	0.05	0.05375	0.0575	0.06125	0.065	0.06875	0.0725	0.07625	0.08	0.08375	0.0875	0.09125	0.095	0.09875	0.1025	0.10625	0.11	0.11375	0.1175	0.12125	0.125	0.12875	0.1325	0.13625	0.14	0.14375	0.1475	0.15125	0.155	0.15875	0.1625	0.16625	0.17	0.17375	0.1775
6	France	0.05	0.05	0.05	0.05	0.05	0.05375	0.0575	0.06125	0.065	0.06875	0.0725	0.07625	0.08	0.08375	0.0875	0.09125	0.095	0.09875	0.1025	0.10625	0.11	0.11375	0.1175	0.12125	0.125	0.12875	0.1325	0.13625	0.14	0.14375	0.1475	0.15125	0.155	0.15875	0.1625	0.16625	0.17	0.17375	0.1775
7	Ireland	0.05	0.05	0.05	0.05	0.05	0.05375	0.0575	0.06125	0.065	0.06875	0.0725	0.07625	0.08	0.08375	0.0875	0.09125	0.095	0.09875	0.1025	0.10625	0.11	0.11375	0.1175	0.12125	0.125	0.12875	0.1325	0.13625	0.14	0.14375	0.1475	0.15125	0.155	0.15875	0.1625	0.16625	0.17	0.17375	0.1775
8	Italy	0.05	0.05	0.05	0.05	0.05	0.05375	0.0575	0.06125	0.065	0.06875	0.0725	0.07625	0.08	0.08375	0.0875	0.09125	0.095	0.09875	0.1025	0.10625	0.11	0.11375	0.1175	0.12125	0.125	0.12875	0.1325	0.13625	0.14	0.14375	0.1475	0.15125	0.155	0.15875	0.1625	0.16625	0.17	0.17375	0.1775
9	Luxembourg	0.05	0.05	0.05	0.05	0.05	0.05375	0.0575	0.06125	0.065	0.06875	0.0725	0.07625	0.08	0.08375	0.0875	0.09125	0.095	0.09875	0.1025	0.10625	0.11	0.11375	0.1175	0.12125	0.125	0.12875	0.1325	0.13625	0.14	0.14375	0.1475	0.15125	0.155	0.15875	0.1625	0.16625	0.17	0.17375	0.1775
10	Netherlands	0.05	0.05	0.05	0.05	0.05	0.05375	0.0575	0.06125	0.065	0.06875	0.0725	0.07625	0.08	0.08375	0.0875	0.09125	0.095	0.09875	0.1025	0.10625	0.11	0.11375	0.1175	0.12125	0.125	0.12875	0.1325	0.13625	0.14	0.14375	0.1475	0.15125	0.155	0.15875	0.1625	0.16625	0.17	0.17375	0.1775
11	Austria	0.05	0.05	0.05	0.05	0.05	0.05375	0.0575	0.06125	0.065	0.06875	0.0725	0.07625	0.08	0.08375	0.0875	0.09125	0.095	0.09875	0.1025	0.10625	0.11	0.11375	0.1175	0.12125	0.125	0.12875	0.1325	0.13625	0.14	0.14375	0.1475	0.15125	0.155	0.15875	0.1625	0.16625	0.17	0.17375	0.1775
12	Portugal	0.05	0.05	0.05	0.05	0.05	0.05375	0.0575	0.06125	0.065	0.06875	0.0725	0.07625	0.08	0.08375	0.0875	0.09125	0.095	0.09875	0.1025	0.10625	0.11	0.11375	0.1175	0.12125	0.125	0.12875	0.1325	0.13625	0.14	0.14375	0.1475	0.15125	0.155	0.15875	0.1625	0.16625	0.17	0.17375	0.1775
13	Finland	0.05	0.05	0.05	0.05	0.05	0.05375	0.0575	0.06125	0.065	0.06875	0.0725	0.07625	0.08	0.08375	0.0875	0.09125	0.095	0.09875	0.1025	0.10625	0.11	0.11375	0.1175	0.12125	0.125	0.12875	0.1325	0.13625	0.14	0.14375	0.1475	0.15125	0.155	0.15875	0.1625	0.16625	0.17	0.17375	0.1775
14	Sweden	0.05	0.05	0.05	0.05	0.05	0.05375	0.0575	0.06125	0.065	0.06875	0.0725	0.07625	0.08	0.08375	0.0875	0.09125	0.095	0.09875	0.1025	0.10625	0.11	0.11375	0.1175	0.12125	0.125	0.12875	0.1325	0.13625	0.14	0.14375	0.1475	0.15125	0.155	0.15875	0.1625	0.16625	0.17	0.17375	0.1775
15	UK	0.05	0.05	0.05	0.05	0.05	0.05375	0.0575	0.06125	0.065	0.06875	0.0725	0.07625	0.08	0.08375	0.0875	0.09125	0.095	0.09875	0.1025	0.10625	0.11	0.11375	0.1175	0.12125	0.125	0.12875	0.1325	0.13625	0.14	0.14375	0.1475	0.15125	0.155	0.15875	0.1625	0.16625	0.17	0.17375	0.1775
16	Czech Republic	0.05	0.05	0.05	0.05	0.05	0.05375	0.0575	0.06125	0.065	0.06875	0.0725	0.07625	0.08	0.08375	0.0875	0.09125	0.095	0.09875	0.1025	0.10625	0.11	0.11375	0.1175	0.12125	0.125	0.12875	0.1325	0.13625	0.14	0.14375	0.1475	0.15125	0.155	0.15875	0.1625	0.16625	0.17	0.17375	0.1775
17	Estonia	0.05	0.05	0.05	0.05	0.05	0.05375	0.0575	0.06125	0.065	0.06875	0.0725	0.07625	0.08	0.08375	0.0875	0.09125	0.095	0.09875	0.1025	0.10625	0.11	0.11375	0.1175	0.12125	0.125	0.12875	0.1325	0.13625	0.14	0.14375	0.1475	0.15125	0.155	0.15875	0.1625	0.16625	0.17	0.17375	0.1775
18	Cyprus	0.05	0.05	0.05	0.05	0.05	0.05375	0.0575	0.06125	0.065	0.06875	0.0725	0.07625	0.08	0.08375	0.0875	0.09125	0.095	0.09875	0.1025	0.10625	0.11	0.11375	0.1175	0.12125	0.125	0.12875	0.1325	0.13625	0.14	0.14375	0.1475	0.15125	0.155	0.15875	0.1625	0.16625	0.17	0.17375	0.1775
19	Latvia	0.05	0.05	0.05	0.05	0.05	0.05375	0.0575	0.06125	0.065	0.06875	0.0725	0.07625	0.08	0.08375	0.0875	0.09125	0.095	0.09875	0.1025	0.10625	0.11	0.11375	0.1175	0.12125	0.125	0.12875	0.1325	0.13625	0.14	0.14375	0.1475	0.15125	0.155	0.15875	0.1625	0.16625	0.17	0.17375	0.1775
20	Lithuania	0.05	0.05	0.05	0.05	0.05	0.05375	0.0575	0.06125	0.065	0.06875	0.0725	0.07625	0.08	0.08375	0.0875	0.09125	0.095	0.09875	0.1025	0.10625	0.11	0.11375	0.1175	0.12125	0.125	0.12875	0.1325	0.13625	0.14	0.14375	0.1475	0.15125	0.155	0.15875	0.1625	0.16625	0.17	0.17375	0.1775
21	Hungary	0.05	0.05	0.05	0.05	0.05	0.05375	0.0575	0.06125	0.065	0.06875	0.0725	0.07625	0.08	0.08375	0.0875	0.09125	0.095	0.09875	0.1025	0.10625	0.11	0.11375	0.1175	0.12125	0.125	0.12875	0.1325	0.13625	0.14	0.14375	0.1475	0.15125	0.155	0.15875	0.1625	0.16625	0.17	0.17375	0.1775
22	Malta	0.05	0.05	0.05	0.05	0.05	0.05375	0.0575	0.06125	0.065	0.06875	0.0725	0.07625	0.08	0.08375	0.0875	0.09125	0.095	0.09875	0.1025	0.10625	0.11	0.11375	0.1175	0.12125	0.125	0.12875	0.1325	0.13625	0.14	0.14375	0.1475	0.15125	0.155	0.15875	0.1625	0.16625	0.17	0.17375	0.1775
23	Poland	0.05	0.05	0.05	0.05	0.05	0.05375	0.0575	0.06125	0.065	0.06875	0.0725	0.07625	0.08	0.08375	0.0875	0.09125	0.095	0.09875	0.1025	0.10625	0.11	0.11375	0.1175	0.12125	0.125	0.12875	0.1325	0.13625	0.14	0.14375	0.1475	0.15125	0.155	0.15875	0.1625	0.16625	0.17	0.17375	0.1775
24	Slovenia	0.05	0.05	0.05	0.05	0.05	0.05375	0.0575	0.06125	0.065	0.06875	0.0725	0.07625	0.08	0.08375	0.0875	0.09125	0.095	0.09875	0.1025	0.10625	0.11	0.11375	0.1175	0.12125	0.125	0.12875	0.1325	0.13625	0.14	0.14375	0.1475	0.15125	0.155	0.15875	0.1625	0.16625	0.17	0.17375	0.1775
25	Slovakia	0.05	0.05	0.05	0.05	0.05	0.05375	0.0575	0.06125	0.065	0.06875	0.0725	0.07625	0.08	0.08375	0.0875	0.09125	0.095	0.09875	0.1025	0.10625	0.11	0.11375	0.1175	0.12125	0.125	0.12875	0.1325	0.13625	0.14	0.14375	0.1475	0.15125	0.155	0.15875	0.1625	0.16625	0.17	0.17375	0.1775
26	Bulgaria	0.05	0.05	0.05	0.05	0.05	0.05375	0.0575	0.06125	0.065	0.06875	0.0725	0.07625	0.08	0.08375	0.0875	0.09125	0.095	0.09875	0.1025	0.10625	0.11	0.11375	0.1175	0.12125	0.125	0.12875	0.1325	0.13625	0.14	0.14375	0.1475	0.15125	0.155	0.15875	0.1625	0.16625	0.17	0.17375	0.1775
27	Romania	0.05	0.05	0.05	0.05	0.05	0.05375	0.0575	0.06125	0.065	0.06875	0.0725	0.07625	0.08	0.08375	0.0875	0.09125	0.095	0.09875	0.1025	0.10625	0.11	0.11375	0.1175	0.12125	0.125	0.12875	0.1325	0.13625	0.14	0.14375	0.1475	0.15125	0.155	0.15875	0.1625	0.16625	0.17	0.17375	0.1775
28	Norway	0.05	0.05	0.05	0.05	0.05	0.05375	0.0575	0.06125	0.065	0.06875	0.0725	0.07625	0.08	0.08375	0.0875	0.09125	0.095	0.09875	0.1025	0.10625	0.11	0.11375	0.1175	0.12125	0.125	0.12875	0.1325	0.13625	0.14	0.14375	0.1475	0.15125	0.155	0.15875	0.1625	0.16625	0.17	0.17375	0.1775
29	Switzerland	0.05	0.05	0.05	0.05	0.05	0.05375	0.0575	0.06125	0.065	0.06875	0.0725	0.07625	0.08	0.08375	0.0875	0.09125	0.095	0.09875	0.1025	0.10625	0.11	0.11375	0.1175	0.12125	0.125	0.12875	0.1325	0.13625	0.14	0.14375	0.1475	0.15125	0.155	0.15875	0.1625	0.16625	0.17	0.17375	0.1775
30	Iceland	0.05	0.05	0.05	0.05	0.05	0.05375	0.0575	0.06125	0.065	0.06875	0.0725	0.07625	0.08	0.08375	0.0875	0.09125	0.095	0.09875	0.1025	0.10625	0.11	0.11375	0.1175	0.12125	0.125	0.12875	0.1325	0.13625	0.14	0.14375	0.1475	0.15125	0.155	0.15875	0.1625	0.16625	0.17	0.17375	0.1775
31	Croatia	0.05	0.05	0.05	0.05	0.05	0.05375	0.0575	0.06125	0.065	0.06875	0.0725	0.07625	0.08	0.08375	0.0875	0.09125	0.095	0.09875	0.1025	0.10625	0.11	0.11375	0.1175	0.12125	0.125	0.12875	0.1325	0.13625	0.14	0.14375	0.1475	0.15125	0.155	0.15875	0.1625	0.16625	0.17	0.17375	0.1775
32	Turkey	0	0	0	0	0	0	0	0	0	0	0	0	0	0	0	0	0	0	0	0	0	0	0	0	0	0	0	0	0	0	0	0	0	0	0	0	0	0	0
33	Macedonia	0	0	0	0	0	0.000833333	0.00166667	0.0025	0.00333333	0.00416667	0.005	0.00583333	0.00666667	0.0075	0.00833333	0.00916667	0.01	0.0108333	0.0116667	0.0125	0.0133333	0.0141667	0.015	0.0158333	0.0166667	0.0175	0.0183333	0.0191667	0.02	0.0208333	0.0216667	0.0225	0.0233333	0.0241667	0.025	0.0258333	0.0266667	0.0275	0.0283333
34	USA	0.05	0.05	0.05	0.05	0.05	0.055	0.06	0.065	0.07	0.075	0.08	0.085	0.09	0.095	0.1	0.105	0.11	0.115	0.12	0.125	0.13	0.135	0.14	0.145	0.15	0.155	0.16	0.165	0.17	0.175	0.18	0.185	0.19	0.195	0.2	0.205	0.21	0.215	0.22
35	Japan	0	0	0	0	0	0	0	0	0	0	0	0	0	0	0	0	0	0	0	0	0	0	0	0	0	0	0	0	0	0	0	0	0	0	0	0	0	0	0
36	Canada	0.04	0.04	0.04	0.04	0.04	0.0445833	0.0491667	0.05375	0.0583333	0.0629167	0.0675	0.0720833	0.0766667	0.08125	0.0858333	0.0904167	0.095	0.0995833	0.104167	0.10875	0.113333	0.117917	0.1225	0.127083	0.131667	0.13625	0.140833	0.145417	0.15	0.154583	0.159167	0.16375	0.168333	0.172917	0.1775	0.182083	0.186667	0.19125	0.195833
37	Australia	0	0	0	0	0	0	0	0	0	0	0	0	0	0	0	0	0	0	0	0	0	0	0	0	0	0	0	0	0	0	0	0	0	0	0	0	0	0	0
38	New Zealand	0	0	0	0	0	0	0	0	0	0	0	0	0	0	0	0	0	0	0	0	0	0	0	0	0	0	0	0	0	0	0	0	0	0	0	0	0	0	0
39	Russian Federation	0	0	0	0	0	0	0	0	0	0	0	0	0	0	0	0	0	0	0	0	0	0	0	0	0	0	0	0	0	0	0	0	0	0	0	0	0	0	0
40	Rest of Annex I	0	0	0	0	0	0.000833333	0.00166667	0.0025	0.00333333	0.00416667	0.005	0.00583333	0.00666667	0.0075	0.00833333	0.00916667	0.01	0.0108333	0.0116667	0.0125	0.0133333	0.0141667	0.015	0.0158333	0.0166667	0.0175	0.0183333	0.0191667	0.02	0.0208333	0.0216667	0.0225	0.0233333	0.0241667	0.025	0.0258333	0.0266667	0.0275	0.0283333
41	China	0.01	0.01	0.01	0.01	0.01	0.0116667	0.0133333	0.015	0.0166667	0.0183333	0.02	0.0216667	0.0233333	0.025	0.0266667	0.0283333	0.03	0.0316667	0.0333333	0.035	0.0366667	0.0383333	0.04	0.0416667	0.0433333	0.045	0.0466667	0.0483333	0.05	0.0516667	0.0533333	0.055	0.0566667	0.0583333	0.06	0.0616667	0.0633333	0.065	0.0666667
42	India	0	0	0	0	0	0.00208333	0.00416667	0.00625	0.00833333	0.0104167	0.0125	0.0145833	0.0166667	0.01875	0.0208333	0.0229167	0.025	0.0270833	0.0291667	0.03125	0.0333333	0.0354167	0.0375	0.0395833	0.0416667	0.04375	0.0458333	0.0479167	0.05	0.0520833	0.0541667	0.05625	0.0583333	0.0604167	0.0625	0.0645833	0.0666667	0.06875	0.0708333
43	Mexico	0.09	0.09	0.09	0.09	0.09	0.09	0.09	0.09	0.09	0.09	0.09	0.09	0.09	0.09	0.09	0.09	0.09	0.09	0.09	0.09	0.09	0.09	0.09	0.09	0.09	0.09	0.09	0.09	0.09	0.09	0.09	0.09	0.09	0.09	0.09	0.09	0.09	0.09	0.09
44	Brazil	0.17	0.17	0.17	0.17	0.17	0.17625	0.1825	0.18875	0.195	0.20125	0.2075	0.21375	0.22	0.22625	0.2325	0.23875	0.245	0.25125	0.2575	0.26375	0.27	0.27625	0.2825	0.28875	0.295	0.30125	0.3075	0.31375	0.32	0.32625	0.3325	0.33875	0.345	0.35125	0.3575	0.36375	0.37	0.37625	0.3825
45	Argentina	0.09	0.09	0.09	0.09	0.09	0.0954167	0.100833	0.10625	0.111667	0.117083	0.1225	0.127917	0.133333	0.13875	0.144167	0.149583	0.155	0.160417	0.165833	0.17125	0.176667	0.182083	0.1875	0.192917	0.198333	0.20375	0.209167	0.214583	0.22	0.225417	0.230833	0.23625	0.241667	0.247083	0.2525	0.257917	0.263333	0.26875	0.274167
46	Colombia	0.09	0.09	0.09	0.09	0.09	0.0954167	0.100833	0.10625	0.111667	0.117083	0.1225	0.127917	0.133333	0.13875	0.144167	0.149583	0.155	0.160417	0.165833	0.17125	0.176667	0.182083	0.1875	0.192917	0.198333	0.20375	0.209167	0.214583	0.22	0.225417	0.230833	0.23625	0.241667	0.247083	0.2525	0.257917	0.263333	0.26875	0.274167
47	Rest of Latin America	0.09	0.09	0.09	0.09	0.09	0.0954167	0.100833	0.10625	0.111667	0.117083	0.1225	0.127917	0.133333	0.13875	0.144167	0.149583	0.155	0.160417	0.165833	0.17125	0.176667	0.182083	0.1875	0.192917	0.198333	0.20375	0.209167	0.214583	0.22	0.225417	0.230833	0.23625	0.241667	0.247083	0.2525	0.257917	0.263333	0.26875	0.274167
48	Korea	0.01	0.01	0.01	0.01	0.01	0.0116667	0.0133333	0.015	0.0166667	0.0183333	0.02	0.0216667	0.0233333	0.025	0.0266667	0.0283333	0.03	0.0316667	0.0333333	0.035	0.0366667	0.0383333	0.04	0.0416667	0.0433333	0.045	0.0466667	0.0483333	0.05	0.0516667	0.0533333	0.055	0.0566667	0.0583333	0.06	0.0616667	0.0633333	0.065	0.0666667
49	Taiwan	0.01	0.01	0.01	0.01	0.01	0.0116667	0.0133333	0.015	0.0166667	0.0183333	0.02	0.0216667	0.0233333	0.025	0.0266667	0.0283333	0.03	0.0316667	0.0333333	0.035	0.0366667	0.0383333	0.04	0.0416667	0.0433333	0.045	0.0466667	0.0483333	0.05	0.0516667	0.0533333	0.055	0.0566667	0.0583333	0.06	0.0616667	0.0633333	0.065	0.0666667
50	Indonesia	0.01	0.01	0.01	0.01	0.01	0.0116667	0.0133333	0.015	0.0166667	0.0183333	0.02	0.0216667	0.0233333	0.025	0.0266667	0.0283333	0.03	0.0316667	0.0333333	0.035	0.0366667	0.0383333	0.04	0.0416667	0.0433333	0.045	0.0466667	0.0483333	0.05	0.0516667	0.0533333	0.055	0.0566667	0.0583333	0.06	0.0616667	0.0633333	0.065	0.0666667
51	ASEAN	0	0	0	0	0	0	0	0	0	0	0	0	0	0	0	0	0	0	0	0	0	0	0	0	0	0	0	0	0	0	0	0	0	0	0	0	0	0	0
52	OPEC (excl Venezuela)	0	0	0	0	0	0	0	0	0	0	0	0	0	0	0	0	0	0	0	0	0	0	0	0	0	0	0	0	0	0	0	0	0	0	0	0	0	0	0
53	Rest of world	0	0	0	0	0	0	0	0	0	0	0	0	0	0	0	0	0	0	0	0	0	0	0	0	0	0	0	0	0	0	0	0	0	0	0	0	0	0	0
54	Ukraine	0	0	0	0	0	0	0	0	0	0	0	0	0	0	0	0	0	0	0	0	0	0	0	0	0	0	0	0	0	0	0	0	0	0	0	0	0	0	0
55	Saudi Arabia	0	0	0	0	0	0	0	0	0	0	0	0	0	0	0	0	0	0	0	0	0	0	0	0	0	0	0	0	0	0	0	0	0	0	0	0	0	0	0
56	Nigeria	0	0	0	0	0	0	0	0	0	0	0	0	0	0	0	0	0	0	0	0	0	0	0	0	0	0	0	0	0	0	0	0	0	0	0	0	0	0	0
57	South Africa	0	0	0	0	0	0	0	0	0	0	0	0	0	0	0	0	0	0	0	0	0	0	0	0	0	0	0	0	0	0	0	0	0	0	0	0	0	0	0
58	Rest of Africa	0	0	0	0	0	0	0	0	0	0	0	0	0	0	0	0	0	0	0	0	0	0	0	0	0	0	0	0	0	0	0	0	0	0	0	0	0	0	0
59	Africa OPEC	0	0	0	0	0	0	0	0	0	0	0	0	0	0	0	0	0	0	0	0	0	0	0	0	0	0	0	0	0	0	0	0	0	0	0	0	0	0	0

## Sheet: Base_RegistrationTax
	Scenario:	E3ME-FTT current trajectory baseline
	Sector:	Transport						Unit: USD/vehicle
	Policy:	Registration tax (paid annually)						Value: no value
																																								41
Belgium	1	2012	2013	2014	2015	2016	2017	2018	2019	2020	2021	2022	2023	2024	2025	2026	2027	2028	2029	2030	2031	2032	2033	2034	2035	2036	2037	2038	2039	2040	2041	2042	2043	2044	2045	2046	2047	2048	2049	2050
	Econ	0	0	0	0	0	0	0	0	0	0	0	0	0	0	0	0	0	0	0	0	0	0	0	0	0	0	0	0	0	0	0	0	0	0	0	0	0	0	0
Petrol	Mid	0	0	0	0	0	0	0	0	0	0	0	0	0	0	0	0	0	0	0	0	0	0	0	0	0	0	0	0	0	0	0	0	0	0	0	0	0	0	0
	Lux	0	0	0	0	0	0	0	0	0	0	0	0	0	0	0	0	0	0	0	0	0	0	0	0	0	0	0	0	0	0	0	0	0	0	0	0	0	0	0
	Econ	0	0	0	0	0	0	0	0	0	0	0	0	0	0	0	0	0	0	0	0	0	0	0	0	0	0	0	0	0	0	0	0	0	0	0	0	0	0	0
Adv Petrol	Mid	0	0	0	0	0	0	0	0	0	0	0	0	0	0	0	0	0	0	0	0	0	0	0	0	0	0	0	0	0	0	0	0	0	0	0	0	0	0	0
	Lux	0	0	0	0	0	0	0	0	0	0	0	0	0	0	0	0	0	0	0	0	0	0	0	0	0	0	0	0	0	0	0	0	0	0	0	0	0	0	0
	Econ	0	0	0	0	0	0	0	0	0	0	0	0	0	0	0	0	0	0	0	0	0	0	0	0	0	0	0	0	0	0	0	0	0	0	0	0	0	0	0
Diesel	Mid	0	0	0	0	0	0	0	0	0	0	0	0	0	0	0	0	0	0	0	0	0	0	0	0	0	0	0	0	0	0	0	0	0	0	0	0	0	0	0
	Lux	0	0	0	0	0	0	0	0	0	0	0	0	0	0	0	0	0	0	0	0	0	0	0	0	0	0	0	0	0	0	0	0	0	0	0	0	0	0	0
	Econ	0	0	0	0	0	0	0	0	0	0	0	0	0	0	0	0	0	0	0	0	0	0	0	0	0	0	0	0	0	0	0	0	0	0	0	0	0	0	0
Adv Diesel	Mid	0	0	0	0	0	0	0	0	0	0	0	0	0	0	0	0	0	0	0	0	0	0	0	0	0	0	0	0	0	0	0	0	0	0	0	0	0	0	0
	Lux	0	0	0	0	0	0	0	0	0	0	0	0	0	0	0	0	0	0	0	0	0	0	0	0	0	0	0	0	0	0	0	0	0	0	0	0	0	0	0
	Econ	0	0	0	0	0	0	0	0	0	0	0	0	0	0	0	0	0	0	0	0	0	0	0	0	0	0	0	0	0	0	0	0	0	0	0	0	0	0	0
CNG	Mid	0	0	0	0	0	0	0	0	0	0	0	0	0	0	0	0	0	0	0	0	0	0	0	0	0	0	0	0	0	0	0	0	0	0	0	0	0	0	0
	Lux	0	0	0	0	0	0	0	0	0	0	0	0	0	0	0	0	0	0	0	0	0	0	0	0	0	0	0	0	0	0	0	0	0	0	0	0	0	0	0
	Econ	0	0	0	0	0	0	0	0	0	0	0	0	0	0	0	0	0	0	0	0	0	0	0	0	0	0	0	0	0	0	0	0	0	0	0	0	0	0	0
Hybrid	Mid	0	0	0	0	0	0	0	0	0	0	0	0	0	0	0	0	0	0	0	0	0	0	0	0	0	0	0	0	0	0	0	0	0	0	0	0	0	0	0
	Lux	0	0	0	0	0	0	0	0	0	0	0	0	0	0	0	0	0	0	0	0	0	0	0	0	0	0	0	0	0	0	0	0	0	0	0	0	0	0	0
	Econ	0	0	0	0	0	0	0	0	0	0	0	0	0	0	0	0	0	0	0	0	0	0	0	0	0	0	0	0	0	0	0	0	0	0	0	0	0	0	0
Electric	Mid	0	0	0	0	0	0	0	0	0	0	0	0	0	0	0	0	0	0	0	0	0	0	0	0	0	0	0	0	0	0	0	0	0	0	0	0	0	0	0
	Lux	0	0	0	0	0	0	0	0	0	0	0	0	0	0	0	0	0	0	0	0	0	0	0	0	0	0	0	0	0	0	0	0	0	0	0	0	0	0	0
	Econ	0	0	0	0	0	0	0	0	0	0	0	0	0	0	0	0	0	0	0	0	0	0	0	0	0	0	0	0	0	0	0	0	0	0	0	0	0	0	0
Bikes	Lux	0	0	0	0	0	0	0	0	0	0	0	0	0	0	0	0	0	0	0	0	0	0	0	0	0	0	0	0	0	0	0	0	0	0	0	0	0	0	0
	Adv Econ	0	0	0	0	0	0	0	0	0	0	0	0	0	0	0	0	0	0	0	0	0	0	0	0	0	0	0	0	0	0	0	0	0	0	0	0	0	0	0
	Adv Lux	0	0	0	0	0	0	0	0	0	0	0	0	0	0	0	0	0	0	0	0	0	0	0	0	0	0	0	0	0	0	0	0	0	0	0	0	0	0	0
Denmark	2	2012	2013	2014	2015	2016	2017	2018	2019	2020	2021	2022	2023	2024	2025	2026	2027	2028	2029	2030	2031	2032	2033	2034	2035	2036	2037	2038	2039	2040	2041	2042	2043	2044	2045	2046	2047	2048	2049	2050
	Econ	0	0	0	0	0	0	0	0	0	0	0	0	0	0	0	0	0	0	0	0	0	0	0	0	0	0	0	0	0	0	0	0	0	0	0	0	0	0	0
Petrol	Mid	0	0	0	0	0	0	0	0	0	0	0	0	0	0	0	0	0	0	0	0	0	0	0	0	0	0	0	0	0	0	0	0	0	0	0	0	0	0	0
	Lux	0	0	0	0	0	0	0	0	0	0	0	0	0	0	0	0	0	0	0	0	0	0	0	0	0	0	0	0	0	0	0	0	0	0	0	0	0	0	0
	Econ	0	0	0	0	0	0	0	0	0	0	0	0	0	0	0	0	0	0	0	0	0	0	0	0	0	0	0	0	0	0	0	0	0	0	0	0	0	0	0
Adv Petrol	Mid	0	0	0	0	0	0	0	0	0	0	0	0	0	0	0	0	0	0	0	0	0	0	0	0	0	0	0	0	0	0	0	0	0	0	0	0	0	0	0
	Lux	0	0	0	0	0	0	0	0	0	0	0	0	0	0	0	0	0	0	0	0	0	0	0	0	0	0	0	0	0	0	0	0	0	0	0	0	0	0	0
	Econ	0	0	0	0	0	0	0	0	0	0	0	0	0	0	0	0	0	0	0	0	0	0	0	0	0	0	0	0	0	0	0	0	0	0	0	0	0	0	0
Diesel	Mid	0	0	0	0	0	0	0	0	0	0	0	0	0	0	0	0	0	0	0	0	0	0	0	0	0	0	0	0	0	0	0	0	0	0	0	0	0	0	0
	Lux	0	0	0	0	0	0	0	0	0	0	0	0	0	0	0	0	0	0	0	0	0	0	0	0	0	0	0	0	0	0	0	0	0	0	0	0	0	0	0
	Econ	0	0	0	0	0	0	0	0	0	0	0	0	0	0	0	0	0	0	0	0	0	0	0	0	0	0	0	0	0	0	0	0	0	0	0	0	0	0	0
Adv Diesel	Mid	0	0	0	0	0	0	0	0	0	0	0	0	0	0	0	0	0	0	0	0	0	0	0	0	0	0	0	0	0	0	0	0	0	0	0	0	0	0	0
	Lux	0	0	0	0	0	0	0	0	0	0	0	0	0	0	0	0	0	0	0	0	0	0	0	0	0	0	0	0	0	0	0	0	0	0	0	0	0	0	0
	Econ	0	0	0	0	0	0	0	0	0	0	0	0	0	0	0	0	0	0	0	0	0	0	0	0	0	0	0	0	0	0	0	0	0	0	0	0	0	0	0
CNG	Mid	0	0	0	0	0	0	0	0	0	0	0	0	0	0	0	0	0	0	0	0	0	0	0	0	0	0	0	0	0	0	0	0	0	0	0	0	0	0	0
	Lux	0	0	0	0	0	0	0	0	0	0	0	0	0	0	0	0	0	0	0	0	0	0	0	0	0	0	0	0	0	0	0	0	0	0	0	0	0	0	0
	Econ	0	0	0	0	0	0	0	0	0	0	0	0	0	0	0	0	0	0	0	0	0	0	0	0	0	0	0	0	0	0	0	0	0	0	0	0	0	0	0
Hybrid	Mid	0	0	0	0	0	0	0	0	0	0	0	0	0	0	0	0	0	0	0	0	0	0	0	0	0	0	0	0	0	0	0	0	0	0	0	0	0	0	0
	Lux	0	0	0	0	0	0	0	0	0	0	0	0	0	0	0	0	0	0	0	0	0	0	0	0	0	0	0	0	0	0	0	0	0	0	0	0	0	0	0
	Econ	0	0	0	0	0	0	0	0	0	0	0	0	0	0	0	0	0	0	0	0	0	0	0	0	0	0	0	0	0	0	0	0	0	0	0	0	0	0	0
Electric	Mid	0	0	0	0	0	0	0	0	0	0	0	0	0	0	0	0	0	0	0	0	0	0	0	0	0	0	0	0	0	0	0	0	0	0	0	0	0	0	0
	Lux	0	0	0	0	0	0	0	0	0	0	0	0	0	0	0	0	0	0	0	0	0	0	0	0	0	0	0	0	0	0	0	0	0	0	0	0	0	0	0
	Econ	0	0	0	0	0	0	0	0	0	0	0	0	0	0	0	0	0	0	0	0	0	0	0	0	0	0	0	0	0	0	0	0	0	0	0	0	0	0	0
Bikes	Lux	0	0	0	0	0	0	0	0	0	0	0	0	0	0	0	0	0	0	0	0	0	0	0	0	0	0	0	0	0	0	0	0	0	0	0	0	0	0	0
	Adv Econ	0	0	0	0	0	0	0	0	0	0	0	0	0	0	0	0	0	0	0	0	0	0	0	0	0	0	0	0	0	0	0	0	0	0	0	0	0	0	0
	Adv Lux	0	0	0	0	0	0	0	0	0	0	0	0	0	0	0	0	0	0	0	0	0	0	0	0	0	0	0	0	0	0	0	0	0	0	0	0	0	0	0
Germany	3	2012	2013	2014	2015	2016	2017	2018	2019	2020	2021	2022	2023	2024	2025	2026	2027	2028	2029	2030	2031	2032	2033	2034	2035	2036	2037	2038	2039	2040	2041	2042	2043	2044	2045	2046	2047	2048	2049	2050
	Econ	0	0	0	0	0	0	0	0	0	0	0	0	0	0	0	0	0	0	0	0	0	0	0	0	0	0	0	0	0	0	0	0	0	0	0	0	0	0	0
Petrol	Mid	0	0	0	0	0	0	0	0	0	0	0	0	0	0	0	0	0	0	0	0	0	0	0	0	0	0	0	0	0	0	0	0	0	0	0	0	0	0	0
	Lux	0	0	0	0	0	0	0	0	0	0	0	0	0	0	0	0	0	0	0	0	0	0	0	0	0	0	0	0	0	0	0	0	0	0	0	0	0	0	0
	Econ	0	0	0	0	0	0	0	0	0	0	0	0	0	0	0	0	0	0	0	0	0	0	0	0	0	0	0	0	0	0	0	0	0	0	0	0	0	0	0
Adv Petrol	Mid	0	0	0	0	0	0	0	0	0	0	0	0	0	0	0	0	0	0	0	0	0	0	0	0	0	0	0	0	0	0	0	0	0	0	0	0	0	0	0
	Lux	0	0	0	0	0	0	0	0	0	0	0	0	0	0	0	0	0	0	0	0	0	0	0	0	0	0	0	0	0	0	0	0	0	0	0	0	0	0	0
	Econ	0	0	0	0	0	0	0	0	0	0	0	0	0	0	0	0	0	0	0	0	0	0	0	0	0	0	0	0	0	0	0	0	0	0	0	0	0	0	0
Diesel	Mid	0	0	0	0	0	0	0	0	0	0	0	0	0	0	0	0	0	0	0	0	0	0	0	0	0	0	0	0	0	0	0	0	0	0	0	0	0	0	0
	Lux	0	0	0	0	0	0	0	0	0	0	0	0	0	0	0	0	0	0	0	0	0	0	0	0	0	0	0	0	0	0	0	0	0	0	0	0	0	0	0
	Econ	0	0	0	0	0	0	0	0	0	0	0	0	0	0	0	0	0	0	0	0	0	0	0	0	0	0	0	0	0	0	0	0	0	0	0	0	0	0	0
Adv Diesel	Mid	0	0	0	0	0	0	0	0	0	0	0	0	0	0	0	0	0	0	0	0	0	0	0	0	0	0	0	0	0	0	0	0	0	0	0	0	0	0	0
	Lux	0	0	0	0	0	0	0	0	0	0	0	0	0	0	0	0	0	0	0	0	0	0	0	0	0	0	0	0	0	0	0	0	0	0	0	0	0	0	0
	Econ	0	0	0	0	0	0	0	0	0	0	0	0	0	0	0	0	0	0	0	0	0	0	0	0	0	0	0	0	0	0	0	0	0	0	0	0	0	0	0
CNG	Mid	0	0	0	0	0	0	0	0	0	0	0	0	0	0	0	0	0	0	0	0	0	0	0	0	0	0	0	0	0	0	0	0	0	0	0	0	0	0	0
	Lux	0	0	0	0	0	0	0	0	0	0	0	0	0	0	0	0	0	0	0	0	0	0	0	0	0	0	0	0	0	0	0	0	0	0	0	0	0	0	0
	Econ	0	0	0	0	0	0	0	0	0	0	0	0	0	0	0	0	0	0	0	0	0	0	0	0	0	0	0	0	0	0	0	0	0	0	0	0	0	0	0
Hybrid	Mid	0	0	0	0	0	0	0	0	0	0	0	0	0	0	0	0	0	0	0	0	0	0	0	0	0	0	0	0	0	0	0	0	0	0	0	0	0	0	0
	Lux	0	0	0	0	0	0	0	0	0	0	0	0	0	0	0	0	0	0	0	0	0	0	0	0	0	0	0	0	0	0	0	0	0	0	0	0	0	0	0
	Econ	0	0	0	0	0	0	0	0	0	0	0	0	0	0	0	0	0	0	0	0	0	0	0	0	0	0	0	0	0	0	0	0	0	0	0	0	0	0	0
Electric	Mid	0	0	0	0	0	0	0	0	0	0	0	0	0	0	0	0	0	0	0	0	0	0	0	0	0	0	0	0	0	0	0	0	0	0	0	0	0	0	0
	Lux	0	0	0	0	0	0	0	0	0	0	0	0	0	0	0	0	0	0	0	0	0	0	0	0	0	0	0	0	0	0	0	0	0	0	0	0	0	0	0
	Econ	0	0	0	0	0	0	0	0	0	0	0	0	0	0	0	0	0	0	0	0	0	0	0	0	0	0	0	0	0	0	0	0	0	0	0	0	0	0	0
Bikes	Lux	0	0	0	0	0	0	0	0	0	0	0	0	0	0	0	0	0	0	0	0	0	0	0	0	0	0	0	0	0	0	0	0	0	0	0	0	0	0	0
	Adv Econ	0	0	0	0	0	0	0	0	0	0	0	0	0	0	0	0	0	0	0	0	0	0	0	0	0	0	0	0	0	0	0	0	0	0	0	0	0	0	0
	Adv Lux	0	0	0	0	0	0	0	0	0	0	0	0	0	0	0	0	0	0	0	0	0	0	0	0	0	0	0	0	0	0	0	0	0	0	0	0	0	0	0
Greece	4	2012	2013	2014	2015	2016	2017	2018	2019	2020	2021	2022	2023	2024	2025	2026	2027	2028	2029	2030	2031	2032	2033	2034	2035	2036	2037	2038	2039	2040	2041	2042	2043	2044	2045	2046	2047	2048	2049	2050
	Econ	0	0	0	0	0	0	0	0	0	0	0	0	0	0	0	0	0	0	0	0	0	0	0	0	0	0	0	0	0	0	0	0	0	0	0	0	0	0	0
Petrol	Mid	0	0	0	0	0	0	0	0	0	0	0	0	0	0	0	0	0	0	0	0	0	0	0	0	0	0	0	0	0	0	0	0	0	0	0	0	0	0	0
	Lux	0	0	0	0	0	0	0	0	0	0	0	0	0	0	0	0	0	0	0	0	0	0	0	0	0	0	0	0	0	0	0	0	0	0	0	0	0	0	0
	Econ	0	0	0	0	0	0	0	0	0	0	0	0	0	0	0	0	0	0	0	0	0	0	0	0	0	0	0	0	0	0	0	0	0	0	0	0	0	0	0
Adv Petrol	Mid	0	0	0	0	0	0	0	0	0	0	0	0	0	0	0	0	0	0	0	0	0	0	0	0	0	0	0	0	0	0	0	0	0	0	0	0	0	0	0
	Lux	0	0	0	0	0	0	0	0	0	0	0	0	0	0	0	0	0	0	0	0	0	0	0	0	0	0	0	0	0	0	0	0	0	0	0	0	0	0	0
	Econ	0	0	0	0	0	0	0	0	0	0	0	0	0	0	0	0	0	0	0	0	0	0	0	0	0	0	0	0	0	0	0	0	0	0	0	0	0	0	0
Diesel	Mid	0	0	0	0	0	0	0	0	0	0	0	0	0	0	0	0	0	0	0	0	0	0	0	0	0	0	0	0	0	0	0	0	0	0	0	0	0	0	0
	Lux	0	0	0	0	0	0	0	0	0	0	0	0	0	0	0	0	0	0	0	0	0	0	0	0	0	0	0	0	0	0	0	0	0	0	0	0	0	0	0
	Econ	0	0	0	0	0	0	0	0	0	0	0	0	0	0	0	0	0	0	0	0	0	0	0	0	0	0	0	0	0	0	0	0	0	0	0	0	0	0	0
Adv Diesel	Mid	0	0	0	0	0	0	0	0	0	0	0	0	0	0	0	0	0	0	0	0	0	0	0	0	0	0	0	0	0	0	0	0	0	0	0	0	0	0	0
	Lux	0	0	0	0	0	0	0	0	0	0	0	0	0	0	0	0	0	0	0	0	0	0	0	0	0	0	0	0	0	0	0	0	0	0	0	0	0	0	0
	Econ	0	0	0	0	0	0	0	0	0	0	0	0	0	0	0	0	0	0	0	0	0	0	0	0	0	0	0	0	0	0	0	0	0	0	0	0	0	0	0
CNG	Mid	0	0	0	0	0	0	0	0	0	0	0	0	0	0	0	0	0	0	0	0	0	0	0	0	0	0	0	0	0	0	0	0	0	0	0	0	0	0	0
	Lux	0	0	0	0	0	0	0	0	0	0	0	0	0	0	0	0	0	0	0	0	0	0	0	0	0	0	0	0	0	0	0	0	0	0	0	0	0	0	0
	Econ	0	0	0	0	0	0	0	0	0	0	0	0	0	0	0	0	0	0	0	0	0	0	0	0	0	0	0	0	0	0	0	0	0	0	0	0	0	0	0
Hybrid	Mid	0	0	0	0	0	0	0	0	0	0	0	0	0	0	0	0	0	0	0	0	0	0	0	0	0	0	0	0	0	0	0	0	0	0	0	0	0	0	0
	Lux	0	0	0	0	0	0	0	0	0	0	0	0	0	0	0	0	0	0	0	0	0	0	0	0	0	0	0	0	0	0	0	0	0	0	0	0	0	0	0
	Econ	0	0	0	0	0	0	0	0	0	0	0	0	0	0	0	0	0	0	0	0	0	0	0	0	0	0	0	0	0	0	0	0	0	0	0	0	0	0	0
Electric	Mid	0	0	0	0	0	0	0	0	0	0	0	0	0	0	0	0	0	0	0	0	0	0	0	0	0	0	0	0	0	0	0	0	0	0	0	0	0	0	0
	Lux	0	0	0	0	0	0	0	0	0	0	0	0	0	0	0	0	0	0	0	0	0	0	0	0	0	0	0	0	0	0	0	0	0	0	0	0	0	0	0
	Econ	0	0	0	0	0	0	0	0	0	0	0	0	0	0	0	0	0	0	0	0	0	0	0	0	0	0	0	0	0	0	0	0	0	0	0	0	0	0	0
Bikes	Lux	0	0	0	0	0	0	0	0	0	0	0	0	0	0	0	0	0	0	0	0	0	0	0	0	0	0	0	0	0	0	0	0	0	0	0	0	0	0	0
	Adv Econ	0	0	0	0	0	0	0	0	0	0	0	0	0	0	0	0	0	0	0	0	0	0	0	0	0	0	0	0	0	0	0	0	0	0	0	0	0	0	0
	Adv Lux	0	0	0	0	0	0	0	0	0	0	0	0	0	0	0	0	0	0	0	0	0	0	0	0	0	0	0	0	0	0	0	0	0	0	0	0	0	0	0
Spain	5	2012	2013	2014	2015	2016	2017	2018	2019	2020	2021	2022	2023	2024	2025	2026	2027	2028	2029	2030	2031	2032	2033	2034	2035	2036	2037	2038	2039	2040	2041	2042	2043	2044	2045	2046	2047	2048	2049	2050
	Econ	0	0	0	0	0	0	0	0	0	0	0	0	0	0	0	0	0	0	0	0	0	0	0	0	0	0	0	0	0	0	0	0	0	0	0	0	0	0	0
Petrol	Mid	0	0	0	0	0	0	0	0	0	0	0	0	0	0	0	0	0	0	0	0	0	0	0	0	0	0	0	0	0	0	0	0	0	0	0	0	0	0	0
	Lux	0	0	0	0	0	0	0	0	0	0	0	0	0	0	0	0	0	0	0	0	0	0	0	0	0	0	0	0	0	0	0	0	0	0	0	0	0	0	0
	Econ	0	0	0	0	0	0	0	0	0	0	0	0	0	0	0	0	0	0	0	0	0	0	0	0	0	0	0	0	0	0	0	0	0	0	0	0	0	0	0
Adv Petrol	Mid	0	0	0	0	0	0	0	0	0	0	0	0	0	0	0	0	0	0	0	0	0	0	0	0	0	0	0	0	0	0	0	0	0	0	0	0	0	0	0
	Lux	0	0	0	0	0	0	0	0	0	0	0	0	0	0	0	0	0	0	0	0	0	0	0	0	0	0	0	0	0	0	0	0	0	0	0	0	0	0	0
	Econ	0	0	0	0	0	0	0	0	0	0	0	0	0	0	0	0	0	0	0	0	0	0	0	0	0	0	0	0	0	0	0	0	0	0	0	0	0	0	0
Diesel	Mid	0	0	0	0	0	0	0	0	0	0	0	0	0	0	0	0	0	0	0	0	0	0	0	0	0	0	0	0	0	0	0	0	0	0	0	0	0	0	0
	Lux	0	0	0	0	0	0	0	0	0	0	0	0	0	0	0	0	0	0	0	0	0	0	0	0	0	0	0	0	0	0	0	0	0	0	0	0	0	0	0
	Econ	0	0	0	0	0	0	0	0	0	0	0	0	0	0	0	0	0	0	0	0	0	0	0	0	0	0	0	0	0	0	0	0	0	0	0	0	0	0	0
Adv Diesel	Mid	0	0	0	0	0	0	0	0	0	0	0	0	0	0	0	0	0	0	0	0	0	0	0	0	0	0	0	0	0	0	0	0	0	0	0	0	0	0	0
	Lux	0	0	0	0	0	0	0	0	0	0	0	0	0	0	0	0	0	0	0	0	0	0	0	0	0	0	0	0	0	0	0	0	0	0	0	0	0	0	0
	Econ	0	0	0	0	0	0	0	0	0	0	0	0	0	0	0	0	0	0	0	0	0	0	0	0	0	0	0	0	0	0	0	0	0	0	0	0	0	0	0
CNG	Mid	0	0	0	0	0	0	0	0	0	0	0	0	0	0	0	0	0	0	0	0	0	0	0	0	0	0	0	0	0	0	0	0	0	0	0	0	0	0	0
	Lux	0	0	0	0	0	0	0	0	0	0	0	0	0	0	0	0	0	0	0	0	0	0	0	0	0	0	0	0	0	0	0	0	0	0	0	0	0	0	0
	Econ	0	0	0	0	0	0	0	0	0	0	0	0	0	0	0	0	0	0	0	0	0	0	0	0	0	0	0	0	0	0	0	0	0	0	0	0	0	0	0
Hybrid	Mid	0	0	0	0	0	0	0	0	0	0	0	0	0	0	0	0	0	0	0	0	0	0	0	0	0	0	0	0	0	0	0	0	0	0	0	0	0	0	0
	Lux	0	0	0	0	0	0	0	0	0	0	0	0	0	0	0	0	0	0	0	0	0	0	0	0	0	0	0	0	0	0	0	0	0	0	0	0	0	0	0
	Econ	0	0	0	0	0	0	0	0	0	0	0	0	0	0	0	0	0	0	0	0	0	0	0	0	0	0	0	0	0	0	0	0	0	0	0	0	0	0	0
Electric	Mid	0	0	0	0	0	0	0	0	0	0	0	0	0	0	0	0	0	0	0	0	0	0	0	0	0	0	0	0	0	0	0	0	0	0	0	0	0	0	0
	Lux	0	0	0	0	0	0	0	0	0	0	0	0	0	0	0	0	0	0	0	0	0	0	0	0	0	0	0	0	0	0	0	0	0	0	0	0	0	0	0
	Econ	0	0	0	0	0	0	0	0	0	0	0	0	0	0	0	0	0	0	0	0	0	0	0	0	0	0	0	0	0	0	0	0	0	0	0	0	0	0	0
Bikes	Lux	0	0	0	0	0	0	0	0	0	0	0	0	0	0	0	0	0	0	0	0	0	0	0	0	0	0	0	0	0	0	0	0	0	0	0	0	0	0	0
	Adv Econ	0	0	0	0	0	0	0	0	0	0	0	0	0	0	0	0	0	0	0	0	0	0	0	0	0	0	0	0	0	0	0	0	0	0	0	0	0	0	0
	Adv Lux	0	0	0	0	0	0	0	0	0	0	0	0	0	0	0	0	0	0	0	0	0	0	0	0	0	0	0	0	0	0	0	0	0	0	0	0	0	0	0
France	6	2012	2013	2014	2015	2016	2017	2018	2019	2020	2021	2022	2023	2024	2025	2026	2027	2028	2029	2030	2031	2032	2033	2034	2035	2036	2037	2038	2039	2040	2041	2042	2043	2044	2045	2046	2047	2048	2049	2050
	Econ	0	0	0	0	0	0	0	0	0	0	0	0	0	0	0	0	0	0	0	0	0	0	0	0	0	0	0	0	0	0	0	0	0	0	0	0	0	0	0
Petrol	Mid	0	0	0	0	0	0	0	0	0	0	0	0	0	0	0	0	0	0	0	0	0	0	0	0	0	0	0	0	0	0	0	0	0	0	0	0	0	0	0
	Lux	0	0	0	0	0	0	0	0	0	0	0	0	0	0	0	0	0	0	0	0	0	0	0	0	0	0	0	0	0	0	0	0	0	0	0	0	0	0	0
	Econ	0	0	0	0	0	0	0	0	0	0	0	0	0	0	0	0	0	0	0	0	0	0	0	0	0	0	0	0	0	0	0	0	0	0	0	0	0	0	0
Adv Petrol	Mid	0	0	0	0	0	0	0	0	0	0	0	0	0	0	0	0	0	0	0	0	0	0	0	0	0	0	0	0	0	0	0	0	0	0	0	0	0	0	0
	Lux	0	0	0	0	0	0	0	0	0	0	0	0	0	0	0	0	0	0	0	0	0	0	0	0	0	0	0	0	0	0	0	0	0	0	0	0	0	0	0
	Econ	0	0	0	0	0	0	0	0	0	0	0	0	0	0	0	0	0	0	0	0	0	0	0	0	0	0	0	0	0	0	0	0	0	0	0	0	0	0	0
Diesel	Mid	0	0	0	0	0	0	0	0	0	0	0	0	0	0	0	0	0	0	0	0	0	0	0	0	0	0	0	0	0	0	0	0	0	0	0	0	0	0	0
	Lux	0	0	0	0	0	0	0	0	0	0	0	0	0	0	0	0	0	0	0	0	0	0	0	0	0	0	0	0	0	0	0	0	0	0	0	0	0	0	0
	Econ	0	0	0	0	0	0	0	0	0	0	0	0	0	0	0	0	0	0	0	0	0	0	0	0	0	0	0	0	0	0	0	0	0	0	0	0	0	0	0
Adv Diesel	Mid	0	0	0	0	0	0	0	0	0	0	0	0	0	0	0	0	0	0	0	0	0	0	0	0	0	0	0	0	0	0	0	0	0	0	0	0	0	0	0
	Lux	0	0	0	0	0	0	0	0	0	0	0	0	0	0	0	0	0	0	0	0	0	0	0	0	0	0	0	0	0	0	0	0	0	0	0	0	0	0	0
	Econ	0	0	0	0	0	0	0	0	0	0	0	0	0	0	0	0	0	0	0	0	0	0	0	0	0	0	0	0	0	0	0	0	0	0	0	0	0	0	0
CNG	Mid	0	0	0	0	0	0	0	0	0	0	0	0	0	0	0	0	0	0	0	0	0	0	0	0	0	0	0	0	0	0	0	0	0	0	0	0	0	0	0
	Lux	0	0	0	0	0	0	0	0	0	0	0	0	0	0	0	0	0	0	0	0	0	0	0	0	0	0	0	0	0	0	0	0	0	0	0	0	0	0	0
	Econ	0	0	0	0	0	0	0	0	0	0	0	0	0	0	0	0	0	0	0	0	0	0	0	0	0	0	0	0	0	0	0	0	0	0	0	0	0	0	0
Hybrid	Mid	0	0	0	0	0	0	0	0	0	0	0	0	0	0	0	0	0	0	0	0	0	0	0	0	0	0	0	0	0	0	0	0	0	0	0	0	0	0	0
	Lux	0	0	0	0	0	0	0	0	0	0	0	0	0	0	0	0	0	0	0	0	0	0	0	0	0	0	0	0	0	0	0	0	0	0	0	0	0	0	0
	Econ	0	0	0	0	0	0	0	0	0	0	0	0	0	0	0	0	0	0	0	0	0	0	0	0	0	0	0	0	0	0	0	0	0	0	0	0	0	0	0
Electric	Mid	0	0	0	0	0	0	0	0	0	0	0	0	0	0	0	0	0	0	0	0	0	0	0	0	0	0	0	0	0	0	0	0	0	0	0	0	0	0	0
	Lux	0	0	0	0	0	0	0	0	0	0	0	0	0	0	0	0	0	0	0	0	0	0	0	0	0	0	0	0	0	0	0	0	0	0	0	0	0	0	0
	Econ	0	0	0	0	0	0	0	0	0	0	0	0	0	0	0	0	0	0	0	0	0	0	0	0	0	0	0	0	0	0	0	0	0	0	0	0	0	0	0
Bikes	Lux	0	0	0	0	0	0	0	0	0	0	0	0	0	0	0	0	0	0	0	0	0	0	0	0	0	0	0	0	0	0	0	0	0	0	0	0	0	0	0
	Adv Econ	0	0	0	0	0	0	0	0	0	0	0	0	0	0	0	0	0	0	0	0	0	0	0	0	0	0	0	0	0	0	0	0	0	0	0	0	0	0	0
	Adv Lux	0	0	0	0	0	0	0	0	0	0	0	0	0	0	0	0	0	0	0	0	0	0	0	0	0	0	0	0	0	0	0	0	0	0	0	0	0	0	0
Ireland	7	2012	2013	2014	2015	2016	2017	2018	2019	2020	2021	2022	2023	2024	2025	2026	2027	2028	2029	2030	2031	2032	2033	2034	2035	2036	2037	2038	2039	2040	2041	2042	2043	2044	2045	2046	2047	2048	2049	2050
	Econ	0	0	0	0	0	0	0	0	0	0	0	0	0	0	0	0	0	0	0	0	0	0	0	0	0	0	0	0	0	0	0	0	0	0	0	0	0	0	0
Petrol	Mid	0	0	0	0	0	0	0	0	0	0	0	0	0	0	0	0	0	0	0	0	0	0	0	0	0	0	0	0	0	0	0	0	0	0	0	0	0	0	0
	Lux	0	0	0	0	0	0	0	0	0	0	0	0	0	0	0	0	0	0	0	0	0	0	0	0	0	0	0	0	0	0	0	0	0	0	0	0	0	0	0
	Econ	0	0	0	0	0	0	0	0	0	0	0	0	0	0	0	0	0	0	0	0	0	0	0	0	0	0	0	0	0	0	0	0	0	0	0	0	0	0	0
Adv Petrol	Mid	0	0	0	0	0	0	0	0	0	0	0	0	0	0	0	0	0	0	0	0	0	0	0	0	0	0	0	0	0	0	0	0	0	0	0	0	0	0	0
	Lux	0	0	0	0	0	0	0	0	0	0	0	0	0	0	0	0	0	0	0	0	0	0	0	0	0	0	0	0	0	0	0	0	0	0	0	0	0	0	0
	Econ	0	0	0	0	0	0	0	0	0	0	0	0	0	0	0	0	0	0	0	0	0	0	0	0	0	0	0	0	0	0	0	0	0	0	0	0	0	0	0
Diesel	Mid	0	0	0	0	0	0	0	0	0	0	0	0	0	0	0	0	0	0	0	0	0	0	0	0	0	0	0	0	0	0	0	0	0	0	0	0	0	0	0
	Lux	0	0	0	0	0	0	0	0	0	0	0	0	0	0	0	0	0	0	0	0	0	0	0	0	0	0	0	0	0	0	0	0	0	0	0	0	0	0	0
	Econ	0	0	0	0	0	0	0	0	0	0	0	0	0	0	0	0	0	0	0	0	0	0	0	0	0	0	0	0	0	0	0	0	0	0	0	0	0	0	0
Adv Diesel	Mid	0	0	0	0	0	0	0	0	0	0	0	0	0	0	0	0	0	0	0	0	0	0	0	0	0	0	0	0	0	0	0	0	0	0	0	0	0	0	0
	Lux	0	0	0	0	0	0	0	0	0	0	0	0	0	0	0	0	0	0	0	0	0	0	0	0	0	0	0	0	0	0	0	0	0	0	0	0	0	0	0
	Econ	0	0	0	0	0	0	0	0	0	0	0	0	0	0	0	0	0	0	0	0	0	0	0	0	0	0	0	0	0	0	0	0	0	0	0	0	0	0	0
CNG	Mid	0	0	0	0	0	0	0	0	0	0	0	0	0	0	0	0	0	0	0	0	0	0	0	0	0	0	0	0	0	0	0	0	0	0	0	0	0	0	0
	Lux	0	0	0	0	0	0	0	0	0	0	0	0	0	0	0	0	0	0	0	0	0	0	0	0	0	0	0	0	0	0	0	0	0	0	0	0	0	0	0
	Econ	0	0	0	0	0	0	0	0	0	0	0	0	0	0	0	0	0	0	0	0	0	0	0	0	0	0	0	0	0	0	0	0	0	0	0	0	0	0	0
Hybrid	Mid	0	0	0	0	0	0	0	0	0	0	0	0	0	0	0	0	0	0	0	0	0	0	0	0	0	0	0	0	0	0	0	0	0	0	0	0	0	0	0
	Lux	0	0	0	0	0	0	0	0	0	0	0	0	0	0	0	0	0	0	0	0	0	0	0	0	0	0	0	0	0	0	0	0	0	0	0	0	0	0	0
	Econ	0	0	0	0	0	0	0	0	0	0	0	0	0	0	0	0	0	0	0	0	0	0	0	0	0	0	0	0	0	0	0	0	0	0	0	0	0	0	0
Electric	Mid	0	0	0	0	0	0	0	0	0	0	0	0	0	0	0	0	0	0	0	0	0	0	0	0	0	0	0	0	0	0	0	0	0	0	0	0	0	0	0
	Lux	0	0	0	0	0	0	0	0	0	0	0	0	0	0	0	0	0	0	0	0	0	0	0	0	0	0	0	0	0	0	0	0	0	0	0	0	0	0	0
	Econ	0	0	0	0	0	0	0	0	0	0	0	0	0	0	0	0	0	0	0	0	0	0	0	0	0	0	0	0	0	0	0	0	0	0	0	0	0	0	0
Bikes	Lux	0	0	0	0	0	0	0	0	0	0	0	0	0	0	0	0	0	0	0	0	0	0	0	0	0	0	0	0	0	0	0	0	0	0	0	0	0	0	0
	Adv Econ	0	0	0	0	0	0	0	0	0	0	0	0	0	0	0	0	0	0	0	0	0	0	0	0	0	0	0	0	0	0	0	0	0	0	0	0	0	0	0
	Adv Lux	0	0	0	0	0	0	0	0	0	0	0	0	0	0	0	0	0	0	0	0	0	0	0	0	0	0	0	0	0	0	0	0	0	0	0	0	0	0	0
Italy	8	2012	2013	2014	2015	2016	2017	2018	2019	2020	2021	2022	2023	2024	2025	2026	2027	2028	2029	2030	2031	2032	2033	2034	2035	2036	2037	2038	2039	2040	2041	2042	2043	2044	2045	2046	2047	2048	2049	2050
	Econ	0	0	0	0	0	0	0	0	0	0	0	0	0	0	0	0	0	0	0	0	0	0	0	0	0	0	0	0	0	0	0	0	0	0	0	0	0	0	0
Petrol	Mid	0	0	0	0	0	0	0	0	0	0	0	0	0	0	0	0	0	0	0	0	0	0	0	0	0	0	0	0	0	0	0	0	0	0	0	0	0	0	0
	Lux	0	0	0	0	0	0	0	0	0	0	0	0	0	0	0	0	0	0	0	0	0	0	0	0	0	0	0	0	0	0	0	0	0	0	0	0	0	0	0
	Econ	0	0	0	0	0	0	0	0	0	0	0	0	0	0	0	0	0	0	0	0	0	0	0	0	0	0	0	0	0	0	0	0	0	0	0	0	0	0	0
Adv Petrol	Mid	0	0	0	0	0	0	0	0	0	0	0	0	0	0	0	0	0	0	0	0	0	0	0	0	0	0	0	0	0	0	0	0	0	0	0	0	0	0	0
	Lux	0	0	0	0	0	0	0	0	0	0	0	0	0	0	0	0	0	0	0	0	0	0	0	0	0	0	0	0	0	0	0	0	0	0	0	0	0	0	0
	Econ	0	0	0	0	0	0	0	0	0	0	0	0	0	0	0	0	0	0	0	0	0	0	0	0	0	0	0	0	0	0	0	0	0	0	0	0	0	0	0
Diesel	Mid	0	0	0	0	0	0	0	0	0	0	0	0	0	0	0	0	0	0	0	0	0	0	0	0	0	0	0	0	0	0	0	0	0	0	0	0	0	0	0
	Lux	0	0	0	0	0	0	0	0	0	0	0	0	0	0	0	0	0	0	0	0	0	0	0	0	0	0	0	0	0	0	0	0	0	0	0	0	0	0	0
	Econ	0	0	0	0	0	0	0	0	0	0	0	0	0	0	0	0	0	0	0	0	0	0	0	0	0	0	0	0	0	0	0	0	0	0	0	0	0	0	0
Adv Diesel	Mid	0	0	0	0	0	0	0	0	0	0	0	0	0	0	0	0	0	0	0	0	0	0	0	0	0	0	0	0	0	0	0	0	0	0	0	0	0	0	0
	Lux	0	0	0	0	0	0	0	0	0	0	0	0	0	0	0	0	0	0	0	0	0	0	0	0	0	0	0	0	0	0	0	0	0	0	0	0	0	0	0
	Econ	0	0	0	0	0	0	0	0	0	0	0	0	0	0	0	0	0	0	0	0	0	0	0	0	0	0	0	0	0	0	0	0	0	0	0	0	0	0	0
CNG	Mid	0	0	0	0	0	0	0	0	0	0	0	0	0	0	0	0	0	0	0	0	0	0	0	0	0	0	0	0	0	0	0	0	0	0	0	0	0	0	0
	Lux	0	0	0	0	0	0	0	0	0	0	0	0	0	0	0	0	0	0	0	0	0	0	0	0	0	0	0	0	0	0	0	0	0	0	0	0	0	0	0
	Econ	0	0	0	0	0	0	0	0	0	0	0	0	0	0	0	0	0	0	0	0	0	0	0	0	0	0	0	0	0	0	0	0	0	0	0	0	0	0	0
Hybrid	Mid	0	0	0	0	0	0	0	0	0	0	0	0	0	0	0	0	0	0	0	0	0	0	0	0	0	0	0	0	0	0	0	0	0	0	0	0	0	0	0
	Lux	0	0	0	0	0	0	0	0	0	0	0	0	0	0	0	0	0	0	0	0	0	0	0	0	0	0	0	0	0	0	0	0	0	0	0	0	0	0	0
	Econ	0	0	0	0	0	0	0	0	0	0	0	0	0	0	0	0	0	0	0	0	0	0	0	0	0	0	0	0	0	0	0	0	0	0	0	0	0	0	0
Electric	Mid	0	0	0	0	0	0	0	0	0	0	0	0	0	0	0	0	0	0	0	0	0	0	0	0	0	0	0	0	0	0	0	0	0	0	0	0	0	0	0
	Lux	0	0	0	0	0	0	0	0	0	0	0	0	0	0	0	0	0	0	0	0	0	0	0	0	0	0	0	0	0	0	0	0	0	0	0	0	0	0	0
	Econ	0	0	0	0	0	0	0	0	0	0	0	0	0	0	0	0	0	0	0	0	0	0	0	0	0	0	0	0	0	0	0	0	0	0	0	0	0	0	0
Bikes	Lux	0	0	0	0	0	0	0	0	0	0	0	0	0	0	0	0	0	0	0	0	0	0	0	0	0	0	0	0	0	0	0	0	0	0	0	0	0	0	0
	Adv Econ	0	0	0	0	0	0	0	0	0	0	0	0	0	0	0	0	0	0	0	0	0	0	0	0	0	0	0	0	0	0	0	0	0	0	0	0	0	0	0
	Adv Lux	0	0	0	0	0	0	0	0	0	0	0	0	0	0	0	0	0	0	0	0	0	0	0	0	0	0	0	0	0	0	0	0	0	0	0	0	0	0	0
Luxembourg	9	2012	2013	2014	2015	2016	2017	2018	2019	2020	2021	2022	2023	2024	2025	2026	2027	2028	2029	2030	2031	2032	2033	2034	2035	2036	2037	2038	2039	2040	2041	2042	2043	2044	2045	2046	2047	2048	2049	2050
	Econ	0	0	0	0	0	0	0	0	0	0	0	0	0	0	0	0	0	0	0	0	0	0	0	0	0	0	0	0	0	0	0	0	0	0	0	0	0	0	0
Petrol	Mid	0	0	0	0	0	0	0	0	0	0	0	0	0	0	0	0	0	0	0	0	0	0	0	0	0	0	0	0	0	0	0	0	0	0	0	0	0	0	0
	Lux	0	0	0	0	0	0	0	0	0	0	0	0	0	0	0	0	0	0	0	0	0	0	0	0	0	0	0	0	0	0	0	0	0	0	0	0	0	0	0
	Econ	0	0	0	0	0	0	0	0	0	0	0	0	0	0	0	0	0	0	0	0	0	0	0	0	0	0	0	0	0	0	0	0	0	0	0	0	0	0	0
Adv Petrol	Mid	0	0	0	0	0	0	0	0	0	0	0	0	0	0	0	0	0	0	0	0	0	0	0	0	0	0	0	0	0	0	0	0	0	0	0	0	0	0	0
	Lux	0	0	0	0	0	0	0	0	0	0	0	0	0	0	0	0	0	0	0	0	0	0	0	0	0	0	0	0	0	0	0	0	0	0	0	0	0	0	0
	Econ	0	0	0	0	0	0	0	0	0	0	0	0	0	0	0	0	0	0	0	0	0	0	0	0	0	0	0	0	0	0	0	0	0	0	0	0	0	0	0
Diesel	Mid	0	0	0	0	0	0	0	0	0	0	0	0	0	0	0	0	0	0	0	0	0	0	0	0	0	0	0	0	0	0	0	0	0	0	0	0	0	0	0
	Lux	0	0	0	0	0	0	0	0	0	0	0	0	0	0	0	0	0	0	0	0	0	0	0	0	0	0	0	0	0	0	0	0	0	0	0	0	0	0	0
	Econ	0	0	0	0	0	0	0	0	0	0	0	0	0	0	0	0	0	0	0	0	0	0	0	0	0	0	0	0	0	0	0	0	0	0	0	0	0	0	0
Adv Diesel	Mid	0	0	0	0	0	0	0	0	0	0	0	0	0	0	0	0	0	0	0	0	0	0	0	0	0	0	0	0	0	0	0	0	0	0	0	0	0	0	0
	Lux	0	0	0	0	0	0	0	0	0	0	0	0	0	0	0	0	0	0	0	0	0	0	0	0	0	0	0	0	0	0	0	0	0	0	0	0	0	0	0
	Econ	0	0	0	0	0	0	0	0	0	0	0	0	0	0	0	0	0	0	0	0	0	0	0	0	0	0	0	0	0	0	0	0	0	0	0	0	0	0	0
CNG	Mid	0	0	0	0	0	0	0	0	0	0	0	0	0	0	0	0	0	0	0	0	0	0	0	0	0	0	0	0	0	0	0	0	0	0	0	0	0	0	0
	Lux	0	0	0	0	0	0	0	0	0	0	0	0	0	0	0	0	0	0	0	0	0	0	0	0	0	0	0	0	0	0	0	0	0	0	0	0	0	0	0
	Econ	0	0	0	0	0	0	0	0	0	0	0	0	0	0	0	0	0	0	0	0	0	0	0	0	0	0	0	0	0	0	0	0	0	0	0	0	0	0	0
Hybrid	Mid	0	0	0	0	0	0	0	0	0	0	0	0	0	0	0	0	0	0	0	0	0	0	0	0	0	0	0	0	0	0	0	0	0	0	0	0	0	0	0
	Lux	0	0	0	0	0	0	0	0	0	0	0	0	0	0	0	0	0	0	0	0	0	0	0	0	0	0	0	0	0	0	0	0	0	0	0	0	0	0	0
	Econ	0	0	0	0	0	0	0	0	0	0	0	0	0	0	0	0	0	0	0	0	0	0	0	0	0	0	0	0	0	0	0	0	0	0	0	0	0	0	0
Electric	Mid	0	0	0	0	0	0	0	0	0	0	0	0	0	0	0	0	0	0	0	0	0	0	0	0	0	0	0	0	0	0	0	0	0	0	0	0	0	0	0
	Lux	0	0	0	0	0	0	0	0	0	0	0	0	0	0	0	0	0	0	0	0	0	0	0	0	0	0	0	0	0	0	0	0	0	0	0	0	0	0	0
	Econ	0	0	0	0	0	0	0	0	0	0	0	0	0	0	0	0	0	0	0	0	0	0	0	0	0	0	0	0	0	0	0	0	0	0	0	0	0	0	0
Bikes	Lux	0	0	0	0	0	0	0	0	0	0	0	0	0	0	0	0	0	0	0	0	0	0	0	0	0	0	0	0	0	0	0	0	0	0	0	0	0	0	0
	Adv Econ	0	0	0	0	0	0	0	0	0	0	0	0	0	0	0	0	0	0	0	0	0	0	0	0	0	0	0	0	0	0	0	0	0	0	0	0	0	0	0
	Adv Lux	0	0	0	0	0	0	0	0	0	0	0	0	0	0	0	0	0	0	0	0	0	0	0	0	0	0	0	0	0	0	0	0	0	0	0	0	0	0	0
Netherlands	10	2012	2013	2014	2015	2016	2017	2018	2019	2020	2021	2022	2023	2024	2025	2026	2027	2028	2029	2030	2031	2032	2033	2034	2035	2036	2037	2038	2039	2040	2041	2042	2043	2044	2045	2046	2047	2048	2049	2050
	Econ	0	0	0	0	0	0	0	0	0	0	0	0	0	0	0	0	0	0	0	0	0	0	0	0	0	0	0	0	0	0	0	0	0	0	0	0	0	0	0
Petrol	Mid	0	0	0	0	0	0	0	0	0	0	0	0	0	0	0	0	0	0	0	0	0	0	0	0	0	0	0	0	0	0	0	0	0	0	0	0	0	0	0
	Lux	0	0	0	0	0	0	0	0	0	0	0	0	0	0	0	0	0	0	0	0	0	0	0	0	0	0	0	0	0	0	0	0	0	0	0	0	0	0	0
	Econ	0	0	0	0	0	0	0	0	0	0	0	0	0	0	0	0	0	0	0	0	0	0	0	0	0	0	0	0	0	0	0	0	0	0	0	0	0	0	0
Adv Petrol	Mid	0	0	0	0	0	0	0	0	0	0	0	0	0	0	0	0	0	0	0	0	0	0	0	0	0	0	0	0	0	0	0	0	0	0	0	0	0	0	0
	Lux	0	0	0	0	0	0	0	0	0	0	0	0	0	0	0	0	0	0	0	0	0	0	0	0	0	0	0	0	0	0	0	0	0	0	0	0	0	0	0
	Econ	0	0	0	0	0	0	0	0	0	0	0	0	0	0	0	0	0	0	0	0	0	0	0	0	0	0	0	0	0	0	0	0	0	0	0	0	0	0	0
Diesel	Mid	0	0	0	0	0	0	0	0	0	0	0	0	0	0	0	0	0	0	0	0	0	0	0	0	0	0	0	0	0	0	0	0	0	0	0	0	0	0	0
	Lux	0	0	0	0	0	0	0	0	0	0	0	0	0	0	0	0	0	0	0	0	0	0	0	0	0	0	0	0	0	0	0	0	0	0	0	0	0	0	0
	Econ	0	0	0	0	0	0	0	0	0	0	0	0	0	0	0	0	0	0	0	0	0	0	0	0	0	0	0	0	0	0	0	0	0	0	0	0	0	0	0
Adv Diesel	Mid	0	0	0	0	0	0	0	0	0	0	0	0	0	0	0	0	0	0	0	0	0	0	0	0	0	0	0	0	0	0	0	0	0	0	0	0	0	0	0
	Lux	0	0	0	0	0	0	0	0	0	0	0	0	0	0	0	0	0	0	0	0	0	0	0	0	0	0	0	0	0	0	0	0	0	0	0	0	0	0	0
	Econ	0	0	0	0	0	0	0	0	0	0	0	0	0	0	0	0	0	0	0	0	0	0	0	0	0	0	0	0	0	0	0	0	0	0	0	0	0	0	0
CNG	Mid	0	0	0	0	0	0	0	0	0	0	0	0	0	0	0	0	0	0	0	0	0	0	0	0	0	0	0	0	0	0	0	0	0	0	0	0	0	0	0
	Lux	0	0	0	0	0	0	0	0	0	0	0	0	0	0	0	0	0	0	0	0	0	0	0	0	0	0	0	0	0	0	0	0	0	0	0	0	0	0	0
	Econ	0	0	0	0	0	0	0	0	0	0	0	0	0	0	0	0	0	0	0	0	0	0	0	0	0	0	0	0	0	0	0	0	0	0	0	0	0	0	0
Hybrid	Mid	0	0	0	0	0	0	0	0	0	0	0	0	0	0	0	0	0	0	0	0	0	0	0	0	0	0	0	0	0	0	0	0	0	0	0	0	0	0	0
	Lux	0	0	0	0	0	0	0	0	0	0	0	0	0	0	0	0	0	0	0	0	0	0	0	0	0	0	0	0	0	0	0	0	0	0	0	0	0	0	0
	Econ	0	0	0	0	0	0	0	0	0	0	0	0	0	0	0	0	0	0	0	0	0	0	0	0	0	0	0	0	0	0	0	0	0	0	0	0	0	0	0
Electric	Mid	0	0	0	0	0	0	0	0	0	0	0	0	0	0	0	0	0	0	0	0	0	0	0	0	0	0	0	0	0	0	0	0	0	0	0	0	0	0	0
	Lux	0	0	0	0	0	0	0	0	0	0	0	0	0	0	0	0	0	0	0	0	0	0	0	0	0	0	0	0	0	0	0	0	0	0	0	0	0	0	0
	Econ	0	0	0	0	0	0	0	0	0	0	0	0	0	0	0	0	0	0	0	0	0	0	0	0	0	0	0	0	0	0	0	0	0	0	0	0	0	0	0
Bikes	Lux	0	0	0	0	0	0	0	0	0	0	0	0	0	0	0	0	0	0	0	0	0	0	0	0	0	0	0	0	0	0	0	0	0	0	0	0	0	0	0
	Adv Econ	0	0	0	0	0	0	0	0	0	0	0	0	0	0	0	0	0	0	0	0	0	0	0	0	0	0	0	0	0	0	0	0	0	0	0	0	0	0	0
	Adv Lux	0	0	0	0	0	0	0	0	0	0	0	0	0	0	0	0	0	0	0	0	0	0	0	0	0	0	0	0	0	0	0	0	0	0	0	0	0	0	0
Austria	11	2012	2013	2014	2015	2016	2017	2018	2019	2020	2021	2022	2023	2024	2025	2026	2027	2028	2029	2030	2031	2032	2033	2034	2035	2036	2037	2038	2039	2040	2041	2042	2043	2044	2045	2046	2047	2048	2049	2050
	Econ	0	0	0	0	0	0	0	0	0	0	0	0	0	0	0	0	0	0	0	0	0	0	0	0	0	0	0	0	0	0	0	0	0	0	0	0	0	0	0
Petrol	Mid	0	0	0	0	0	0	0	0	0	0	0	0	0	0	0	0	0	0	0	0	0	0	0	0	0	0	0	0	0	0	0	0	0	0	0	0	0	0	0
	Lux	0	0	0	0	0	0	0	0	0	0	0	0	0	0	0	0	0	0	0	0	0	0	0	0	0	0	0	0	0	0	0	0	0	0	0	0	0	0	0
	Econ	0	0	0	0	0	0	0	0	0	0	0	0	0	0	0	0	0	0	0	0	0	0	0	0	0	0	0	0	0	0	0	0	0	0	0	0	0	0	0
Adv Petrol	Mid	0	0	0	0	0	0	0	0	0	0	0	0	0	0	0	0	0	0	0	0	0	0	0	0	0	0	0	0	0	0	0	0	0	0	0	0	0	0	0
	Lux	0	0	0	0	0	0	0	0	0	0	0	0	0	0	0	0	0	0	0	0	0	0	0	0	0	0	0	0	0	0	0	0	0	0	0	0	0	0	0
	Econ	0	0	0	0	0	0	0	0	0	0	0	0	0	0	0	0	0	0	0	0	0	0	0	0	0	0	0	0	0	0	0	0	0	0	0	0	0	0	0
Diesel	Mid	0	0	0	0	0	0	0	0	0	0	0	0	0	0	0	0	0	0	0	0	0	0	0	0	0	0	0	0	0	0	0	0	0	0	0	0	0	0	0
	Lux	0	0	0	0	0	0	0	0	0	0	0	0	0	0	0	0	0	0	0	0	0	0	0	0	0	0	0	0	0	0	0	0	0	0	0	0	0	0	0
	Econ	0	0	0	0	0	0	0	0	0	0	0	0	0	0	0	0	0	0	0	0	0	0	0	0	0	0	0	0	0	0	0	0	0	0	0	0	0	0	0
Adv Diesel	Mid	0	0	0	0	0	0	0	0	0	0	0	0	0	0	0	0	0	0	0	0	0	0	0	0	0	0	0	0	0	0	0	0	0	0	0	0	0	0	0
	Lux	0	0	0	0	0	0	0	0	0	0	0	0	0	0	0	0	0	0	0	0	0	0	0	0	0	0	0	0	0	0	0	0	0	0	0	0	0	0	0
	Econ	0	0	0	0	0	0	0	0	0	0	0	0	0	0	0	0	0	0	0	0	0	0	0	0	0	0	0	0	0	0	0	0	0	0	0	0	0	0	0
CNG	Mid	0	0	0	0	0	0	0	0	0	0	0	0	0	0	0	0	0	0	0	0	0	0	0	0	0	0	0	0	0	0	0	0	0	0	0	0	0	0	0
	Lux	0	0	0	0	0	0	0	0	0	0	0	0	0	0	0	0	0	0	0	0	0	0	0	0	0	0	0	0	0	0	0	0	0	0	0	0	0	0	0
	Econ	0	0	0	0	0	0	0	0	0	0	0	0	0	0	0	0	0	0	0	0	0	0	0	0	0	0	0	0	0	0	0	0	0	0	0	0	0	0	0
Hybrid	Mid	0	0	0	0	0	0	0	0	0	0	0	0	0	0	0	0	0	0	0	0	0	0	0	0	0	0	0	0	0	0	0	0	0	0	0	0	0	0	0
	Lux	0	0	0	0	0	0	0	0	0	0	0	0	0	0	0	0	0	0	0	0	0	0	0	0	0	0	0	0	0	0	0	0	0	0	0	0	0	0	0
	Econ	0	0	0	0	0	0	0	0	0	0	0	0	0	0	0	0	0	0	0	0	0	0	0	0	0	0	0	0	0	0	0	0	0	0	0	0	0	0	0
Electric	Mid	0	0	0	0	0	0	0	0	0	0	0	0	0	0	0	0	0	0	0	0	0	0	0	0	0	0	0	0	0	0	0	0	0	0	0	0	0	0	0
	Lux	0	0	0	0	0	0	0	0	0	0	0	0	0	0	0	0	0	0	0	0	0	0	0	0	0	0	0	0	0	0	0	0	0	0	0	0	0	0	0
	Econ	0	0	0	0	0	0	0	0	0	0	0	0	0	0	0	0	0	0	0	0	0	0	0	0	0	0	0	0	0	0	0	0	0	0	0	0	0	0	0
Bikes	Lux	0	0	0	0	0	0	0	0	0	0	0	0	0	0	0	0	0	0	0	0	0	0	0	0	0	0	0	0	0	0	0	0	0	0	0	0	0	0	0
	Adv Econ	0	0	0	0	0	0	0	0	0	0	0	0	0	0	0	0	0	0	0	0	0	0	0	0	0	0	0	0	0	0	0	0	0	0	0	0	0	0	0
	Adv Lux	0	0	0	0	0	0	0	0	0	0	0	0	0	0	0	0	0	0	0	0	0	0	0	0	0	0	0	0	0	0	0	0	0	0	0	0	0	0	0
Portugal	12	2012	2013	2014	2015	2016	2017	2018	2019	2020	2021	2022	2023	2024	2025	2026	2027	2028	2029	2030	2031	2032	2033	2034	2035	2036	2037	2038	2039	2040	2041	2042	2043	2044	2045	2046	2047	2048	2049	2050
	Econ	0	0	0	0	0	0	0	0	0	0	0	0	0	0	0	0	0	0	0	0	0	0	0	0	0	0	0	0	0	0	0	0	0	0	0	0	0	0	0
Petrol	Mid	0	0	0	0	0	0	0	0	0	0	0	0	0	0	0	0	0	0	0	0	0	0	0	0	0	0	0	0	0	0	0	0	0	0	0	0	0	0	0
	Lux	0	0	0	0	0	0	0	0	0	0	0	0	0	0	0	0	0	0	0	0	0	0	0	0	0	0	0	0	0	0	0	0	0	0	0	0	0	0	0
	Econ	0	0	0	0	0	0	0	0	0	0	0	0	0	0	0	0	0	0	0	0	0	0	0	0	0	0	0	0	0	0	0	0	0	0	0	0	0	0	0
Adv Petrol	Mid	0	0	0	0	0	0	0	0	0	0	0	0	0	0	0	0	0	0	0	0	0	0	0	0	0	0	0	0	0	0	0	0	0	0	0	0	0	0	0
	Lux	0	0	0	0	0	0	0	0	0	0	0	0	0	0	0	0	0	0	0	0	0	0	0	0	0	0	0	0	0	0	0	0	0	0	0	0	0	0	0
	Econ	0	0	0	0	0	0	0	0	0	0	0	0	0	0	0	0	0	0	0	0	0	0	0	0	0	0	0	0	0	0	0	0	0	0	0	0	0	0	0
Diesel	Mid	0	0	0	0	0	0	0	0	0	0	0	0	0	0	0	0	0	0	0	0	0	0	0	0	0	0	0	0	0	0	0	0	0	0	0	0	0	0	0
	Lux	0	0	0	0	0	0	0	0	0	0	0	0	0	0	0	0	0	0	0	0	0	0	0	0	0	0	0	0	0	0	0	0	0	0	0	0	0	0	0
	Econ	0	0	0	0	0	0	0	0	0	0	0	0	0	0	0	0	0	0	0	0	0	0	0	0	0	0	0	0	0	0	0	0	0	0	0	0	0	0	0
Adv Diesel	Mid	0	0	0	0	0	0	0	0	0	0	0	0	0	0	0	0	0	0	0	0	0	0	0	0	0	0	0	0	0	0	0	0	0	0	0	0	0	0	0
	Lux	0	0	0	0	0	0	0	0	0	0	0	0	0	0	0	0	0	0	0	0	0	0	0	0	0	0	0	0	0	0	0	0	0	0	0	0	0	0	0
	Econ	0	0	0	0	0	0	0	0	0	0	0	0	0	0	0	0	0	0	0	0	0	0	0	0	0	0	0	0	0	0	0	0	0	0	0	0	0	0	0
CNG	Mid	0	0	0	0	0	0	0	0	0	0	0	0	0	0	0	0	0	0	0	0	0	0	0	0	0	0	0	0	0	0	0	0	0	0	0	0	0	0	0
	Lux	0	0	0	0	0	0	0	0	0	0	0	0	0	0	0	0	0	0	0	0	0	0	0	0	0	0	0	0	0	0	0	0	0	0	0	0	0	0	0
	Econ	0	0	0	0	0	0	0	0	0	0	0	0	0	0	0	0	0	0	0	0	0	0	0	0	0	0	0	0	0	0	0	0	0	0	0	0	0	0	0
Hybrid	Mid	0	0	0	0	0	0	0	0	0	0	0	0	0	0	0	0	0	0	0	0	0	0	0	0	0	0	0	0	0	0	0	0	0	0	0	0	0	0	0
	Lux	0	0	0	0	0	0	0	0	0	0	0	0	0	0	0	0	0	0	0	0	0	0	0	0	0	0	0	0	0	0	0	0	0	0	0	0	0	0	0
	Econ	0	0	0	0	0	0	0	0	0	0	0	0	0	0	0	0	0	0	0	0	0	0	0	0	0	0	0	0	0	0	0	0	0	0	0	0	0	0	0
Electric	Mid	0	0	0	0	0	0	0	0	0	0	0	0	0	0	0	0	0	0	0	0	0	0	0	0	0	0	0	0	0	0	0	0	0	0	0	0	0	0	0
	Lux	0	0	0	0	0	0	0	0	0	0	0	0	0	0	0	0	0	0	0	0	0	0	0	0	0	0	0	0	0	0	0	0	0	0	0	0	0	0	0
	Econ	0	0	0	0	0	0	0	0	0	0	0	0	0	0	0	0	0	0	0	0	0	0	0	0	0	0	0	0	0	0	0	0	0	0	0	0	0	0	0
Bikes	Lux	0	0	0	0	0	0	0	0	0	0	0	0	0	0	0	0	0	0	0	0	0	0	0	0	0	0	0	0	0	0	0	0	0	0	0	0	0	0	0
	Adv Econ	0	0	0	0	0	0	0	0	0	0	0	0	0	0	0	0	0	0	0	0	0	0	0	0	0	0	0	0	0	0	0	0	0	0	0	0	0	0	0
	Adv Lux	0	0	0	0	0	0	0	0	0	0	0	0	0	0	0	0	0	0	0	0	0	0	0	0	0	0	0	0	0	0	0	0	0	0	0	0	0	0	0
Finland	13	2012	2013	2014	2015	2016	2017	2018	2019	2020	2021	2022	2023	2024	2025	2026	2027	2028	2029	2030	2031	2032	2033	2034	2035	2036	2037	2038	2039	2040	2041	2042	2043	2044	2045	2046	2047	2048	2049	2050
	Econ	0	0	0	0	0	0	0	0	0	0	0	0	0	0	0	0	0	0	0	0	0	0	0	0	0	0	0	0	0	0	0	0	0	0	0	0	0	0	0
Petrol	Mid	0	0	0	0	0	0	0	0	0	0	0	0	0	0	0	0	0	0	0	0	0	0	0	0	0	0	0	0	0	0	0	0	0	0	0	0	0	0	0
	Lux	0	0	0	0	0	0	0	0	0	0	0	0	0	0	0	0	0	0	0	0	0	0	0	0	0	0	0	0	0	0	0	0	0	0	0	0	0	0	0
	Econ	0	0	0	0	0	0	0	0	0	0	0	0	0	0	0	0	0	0	0	0	0	0	0	0	0	0	0	0	0	0	0	0	0	0	0	0	0	0	0
Adv Petrol	Mid	0	0	0	0	0	0	0	0	0	0	0	0	0	0	0	0	0	0	0	0	0	0	0	0	0	0	0	0	0	0	0	0	0	0	0	0	0	0	0
	Lux	0	0	0	0	0	0	0	0	0	0	0	0	0	0	0	0	0	0	0	0	0	0	0	0	0	0	0	0	0	0	0	0	0	0	0	0	0	0	0
	Econ	0	0	0	0	0	0	0	0	0	0	0	0	0	0	0	0	0	0	0	0	0	0	0	0	0	0	0	0	0	0	0	0	0	0	0	0	0	0	0
Diesel	Mid	0	0	0	0	0	0	0	0	0	0	0	0	0	0	0	0	0	0	0	0	0	0	0	0	0	0	0	0	0	0	0	0	0	0	0	0	0	0	0
	Lux	0	0	0	0	0	0	0	0	0	0	0	0	0	0	0	0	0	0	0	0	0	0	0	0	0	0	0	0	0	0	0	0	0	0	0	0	0	0	0
	Econ	0	0	0	0	0	0	0	0	0	0	0	0	0	0	0	0	0	0	0	0	0	0	0	0	0	0	0	0	0	0	0	0	0	0	0	0	0	0	0
Adv Diesel	Mid	0	0	0	0	0	0	0	0	0	0	0	0	0	0	0	0	0	0	0	0	0	0	0	0	0	0	0	0	0	0	0	0	0	0	0	0	0	0	0
	Lux	0	0	0	0	0	0	0	0	0	0	0	0	0	0	0	0	0	0	0	0	0	0	0	0	0	0	0	0	0	0	0	0	0	0	0	0	0	0	0
	Econ	0	0	0	0	0	0	0	0	0	0	0	0	0	0	0	0	0	0	0	0	0	0	0	0	0	0	0	0	0	0	0	0	0	0	0	0	0	0	0
CNG	Mid	0	0	0	0	0	0	0	0	0	0	0	0	0	0	0	0	0	0	0	0	0	0	0	0	0	0	0	0	0	0	0	0	0	0	0	0	0	0	0
	Lux	0	0	0	0	0	0	0	0	0	0	0	0	0	0	0	0	0	0	0	0	0	0	0	0	0	0	0	0	0	0	0	0	0	0	0	0	0	0	0
	Econ	0	0	0	0	0	0	0	0	0	0	0	0	0	0	0	0	0	0	0	0	0	0	0	0	0	0	0	0	0	0	0	0	0	0	0	0	0	0	0
Hybrid	Mid	0	0	0	0	0	0	0	0	0	0	0	0	0	0	0	0	0	0	0	0	0	0	0	0	0	0	0	0	0	0	0	0	0	0	0	0	0	0	0
	Lux	0	0	0	0	0	0	0	0	0	0	0	0	0	0	0	0	0	0	0	0	0	0	0	0	0	0	0	0	0	0	0	0	0	0	0	0	0	0	0
	Econ	0	0	0	0	0	0	0	0	0	0	0	0	0	0	0	0	0	0	0	0	0	0	0	0	0	0	0	0	0	0	0	0	0	0	0	0	0	0	0
Electric	Mid	0	0	0	0	0	0	0	0	0	0	0	0	0	0	0	0	0	0	0	0	0	0	0	0	0	0	0	0	0	0	0	0	0	0	0	0	0	0	0
	Lux	0	0	0	0	0	0	0	0	0	0	0	0	0	0	0	0	0	0	0	0	0	0	0	0	0	0	0	0	0	0	0	0	0	0	0	0	0	0	0
	Econ	0	0	0	0	0	0	0	0	0	0	0	0	0	0	0	0	0	0	0	0	0	0	0	0	0	0	0	0	0	0	0	0	0	0	0	0	0	0	0
Bikes	Lux	0	0	0	0	0	0	0	0	0	0	0	0	0	0	0	0	0	0	0	0	0	0	0	0	0	0	0	0	0	0	0	0	0	0	0	0	0	0	0
	Adv Econ	0	0	0	0	0	0	0	0	0	0	0	0	0	0	0	0	0	0	0	0	0	0	0	0	0	0	0	0	0	0	0	0	0	0	0	0	0	0	0
	Adv Lux	0	0	0	0	0	0	0	0	0	0	0	0	0	0	0	0	0	0	0	0	0	0	0	0	0	0	0	0	0	0	0	0	0	0	0	0	0	0	0
Sweden	14	2012	2013	2014	2015	2016	2017	2018	2019	2020	2021	2022	2023	2024	2025	2026	2027	2028	2029	2030	2031	2032	2033	2034	2035	2036	2037	2038	2039	2040	2041	2042	2043	2044	2045	2046	2047	2048	2049	2050
	Econ	0	0	0	0	0	0	0	0	0	0	0	0	0	0	0	0	0	0	0	0	0	0	0	0	0	0	0	0	0	0	0	0	0	0	0	0	0	0	0
Petrol	Mid	0	0	0	0	0	0	0	0	0	0	0	0	0	0	0	0	0	0	0	0	0	0	0	0	0	0	0	0	0	0	0	0	0	0	0	0	0	0	0
	Lux	0	0	0	0	0	0	0	0	0	0	0	0	0	0	0	0	0	0	0	0	0	0	0	0	0	0	0	0	0	0	0	0	0	0	0	0	0	0	0
	Econ	0	0	0	0	0	0	0	0	0	0	0	0	0	0	0	0	0	0	0	0	0	0	0	0	0	0	0	0	0	0	0	0	0	0	0	0	0	0	0
Adv Petrol	Mid	0	0	0	0	0	0	0	0	0	0	0	0	0	0	0	0	0	0	0	0	0	0	0	0	0	0	0	0	0	0	0	0	0	0	0	0	0	0	0
	Lux	0	0	0	0	0	0	0	0	0	0	0	0	0	0	0	0	0	0	0	0	0	0	0	0	0	0	0	0	0	0	0	0	0	0	0	0	0	0	0
	Econ	0	0	0	0	0	0	0	0	0	0	0	0	0	0	0	0	0	0	0	0	0	0	0	0	0	0	0	0	0	0	0	0	0	0	0	0	0	0	0
Diesel	Mid	0	0	0	0	0	0	0	0	0	0	0	0	0	0	0	0	0	0	0	0	0	0	0	0	0	0	0	0	0	0	0	0	0	0	0	0	0	0	0
	Lux	0	0	0	0	0	0	0	0	0	0	0	0	0	0	0	0	0	0	0	0	0	0	0	0	0	0	0	0	0	0	0	0	0	0	0	0	0	0	0
	Econ	0	0	0	0	0	0	0	0	0	0	0	0	0	0	0	0	0	0	0	0	0	0	0	0	0	0	0	0	0	0	0	0	0	0	0	0	0	0	0
Adv Diesel	Mid	0	0	0	0	0	0	0	0	0	0	0	0	0	0	0	0	0	0	0	0	0	0	0	0	0	0	0	0	0	0	0	0	0	0	0	0	0	0	0
	Lux	0	0	0	0	0	0	0	0	0	0	0	0	0	0	0	0	0	0	0	0	0	0	0	0	0	0	0	0	0	0	0	0	0	0	0	0	0	0	0
	Econ	0	0	0	0	0	0	0	0	0	0	0	0	0	0	0	0	0	0	0	0	0	0	0	0	0	0	0	0	0	0	0	0	0	0	0	0	0	0	0
CNG	Mid	0	0	0	0	0	0	0	0	0	0	0	0	0	0	0	0	0	0	0	0	0	0	0	0	0	0	0	0	0	0	0	0	0	0	0	0	0	0	0
	Lux	0	0	0	0	0	0	0	0	0	0	0	0	0	0	0	0	0	0	0	0	0	0	0	0	0	0	0	0	0	0	0	0	0	0	0	0	0	0	0
	Econ	0	0	0	0	0	0	0	0	0	0	0	0	0	0	0	0	0	0	0	0	0	0	0	0	0	0	0	0	0	0	0	0	0	0	0	0	0	0	0
Hybrid	Mid	0	0	0	0	0	0	0	0	0	0	0	0	0	0	0	0	0	0	0	0	0	0	0	0	0	0	0	0	0	0	0	0	0	0	0	0	0	0	0
	Lux	0	0	0	0	0	0	0	0	0	0	0	0	0	0	0	0	0	0	0	0	0	0	0	0	0	0	0	0	0	0	0	0	0	0	0	0	0	0	0
	Econ	0	0	0	0	0	0	0	0	0	0	0	0	0	0	0	0	0	0	0	0	0	0	0	0	0	0	0	0	0	0	0	0	0	0	0	0	0	0	0
Electric	Mid	0	0	0	0	0	0	0	0	0	0	0	0	0	0	0	0	0	0	0	0	0	0	0	0	0	0	0	0	0	0	0	0	0	0	0	0	0	0	0
	Lux	0	0	0	0	0	0	0	0	0	0	0	0	0	0	0	0	0	0	0	0	0	0	0	0	0	0	0	0	0	0	0	0	0	0	0	0	0	0	0
	Econ	0	0	0	0	0	0	0	0	0	0	0	0	0	0	0	0	0	0	0	0	0	0	0	0	0	0	0	0	0	0	0	0	0	0	0	0	0	0	0
Bikes	Lux	0	0	0	0	0	0	0	0	0	0	0	0	0	0	0	0	0	0	0	0	0	0	0	0	0	0	0	0	0	0	0	0	0	0	0	0	0	0	0
	Adv Econ	0	0	0	0	0	0	0	0	0	0	0	0	0	0	0	0	0	0	0	0	0	0	0	0	0	0	0	0	0	0	0	0	0	0	0	0	0	0	0
	Adv Lux	0	0	0	0	0	0	0	0	0	0	0	0	0	0	0	0	0	0	0	0	0	0	0	0	0	0	0	0	0	0	0	0	0	0	0	0	0	0	0
UK	15	2012	2013	2014	2015	2016	2017	2018	2019	2020	2021	2022	2023	2024	2025	2026	2027	2028	2029	2030	2031	2032	2033	2034	2035	2036	2037	2038	2039	2040	2041	2042	2043	2044	2045	2046	2047	2048	2049	2050
	Econ	0	0	0	0	0	0	0	0	0	0	0	0	0	0	0	0	0	0	0	0	0	0	0	0	0	0	0	0	0	0	0	0	0	0	0	0	0	0	0
Petrol	Mid	0	0	0	0	0	0	0	0	0	0	0	0	0	0	0	0	0	0	0	0	0	0	0	0	0	0	0	0	0	0	0	0	0	0	0	0	0	0	0
	Lux	0	0	0	0	0	0	0	0	0	0	0	0	0	0	0	0	0	0	0	0	0	0	0	0	0	0	0	0	0	0	0	0	0	0	0	0	0	0	0
	Econ	0	0	0	0	0	0	0	0	0	0	0	0	0	0	0	0	0	0	0	0	0	0	0	0	0	0	0	0	0	0	0	0	0	0	0	0	0	0	0
Adv Petrol	Mid	0	0	0	0	0	0	0	0	0	0	0	0	0	0	0	0	0	0	0	0	0	0	0	0	0	0	0	0	0	0	0	0	0	0	0	0	0	0	0
	Lux	0	0	0	0	0	0	0	0	0	0	0	0	0	0	0	0	0	0	0	0	0	0	0	0	0	0	0	0	0	0	0	0	0	0	0	0	0	0	0
	Econ	0	0	0	0	0	0	0	0	0	0	0	0	0	0	0	0	0	0	0	0	0	0	0	0	0	0	0	0	0	0	0	0	0	0	0	0	0	0	0
Diesel	Mid	0	0	0	0	0	0	0	0	0	0	0	0	0	0	0	0	0	0	0	0	0	0	0	0	0	0	0	0	0	0	0	0	0	0	0	0	0	0	0
	Lux	0	0	0	0	0	0	0	0	0	0	0	0	0	0	0	0	0	0	0	0	0	0	0	0	0	0	0	0	0	0	0	0	0	0	0	0	0	0	0
	Econ	0	0	0	0	0	0	0	0	0	0	0	0	0	0	0	0	0	0	0	0	0	0	0	0	0	0	0	0	0	0	0	0	0	0	0	0	0	0	0
Adv Diesel	Mid	0	0	0	0	0	0	0	0	0	0	0	0	0	0	0	0	0	0	0	0	0	0	0	0	0	0	0	0	0	0	0	0	0	0	0	0	0	0	0
	Lux	0	0	0	0	0	0	0	0	0	0	0	0	0	0	0	0	0	0	0	0	0	0	0	0	0	0	0	0	0	0	0	0	0	0	0	0	0	0	0
	Econ	0	0	0	0	0	0	0	0	0	0	0	0	0	0	0	0	0	0	0	0	0	0	0	0	0	0	0	0	0	0	0	0	0	0	0	0	0	0	0
CNG	Mid	0	0	0	0	0	0	0	0	0	0	0	0	0	0	0	0	0	0	0	0	0	0	0	0	0	0	0	0	0	0	0	0	0	0	0	0	0	0	0
	Lux	0	0	0	0	0	0	0	0	0	0	0	0	0	0	0	0	0	0	0	0	0	0	0	0	0	0	0	0	0	0	0	0	0	0	0	0	0	0	0
	Econ	0	0	0	0	0	0	0	0	0	0	0	0	0	0	0	0	0	0	0	0	0	0	0	0	0	0	0	0	0	0	0	0	0	0	0	0	0	0	0
Hybrid	Mid	0	0	0	0	0	0	0	0	0	0	0	0	0	0	0	0	0	0	0	0	0	0	0	0	0	0	0	0	0	0	0	0	0	0	0	0	0	0	0
	Lux	0	0	0	0	0	0	0	0	0	0	0	0	0	0	0	0	0	0	0	0	0	0	0	0	0	0	0	0	0	0	0	0	0	0	0	0	0	0	0
	Econ	0	0	0	0	0	0	0	0	0	0	0	0	0	0	0	0	0	0	0	0	0	0	0	0	0	0	0	0	0	0	0	0	0	0	0	0	0	0	0
Electric	Mid	0	0	0	0	0	0	0	0	0	0	0	0	0	0	0	0	0	0	0	0	0	0	0	0	0	0	0	0	0	0	0	0	0	0	0	0	0	0	0
	Lux	0	0	0	0	0	0	0	0	0	0	0	0	0	0	0	0	0	0	0	0	0	0	0	0	0	0	0	0	0	0	0	0	0	0	0	0	0	0	0
	Econ	0	0	0	0	0	0	0	0	0	0	0	0	0	0	0	0	0	0	0	0	0	0	0	0	0	0	0	0	0	0	0	0	0	0	0	0	0	0	0
Bikes	Lux	0	0	0	0	0	0	0	0	0	0	0	0	0	0	0	0	0	0	0	0	0	0	0	0	0	0	0	0	0	0	0	0	0	0	0	0	0	0	0
	Adv Econ	0	0	0	0	0	0	0	0	0	0	0	0	0	0	0	0	0	0	0	0	0	0	0	0	0	0	0	0	0	0	0	0	0	0	0	0	0	0	0
	Adv Lux	0	0	0	0	0	0	0	0	0	0	0	0	0	0	0	0	0	0	0	0	0	0	0	0	0	0	0	0	0	0	0	0	0	0	0	0	0	0	0
Czech Republic	16	2012	2013	2014	2015	2016	2017	2018	2019	2020	2021	2022	2023	2024	2025	2026	2027	2028	2029	2030	2031	2032	2033	2034	2035	2036	2037	2038	2039	2040	2041	2042	2043	2044	2045	2046	2047	2048	2049	2050
	Econ	0	0	0	0	0	0	0	0	0	0	0	0	0	0	0	0	0	0	0	0	0	0	0	0	0	0	0	0	0	0	0	0	0	0	0	0	0	0	0
Petrol	Mid	0	0	0	0	0	0	0	0	0	0	0	0	0	0	0	0	0	0	0	0	0	0	0	0	0	0	0	0	0	0	0	0	0	0	0	0	0	0	0
	Lux	0	0	0	0	0	0	0	0	0	0	0	0	0	0	0	0	0	0	0	0	0	0	0	0	0	0	0	0	0	0	0	0	0	0	0	0	0	0	0
	Econ	0	0	0	0	0	0	0	0	0	0	0	0	0	0	0	0	0	0	0	0	0	0	0	0	0	0	0	0	0	0	0	0	0	0	0	0	0	0	0
Adv Petrol	Mid	0	0	0	0	0	0	0	0	0	0	0	0	0	0	0	0	0	0	0	0	0	0	0	0	0	0	0	0	0	0	0	0	0	0	0	0	0	0	0
	Lux	0	0	0	0	0	0	0	0	0	0	0	0	0	0	0	0	0	0	0	0	0	0	0	0	0	0	0	0	0	0	0	0	0	0	0	0	0	0	0
	Econ	0	0	0	0	0	0	0	0	0	0	0	0	0	0	0	0	0	0	0	0	0	0	0	0	0	0	0	0	0	0	0	0	0	0	0	0	0	0	0
Diesel	Mid	0	0	0	0	0	0	0	0	0	0	0	0	0	0	0	0	0	0	0	0	0	0	0	0	0	0	0	0	0	0	0	0	0	0	0	0	0	0	0
	Lux	0	0	0	0	0	0	0	0	0	0	0	0	0	0	0	0	0	0	0	0	0	0	0	0	0	0	0	0	0	0	0	0	0	0	0	0	0	0	0
	Econ	0	0	0	0	0	0	0	0	0	0	0	0	0	0	0	0	0	0	0	0	0	0	0	0	0	0	0	0	0	0	0	0	0	0	0	0	0	0	0
Adv Diesel	Mid	0	0	0	0	0	0	0	0	0	0	0	0	0	0	0	0	0	0	0	0	0	0	0	0	0	0	0	0	0	0	0	0	0	0	0	0	0	0	0
	Lux	0	0	0	0	0	0	0	0	0	0	0	0	0	0	0	0	0	0	0	0	0	0	0	0	0	0	0	0	0	0	0	0	0	0	0	0	0	0	0
	Econ	0	0	0	0	0	0	0	0	0	0	0	0	0	0	0	0	0	0	0	0	0	0	0	0	0	0	0	0	0	0	0	0	0	0	0	0	0	0	0
CNG	Mid	0	0	0	0	0	0	0	0	0	0	0	0	0	0	0	0	0	0	0	0	0	0	0	0	0	0	0	0	0	0	0	0	0	0	0	0	0	0	0
	Lux	0	0	0	0	0	0	0	0	0	0	0	0	0	0	0	0	0	0	0	0	0	0	0	0	0	0	0	0	0	0	0	0	0	0	0	0	0	0	0
	Econ	0	0	0	0	0	0	0	0	0	0	0	0	0	0	0	0	0	0	0	0	0	0	0	0	0	0	0	0	0	0	0	0	0	0	0	0	0	0	0
Hybrid	Mid	0	0	0	0	0	0	0	0	0	0	0	0	0	0	0	0	0	0	0	0	0	0	0	0	0	0	0	0	0	0	0	0	0	0	0	0	0	0	0
	Lux	0	0	0	0	0	0	0	0	0	0	0	0	0	0	0	0	0	0	0	0	0	0	0	0	0	0	0	0	0	0	0	0	0	0	0	0	0	0	0
	Econ	0	0	0	0	0	0	0	0	0	0	0	0	0	0	0	0	0	0	0	0	0	0	0	0	0	0	0	0	0	0	0	0	0	0	0	0	0	0	0
Electric	Mid	0	0	0	0	0	0	0	0	0	0	0	0	0	0	0	0	0	0	0	0	0	0	0	0	0	0	0	0	0	0	0	0	0	0	0	0	0	0	0
	Lux	0	0	0	0	0	0	0	0	0	0	0	0	0	0	0	0	0	0	0	0	0	0	0	0	0	0	0	0	0	0	0	0	0	0	0	0	0	0	0
	Econ	0	0	0	0	0	0	0	0	0	0	0	0	0	0	0	0	0	0	0	0	0	0	0	0	0	0	0	0	0	0	0	0	0	0	0	0	0	0	0
Bikes	Lux	0	0	0	0	0	0	0	0	0	0	0	0	0	0	0	0	0	0	0	0	0	0	0	0	0	0	0	0	0	0	0	0	0	0	0	0	0	0	0
	Adv Econ	0	0	0	0	0	0	0	0	0	0	0	0	0	0	0	0	0	0	0	0	0	0	0	0	0	0	0	0	0	0	0	0	0	0	0	0	0	0	0
	Adv Lux	0	0	0	0	0	0	0	0	0	0	0	0	0	0	0	0	0	0	0	0	0	0	0	0	0	0	0	0	0	0	0	0	0	0	0	0	0	0	0
Estonia	17	2012	2013	2014	2015	2016	2017	2018	2019	2020	2021	2022	2023	2024	2025	2026	2027	2028	2029	2030	2031	2032	2033	2034	2035	2036	2037	2038	2039	2040	2041	2042	2043	2044	2045	2046	2047	2048	2049	2050
	Econ	0	0	0	0	0	0	0	0	0	0	0	0	0	0	0	0	0	0	0	0	0	0	0	0	0	0	0	0	0	0	0	0	0	0	0	0	0	0	0
Petrol	Mid	0	0	0	0	0	0	0	0	0	0	0	0	0	0	0	0	0	0	0	0	0	0	0	0	0	0	0	0	0	0	0	0	0	0	0	0	0	0	0
	Lux	0	0	0	0	0	0	0	0	0	0	0	0	0	0	0	0	0	0	0	0	0	0	0	0	0	0	0	0	0	0	0	0	0	0	0	0	0	0	0
	Econ	0	0	0	0	0	0	0	0	0	0	0	0	0	0	0	0	0	0	0	0	0	0	0	0	0	0	0	0	0	0	0	0	0	0	0	0	0	0	0
Adv Petrol	Mid	0	0	0	0	0	0	0	0	0	0	0	0	0	0	0	0	0	0	0	0	0	0	0	0	0	0	0	0	0	0	0	0	0	0	0	0	0	0	0
	Lux	0	0	0	0	0	0	0	0	0	0	0	0	0	0	0	0	0	0	0	0	0	0	0	0	0	0	0	0	0	0	0	0	0	0	0	0	0	0	0
	Econ	0	0	0	0	0	0	0	0	0	0	0	0	0	0	0	0	0	0	0	0	0	0	0	0	0	0	0	0	0	0	0	0	0	0	0	0	0	0	0
Diesel	Mid	0	0	0	0	0	0	0	0	0	0	0	0	0	0	0	0	0	0	0	0	0	0	0	0	0	0	0	0	0	0	0	0	0	0	0	0	0	0	0
	Lux	0	0	0	0	0	0	0	0	0	0	0	0	0	0	0	0	0	0	0	0	0	0	0	0	0	0	0	0	0	0	0	0	0	0	0	0	0	0	0
	Econ	0	0	0	0	0	0	0	0	0	0	0	0	0	0	0	0	0	0	0	0	0	0	0	0	0	0	0	0	0	0	0	0	0	0	0	0	0	0	0
Adv Diesel	Mid	0	0	0	0	0	0	0	0	0	0	0	0	0	0	0	0	0	0	0	0	0	0	0	0	0	0	0	0	0	0	0	0	0	0	0	0	0	0	0
	Lux	0	0	0	0	0	0	0	0	0	0	0	0	0	0	0	0	0	0	0	0	0	0	0	0	0	0	0	0	0	0	0	0	0	0	0	0	0	0	0
	Econ	0	0	0	0	0	0	0	0	0	0	0	0	0	0	0	0	0	0	0	0	0	0	0	0	0	0	0	0	0	0	0	0	0	0	0	0	0	0	0
CNG	Mid	0	0	0	0	0	0	0	0	0	0	0	0	0	0	0	0	0	0	0	0	0	0	0	0	0	0	0	0	0	0	0	0	0	0	0	0	0	0	0
	Lux	0	0	0	0	0	0	0	0	0	0	0	0	0	0	0	0	0	0	0	0	0	0	0	0	0	0	0	0	0	0	0	0	0	0	0	0	0	0	0
	Econ	0	0	0	0	0	0	0	0	0	0	0	0	0	0	0	0	0	0	0	0	0	0	0	0	0	0	0	0	0	0	0	0	0	0	0	0	0	0	0
Hybrid	Mid	0	0	0	0	0	0	0	0	0	0	0	0	0	0	0	0	0	0	0	0	0	0	0	0	0	0	0	0	0	0	0	0	0	0	0	0	0	0	0
	Lux	0	0	0	0	0	0	0	0	0	0	0	0	0	0	0	0	0	0	0	0	0	0	0	0	0	0	0	0	0	0	0	0	0	0	0	0	0	0	0
	Econ	0	0	0	0	0	0	0	0	0	0	0	0	0	0	0	0	0	0	0	0	0	0	0	0	0	0	0	0	0	0	0	0	0	0	0	0	0	0	0
Electric	Mid	0	0	0	0	0	0	0	0	0	0	0	0	0	0	0	0	0	0	0	0	0	0	0	0	0	0	0	0	0	0	0	0	0	0	0	0	0	0	0
	Lux	0	0	0	0	0	0	0	0	0	0	0	0	0	0	0	0	0	0	0	0	0	0	0	0	0	0	0	0	0	0	0	0	0	0	0	0	0	0	0
	Econ	0	0	0	0	0	0	0	0	0	0	0	0	0	0	0	0	0	0	0	0	0	0	0	0	0	0	0	0	0	0	0	0	0	0	0	0	0	0	0
Bikes	Lux	0	0	0	0	0	0	0	0	0	0	0	0	0	0	0	0	0	0	0	0	0	0	0	0	0	0	0	0	0	0	0	0	0	0	0	0	0	0	0
	Adv Econ	0	0	0	0	0	0	0	0	0	0	0	0	0	0	0	0	0	0	0	0	0	0	0	0	0	0	0	0	0	0	0	0	0	0	0	0	0	0	0
	Adv Lux	0	0	0	0	0	0	0	0	0	0	0	0	0	0	0	0	0	0	0	0	0	0	0	0	0	0	0	0	0	0	0	0	0	0	0	0	0	0	0
Cyprus	18	2012	2013	2014	2015	2016	2017	2018	2019	2020	2021	2022	2023	2024	2025	2026	2027	2028	2029	2030	2031	2032	2033	2034	2035	2036	2037	2038	2039	2040	2041	2042	2043	2044	2045	2046	2047	2048	2049	2050
[truncated: 1,092 more rows]

## Sheet: Base_VehicleTax
	Scenario:	E3ME-FTT current trajectory baseline
[truncated: 1,537 more rows]

## Sheet: Base_PhaseOut
	Scenario:	E3ME-FTT current trajectory baseline
[truncated: 1,539 more rows]

[truncated: 64 more sheets: Base_Kick-Start, S1_CarbonTax, S1_Biofuel, S1_RegistrationTax, S1_PhaseOut, S1_VehicleTax, S1_Kick-Start, S1_FuelTax , S2_FuelTax, S2_RegistrationTax, S2_VehicleTax, S2_Kick-Start, S2_Biofuel, S2_PhaseOut, S2_CarbonTax, S3_CarbonTax, S3_PhaseOut, S3_Kick-Start, S3_Biofuel, S3_RegistrationTax …]
